# Supplementary material for: Proteomic profiling of brain organoids and extracellular vesicles identifies early Alzheimer's disease biomarkers and drug response heterogeneity
Source: Alzheimers Dement. 2026 Apr 8;22(4):e71273. doi: 10.1002/alz.71273 (PMC13058922; doi:10.1002/alz.71273)
Supplement: Supplementary file 3 — Supporting information [file ALZ-22-e71273-s002.xlsx]

## Sheet: Supplementary_Table_1
Comparison:
AD vs NCI
Organoids
No EO treatment (control only)
ALL DIFFERENTIALLY EXPRESSED PROTEINS (padj < 0.05, |log2FC| > 1)							SIGNIFICANTLY DOWNREGULATED PROTEINS (padj < 0.05, log2FC < 1)										SIGNIFICANTLY ENRICHED TERMS IN THIS NETWORK (IDENTIFIED BY STRING)
Protein	Accession	Modifications	p_value	padj	log2FC		Protein	Accession	Modifications	p_value	padj	log2FC	AGORA Risk Score	AGORA URL	Notes		#category	term ID	term description	observed gene count	background gene count	strength	signal	false discovery rate	matching proteins in your network (IDs)	matching proteins in your network (labels)
KPNA3	O00505	Acetyl [N-Term]	8.54e-05	0.0112307	-1.2758		KPNA3	O00505	Acetyl [N-Term]	8.54e-05	0.0112307	-1.2758	1.41	https://agora.adknowledgeportal.org/genes/ENSG00000102753	Brain eQTL, known RNA expression change in AD brain		NA
RNF113A	O15541		6.05e-05	0.0096122	-1.73613		RNF113A	O15541		6.05e-05	0.0096122	-1.73613	0.32	https://agora.adknowledgeportal.org/genes/ENSG00000125352	Known RNA expression change in AD brain
ABCB1	P08183		4e-07	0.0004009	2.91279		GNA13	Q14344		9e-07	0.0006912	-1.51945	1.44	https://agora.adknowledgeportal.org/genes/ENSG00000120063	Brain eQTL, known RNA and protein expression change in AD brain
ITGA6	P23229		1.7e-06	0.0009939	1.70615		OGFRL1	Q5TC84		3.3e-06	0.0015327	-1.4726	1.21	https://agora.adknowledgeportal.org/genes/ENSG00000119900	Brain eQTL, known RNA expression change in AD brain
GNA13	Q14344		9e-07	0.0006912	-1.51945		ZAR1	Q86SH2		4.8e-06	0.0020069	-1.77062	NA	https://agora.adknowledgeportal.org/genes/ENSG00000182223	NA
HMGN3	Q15651		3.2e-06	0.0015327	1.11904		CHD6	Q8TD26		7.02e-05	0.0101349	-1.05901	1.46	https://agora.adknowledgeportal.org/genes/ENSG00000124177	Brain eQTL, known RNA expression change in AD brain
OGFRL1	Q5TC84		3.3e-06	0.0015327	-1.4726		DTD1	Q8TEA8		0	1.9e-06	-2.2547	1.67	https://agora.adknowledgeportal.org/genes/ENSG00000125821	Brain eQTL, known RNA expression change in AD brain
ZAR1	Q86SH2		4.8e-06	0.0020069	-1.77062		NOC4L	Q9BVI4		1.04e-05	0.0037075	-2.88403	1.54	https://agora.adknowledgeportal.org/genes/ENSG00000184967	Brain eQTL
CHD6	Q8TD26		7.02e-05	0.0101349	-1.05901		SEMA4C	Q9C0C4		0	0	-3.05897	0.97	https://agora.adknowledgeportal.org/genes/ENSG00000168758	Known RNA expression change in AD brain
DTD1	Q8TEA8		0	1.9e-06	-2.2547		SF3B6	Q9Y3B4		0	0	-2.24682	0.91	https://agora.adknowledgeportal.org/genes/ENSG00000115128	Brain eQTL, known RNA expression change in AD brain
REEP6	Q96HR9		3e-07	0.0003015	1.67122		SIGNIFICANTLY UPREGULATED PROTEINS (padj < 0.05, log2FC > 1)
NOC4L	Q9BVI4		1.04e-05	0.0037075	-2.88403		Protein	Accession	Modifications	p_value	padj	log2FC	AGORA Risk Score	AGORA URL	Notes
SEMA4C	Q9C0C4		0	0	-3.05897		ABCB1	P08183		4e-07	0.0004009	2.91279	1.19	https://agora.adknowledgeportal.org/genes/ENSG00000085563	Known RNA expression change in AD brain
SAP130	Q9H0E3		0.0002413	0.0213091	1.1351		ITGA6	P23229		1.7e-06	0.0009939	1.70615	1.73	https://agora.adknowledgeportal.org/genes/ENSG00000091409	Brain eQTL, known RNA and protein expression change in AD brain
FAM234A	Q9H0X4		4.1e-05	0.0083126	2.9034		HMGN3	Q15651		3.2e-06	0.0015327	1.11904	1.33	https://agora.adknowledgeportal.org/genes/ENSG00000118418	Brain eQTL, known RNA expression change in AD brain
SF3B6	Q9Y3B4		0	0	-2.24682		REEP6	Q96HR9		3e-07	0.0003015	1.67122	1.98	https://agora.adknowledgeportal.org/genes/ENSG00000115255	Brain eQTL, known RNA expression change in AD brain
							SAP130	Q9H0E3		0.0002413	0.0213091	1.1351	0.94	https://agora.adknowledgeportal.org/genes/ENSG00000136715	Brain eQTL, known RNA expression change in AD brain
							FAM234A	Q9H0X4		4.1e-05	0.0083126	2.9034	1.95	https://agora.adknowledgeportal.org/genes/ENSG00000167930	Brain eQTL, known RNA expression change in AD brain
										Average Genetic Risk Score			1.33667
										SD			0.436997

## Sheet: Supplementary_Table_2
Comparison:
AD vs NCI
EVs
No EO treatment (control only)
ALL DIFFERENTIALLY EXPRESSED PROTEINS (padj < 0.05, |log2FC| > 1)							SIGNIFICANTLY DOWNREGULATED PROTEINS (padj < 0.05, log2FC < 1)										SIGNIFICANTLY ENRICHED TERMS IN THIS NETWORK (IDENTIFIED BY STRING)
Protein	Accession	Modifications	p_value	padj	log2FC		Protein	Accession	Modifications	p_value	padj	log2FC	AGORA Risk Score	AGORA URL	Notes		#category	term ID	term description	observed gene count	background gene count	strength	signal	false discovery rate	matching proteins in your network (IDs)	matching proteins in your network (labels)
HNRNPDL	O14979		0.0005007	0.0117968	-1.01908		HNRNPDL	O14979		0.0005007	0.0117968	-1.01908	0.92	https://agora.adknowledgeportal.org/genes/ENSG00000152795	Brain eQTL, known RNA expression change in AD brain		GO Component	GO:0005788	Endoplasmic reticulum lumen	7	312	1.2	0.99	0.00049	9606.ENSP00000218388,9606.ENSP00000233242,9606.ENSP00000299767,9606.ENSP00000360882,9606.ENSP00000373472,9606.ENSP00000473631,9606.ENSP00000497691	TIMP1,APOB,HSP90B1,COL5A1,ADAMTS7,DNAJC3,APLP2
PFDN6	O15212		0.0007664	0.0161805	-1.08102		PFDN6	O15212		0.0007664	0.0161805	-1.08102	1.39	https://agora.adknowledgeportal.org/genes/ENSG00000204220	Brain eQTL, known RNA expression change in AD brain		GO Component	GO:0005576	Extracellular region	16	4175	0.43	0.3	0.0369	9606.ENSP00000218388,9606.ENSP00000222256,9606.ENSP00000233242,9606.ENSP00000246186,9606.ENSP00000262545,9606.ENSP00000264833,9606.ENSP00000296777,9606.ENSP00000299767,9606.ENSP00000308208,9606.ENSP00000360882,9606.ENSP00000362139,9606.ENSP00000373472,9606.ENSP00000399511,9606.ENSP00000473631,9606.ENSP00000495360,9606.ENSP00000497691	TIMP1,RAB3A,APOB,MMP24,PCSK2,OLFM2,CARTPT,HSP90B1,MMP14,COL5A1,EPHA10,ADAMTS7,TNIK,DNAJC3,CTNNB1,APLP2
OLFM2	O95897		0.0003132	0.0090916	-1.12837		OLFM2	O95897		0.0003132	0.0090916	-1.12837	1.9	https://agora.adknowledgeportal.org/genes/ENSG00000105088	Brain eQTL, known RNA and protein expression change in AD brain		GO Component	GO:0012505	Endomembrane system	17	4721	0.4	0.29	0.0369	9606.ENSP00000218388,9606.ENSP00000222256,9606.ENSP00000233242,9606.ENSP00000246186,9606.ENSP00000262545,9606.ENSP00000263054,9606.ENSP00000296777,9606.ENSP00000299767,9606.ENSP00000306881,9606.ENSP00000308208,9606.ENSP00000360882,9606.ENSP00000373472,9606.ENSP00000378046,9606.ENSP00000381293,9606.ENSP00000399511,9606.ENSP00000473631,9606.ENSP00000497691	TIMP1,RAB3A,APOB,MMP24,PCSK2,SORCS1,CARTPT,HSP90B1,SEC23A,MMP14,COL5A1,ADAMTS7,FKBP2,NSF,TNIK,DNAJC3,APLP2
TIMP1	P01033		0.000216	0.0069194	-1.44894		TIMP1	P01033		0.000216	0.0069194	-1.44894	0.09	https://agora.adknowledgeportal.org/genes/ENSG00000102265	Known RNA expression change in AD brain		GO Component	GO:0099092	Postsynaptic density, intracellular component	2	8	2.25	0.56	0.0444	9606.ENSP00000399511,9606.ENSP00000495360	TNIK,CTNNB1
APOB	P04114		0.0030554	0.0400585	-1.34207		APOB	P04114		0.0030554	0.0400585	-1.34207	1.47	https://agora.adknowledgeportal.org/genes/ENSG00000084674	Brain eQTL, known RNA expression change in AD brain		GO Component	GO:0031012	Extracellular matrix	6	552	0.88	0.42	0.0452	9606.ENSP00000218388,9606.ENSP00000246186,9606.ENSP00000299767,9606.ENSP00000308208,9606.ENSP00000360882,9606.ENSP00000373472	TIMP1,MMP24,HSP90B1,MMP14,COL5A1,ADAMTS7
HSP90B1	P14625		7.35e-05	0.0032829	-1.17833		HSP90B1	P14625		7.35e-05	0.0032829	-1.17833	0.79	https://agora.adknowledgeportal.org/genes/ENSG00000166598	Brain eQTL, known RNA expression change in AD brain		STRING clusters	CL:19764	Matrix metalloproteinases, and ADAMTS, cysteine-rich domain 2	3	24	1.94	0.6	0.0335	9606.ENSP00000218388,9606.ENSP00000246186,9606.ENSP00000308208	TIMP1,MMP24,MMP14
PCSK2	P16519		0.0041864	0.0477201	-1.40464		PCSK2	P16519		0.0041864	0.0477201	-1.40464	2.04	https://agora.adknowledgeportal.org/genes/ENSG00000125851	Brain eQTL, known RNA and protein expression change in AD brain		KEGG	hsa04141	Protein processing in endoplasmic reticulum	4	163	1.24	0.55	0.0291	9606.ENSP00000231487,9606.ENSP00000299767,9606.ENSP00000306881,9606.ENSP00000473631	SKP1,HSP90B1,SEC23A,DNAJC3
RAB3A	P20336		0.0009048	0.0175108	-1.67348		RAB3A	P20336		0.0009048	0.0175108	-1.67348	1.55	https://agora.adknowledgeportal.org/genes/ENSG00000105649	Brain eQTL, known RNA and protein expression change in AD brain. * This gene has been submitted as a nominated target to Agora.		Reactome	HSA-381426	Regulation of Insulin-like Growth Factor (IGF) transport and uptake by Insulin-like Growth Factor Binding Proteins (IGFBPs)	5	124	1.45	1.04	0.0011	9606.ENSP00000218388,9606.ENSP00000233242,9606.ENSP00000299767,9606.ENSP00000473631,9606.ENSP00000497691	TIMP1,APOB,HSP90B1,DNAJC3,APLP2
COL5A1	P20908		0.0018185	0.0288777	-1.1068		COL5A1	P20908		0.0018185	0.0288777	-1.1068	2.04	https://agora.adknowledgeportal.org/genes/ENSG00000130635	Brain eQTL, known RNA and protein expression change in AD brain. * This gene has been submitted as a nominated target to Agora.		Reactome	HSA-392499	Metabolism of proteins	13	1917	0.68	0.57	0.0011	9606.ENSP00000218388,9606.ENSP00000222256,9606.ENSP00000231487,9606.ENSP00000233242,9606.ENSP00000262545,9606.ENSP00000299767,9606.ENSP00000306881,9606.ENSP00000373472,9606.ENSP00000378563,9606.ENSP00000381293,9606.ENSP00000473631,9606.ENSP00000495360,9606.ENSP00000497691	TIMP1,RAB3A,SKP1,APOB,PCSK2,HSP90B1,SEC23A,ADAMTS7,PFDN6,NSF,DNAJC3,CTNNB1,APLP2
FKBP2	P26885		0.0004614	0.0117968	-1.00668		FKBP2	P26885		0.0004614	0.0117968	-1.00668	1.48	https://agora.adknowledgeportal.org/genes/ENSG00000173486	Brain eQTL		Reactome	HSA-8957275	Post-translational protein phosphorylation	5	107	1.52	1.06	0.0011	9606.ENSP00000218388,9606.ENSP00000233242,9606.ENSP00000299767,9606.ENSP00000473631,9606.ENSP00000497691	TIMP1,APOB,HSP90B1,DNAJC3,APLP2
CTNNB1	P35222		0.0042692	0.0479706	-1.54333		CTNNB1	P35222		0.0042692	0.0479706	-1.54333	1.98	https://agora.adknowledgeportal.org/genes/ENSG00000168036	Brain eQTL, known RNA and protein expression change in AD brain		Reactome	HSA-597592	Post-translational protein modification	10	1405	0.7	0.49	0.0079	9606.ENSP00000218388,9606.ENSP00000222256,9606.ENSP00000231487,9606.ENSP00000233242,9606.ENSP00000299767,9606.ENSP00000306881,9606.ENSP00000373472,9606.ENSP00000381293,9606.ENSP00000473631,9606.ENSP00000497691	TIMP1,RAB3A,SKP1,APOB,HSP90B1,SEC23A,ADAMTS7,NSF,DNAJC3,APLP2
NSF	P46459		2.22e-05	0.0015879	-1.0994		NSF	P46459		2.22e-05	0.0015879	-1.0994	1.88	https://agora.adknowledgeportal.org/genes/ENSG00000073969	Brain eQTL, known RNA and protein expression change in AD brain. * This gene has been submitted as a nominated target to Agora.		Reactome	HSA-1592389	Activation of Matrix Metalloproteinases	3	33	1.81	0.83	0.0081	9606.ENSP00000218388,9606.ENSP00000246186,9606.ENSP00000308208	TIMP1,MMP24,MMP14
MMP14	P50281		1.4e-06	0.0002362	-1.08009		MMP14	P50281		1.4e-06	0.0002362	-1.08009	1.67	https://agora.adknowledgeportal.org/genes/ENSG00000157227	Brain eQTL, known RNA expression change in AD brain		Reactome	HSA-1474228	Degradation of the extracellular matrix	4	140	1.3	0.63	0.0185	9606.ENSP00000218388,9606.ENSP00000246186,9606.ENSP00000308208,9606.ENSP00000360882	TIMP1,MMP24,MMP14,COL5A1
SKP1	P63208		0.0036645	0.044646	-2.00638		SKP1	P63208		0.0036645	0.044646	-2.00638	1.13	https://agora.adknowledgeportal.org/genes/ENSG00000113558	Brain eQTL, known RNA and protein expression change in AD brain		WikiPathways	WP129	Matrix metalloproteinases	3	30	1.85	0.79	0.0106	9606.ENSP00000218388,9606.ENSP00000246186,9606.ENSP00000308208	TIMP1,MMP24,MMP14
APLP2	Q06481		0.0007939	0.0165746	-1.52072		APLP2	Q06481		0.0007939	0.0165746	-1.52072	1.21	https://agora.adknowledgeportal.org/genes/ENSG00000084234	Brain eQTL, known RNA expression change in AD brain		TISSUES	BTO:0000345	Digestive gland	14	2881	0.53	0.35	0.0264	9606.ENSP00000218388,9606.ENSP00000231487,9606.ENSP00000233242,9606.ENSP00000262545,9606.ENSP00000299767,9606.ENSP00000306881,9606.ENSP00000378046,9606.ENSP00000381293,9606.ENSP00000449396,9606.ENSP00000473631,9606.ENSP00000474096,9606.ENSP00000483254,9606.ENSP00000495360,9606.ENSP00000497691	TIMP1,SKP1,APOB,PCSK2,HSP90B1,SEC23A,FKBP2,NSF,SMARCC2,DNAJC3,TAF15,HNRNPDL,CTNNB1,APLP2
DNAJC3	Q13217		0.0034109	0.0425335	-3.00207		DNAJC3	Q13217		0.0034109	0.0425335	-3.00207	1.37	https://agora.adknowledgeportal.org/genes/ENSG00000102580	Brain eQTL, known RNA and protein expression change in AD brain		TISSUES	BTO:0000759	Liver	12	2125	0.6	0.38	0.0264	9606.ENSP00000218388,9606.ENSP00000231487,9606.ENSP00000233242,9606.ENSP00000299767,9606.ENSP00000306881,9606.ENSP00000378046,9606.ENSP00000381293,9606.ENSP00000473631,9606.ENSP00000474096,9606.ENSP00000483254,9606.ENSP00000495360,9606.ENSP00000497691	TIMP1,SKP1,APOB,HSP90B1,SEC23A,FKBP2,NSF,DNAJC3,TAF15,HNRNPDL,CTNNB1,APLP2
SEC23A	Q15436	Acetyl [N-Term]	0.0003083	0.0090916	2.15739		EPHA10	Q5JZY3		3.31e-05	0.0021176	-1.45166	2.17	https://agora.adknowledgeportal.org/genes/ENSG00000183317	Brain eQTL, known RNA expression change in AD brain		TISSUES	BTO:0000282	Head	20	6642	0.33	0.26	0.0421	9606.ENSP00000222256,9606.ENSP00000231487,9606.ENSP00000246186,9606.ENSP00000262545,9606.ENSP00000263054,9606.ENSP00000264833,9606.ENSP00000296777,9606.ENSP00000296786,9606.ENSP00000299767,9606.ENSP00000306881,9606.ENSP00000308208,9606.ENSP00000319255,9606.ENSP00000381293,9606.ENSP00000390941,9606.ENSP00000399511,9606.ENSP00000449396,9606.ENSP00000474096,9606.ENSP00000483254,9606.ENSP00000495360,…	RAB3A,SKP1,MMP24,PCSK2,SORCS1,OLFM2,CARTPT,UBLCP1,HSP90B1,SEC23A,MMP14,CHORDC1,NSF,ATCAY,TNIK,SMARCC2,TAF15,HNRNPDL,CTNNB1,APLP2
CARTPT	Q16568		0.0042719	0.0479706	1.50346		ATCAY	Q86WG3		0.0023696	0.0352222	-1.10647	1.96	https://agora.adknowledgeportal.org/genes/ENSG00000167654	Brain eQTL, known RNA and protein expression change in AD brain. * This gene has been submitted as a nominated target to Agora.		COMPARTMENTS	GOCC:0005788	Endoplasmic reticulum lumen	5	172	1.31	0.7	0.0105	9606.ENSP00000218388,9606.ENSP00000233242,9606.ENSP00000299767,9606.ENSP00000360882,9606.ENSP00000473631	TIMP1,APOB,HSP90B1,COL5A1,DNAJC3
EPHA10	Q5JZY3		3.31e-05	0.0021176	-1.45166		SMARCC2	Q8TAQ2		0.0017854	0.0285967	-1.04246	1.76	https://agora.adknowledgeportal.org/genes/ENSG00000139613	Brain eQTL, known RNA expression change in AD brain		UniProt Keywords	KW-0732	Signal	15	3277	0.51	0.4	0.0059	9606.ENSP00000218388,9606.ENSP00000233242,9606.ENSP00000246186,9606.ENSP00000262545,9606.ENSP00000263054,9606.ENSP00000264833,9606.ENSP00000296777,9606.ENSP00000299767,9606.ENSP00000308208,9606.ENSP00000360882,9606.ENSP00000362139,9606.ENSP00000373472,9606.ENSP00000378046,9606.ENSP00000473631,9606.ENSP00000497691	TIMP1,APOB,MMP24,PCSK2,SORCS1,OLFM2,CARTPT,HSP90B1,MMP14,COL5A1,EPHA10,ADAMTS7,FKBP2,DNAJC3,APLP2
ATCAY	Q86WG3		0.0023696	0.0352222	-1.10647		UBLCP1	Q8WVY7		0.001444	0.0242383	-1.33668	0.97	https://agora.adknowledgeportal.org/genes/ENSG00000164332	Brain eQTL, known RNA expression change in AD brain		UniProt Keywords	KW-0165	Cleavage on pair of basic residues	5	280	1.1	0.6	0.0153	9606.ENSP00000246186,9606.ENSP00000262545,9606.ENSP00000296777,9606.ENSP00000308208,9606.ENSP00000373472	MMP24,PCSK2,CARTPT,MMP14,ADAMTS7
SMARCC2	Q8TAQ2		0.0017854	0.0285967	-1.04246		SORCS1	Q8WY21		6.6e-06	0.0006487	-1.77795	1.64	https://agora.adknowledgeportal.org/genes/ENSG00000108018	Brain eQTL, known RNA expression change in AD brain		UniProt Keywords	KW-0143	Chaperone	4	197	1.15	0.5	0.0396	9606.ENSP00000299767,9606.ENSP00000319255,9606.ENSP00000378563,9606.ENSP00000473631	HSP90B1,CHORDC1,PFDN6,DNAJC3
UBLCP1	Q8WVY7		0.001444	0.0242383	-1.33668		TAF15	Q92804		0.0041095	0.0476188	-1.1732	0.86	https://agora.adknowledgeportal.org/genes/ENSG00000270647	Known RNA expression change in AD brain		UniProt Keywords	KW-0865	Zymogen	4	210	1.13	0.49	0.0396	9606.ENSP00000246186,9606.ENSP00000262545,9606.ENSP00000308208,9606.ENSP00000373472	MMP24,PCSK2,MMP14,ADAMTS7
SORCS1	Q8WY21		6.6e-06	0.0006487	-1.77795		CHORDC1	Q9UHD1		0.0034878	0.043202	-1.62385	1.59	https://agora.adknowledgeportal.org/genes/ENSG00000110172	Brain eQTL, known RNA and protein expression change in AD brain
TAF15	Q92804		0.0041095	0.0476188	-1.1732		TNIK	Q9UKE5		0.0001496	0.005244	-1.22369	1.73	https://agora.adknowledgeportal.org/genes/ENSG00000154310	Brain eQTL, known RNA expression change in AD brain
CHORDC1	Q9UHD1		0.0034878	0.043202	-1.62385		ADAMTS7	Q9UKP4		0.0015935	0.0262016	-2.20138	1.92	https://agora.adknowledgeportal.org/genes/ENSG00000136378	Brain eQTL, known RNA expression change in AD brain
TNIK	Q9UKE5		0.0001496	0.005244	-1.22369		MMP24	Q9Y5R2		4.1e-05	0.0024596	-1.15595	0.74	https://agora.adknowledgeportal.org/genes/ENSG00000125966	Brain eQTL, known RNA expression change in AD brain
ADAMTS7	Q9UKP4		0.0015935	0.0262016	-2.20138
MMP24	Q9Y5R2		4.1e-05	0.0024596	-1.15595
							SIGNIFICANTLY UPREGULATED PROTEINS (padj < 0.05, log2FC > 1)
							Protein	Accession	Modifications	p_value	padj	log2FC	AGORA Risk Score	AGORA URL	Notes
							SEC23A	Q15436	Acetyl [N-Term]	0.0003083	0.0090916	2.15739	1.94	https://agora.adknowledgeportal.org/genes/ENSG00000100934	Brain eQTL, known RNA expression change in AD brain
							CARTPT	Q16568		0.0042719	0.0479706	1.50346	1.38	https://agora.adknowledgeportal.org/genes/ENSG00000164326	Brain eQTL, known RNA expression change in AD brain
										Average Genetic Risk Score			1.48464
												SD	0.497546

## Sheet: Supplementary_Table_3
Comparison:
EO vs Control
Organoids
AD, AD+NPS, NCI
ALL DIFFERENTIALLY EXPRESSED PROTEINS (padj < 0.05, |log2FC| > 1)							SIGNIFICANTLY DOWNREGULATED PROTEINS (padj < 0.05, log2FC < 1)							SIGNIFICANTLY UPREGULATED PROTEINS (padj < 0.05, log2FC > 1)							SIGNIFICANTLY ENRICHED TERMS IN THIS NETWORK (IDENTIFIED BY STRING)
Protein	Accession	Modifications	p_value	padj	log2FC		Protein	Accession	Modifications	p_value	padj	log2FC		Protein	Accession	Modifications	p_value	padj	log2FC		#category	term ID	term description	observed gene count	background gene count	strength	signal	false discovery rate	matching proteins in your network (IDs)	matching proteins in your network (labels)
CENPVL3	A0A0U1RRI6		0.0031164	0.0118366	2.20683		IQCJ-SCHIP1	B3KU38		1.4e-06	3.2e-05	-1.36537		CENPVL3	A0A0U1RRI6		0.0031164	0.0118366	2.20683		UniProt Keywords	KW-0597	Phosphoprotein	76	8122	0.19	0.42	0.00063	9606.ENSP00000056217,9606.ENSP00000164024,9606.ENSP00000199389,9606.ENSP00000202816,9606.ENSP00000216225,9606.ENSP00000221455,9606.ENSP00000222339,9606.ENSP00000263245,9606.ENSP00000264658,9606.ENSP00000264952,9606.ENSP00000270066,9606.ENSP00000287936,9606.ENSP00000295704,9606.ENSP00000306844,9606.ENSP00000306881,9606.ENSP00000309572,9606.ENSP00000310094,9606.ENSP00000311528,9606.ENSP00000316109,…	ARHGEF5,CELSR3,EIF2AK1,ESF1,RBX1,CLASRP,ZNF574,ARFGAP3,FBXL20,GRK7,SMG9,HMGCR,RNF25,SEMA4C,SEC23A,TERT,TAOK2,GPR162,AGGF1,DLGAP1,CDK5R1,DCBLD2,MYO1D,SEMA6D,DENND5A,KDELR1,RASA3,TCP11L1,CDR2L,SHANK2,PRRC2B,SAP130,APOA4,MYOF,EEF1AKNMT,MAP3K3,ARHGEF15,MAP3K21,PDE10A,SH2D1B,ARFGEF2,TCEAL1,GOLGA1,CEP68,FAM171A1,TAF2,NOL10,TRIP12,LBH,TTC28,KSR1,HIPK2,MCFD2,CREB1,CPLANE1,UNC80,S100A13,ATXN7L3,GTF2IRD1,G…
IQCJ-SCHIP1	B3KU38		1.4e-06	3.2e-05	-1.36537		DLGAP1	O14490		0.0022774	0.0093122	-1.31725		ARHGEF15	O94989		0.0004766	0.0027528	1.13586
DLGAP1	O14490		0.0022774	0.0093122	-1.31725		TERT	O14746		0.0020017	0.0084526	-1.31393		COL3A1	P02461		0.0054057	0.0180215	1.5774
TERT	O14746		0.0020017	0.0084526	-1.31393		SH2D1B	O14796		5e-07	1.72e-05	-1.22566		HMGCR	P04035		0.0043391	0.0151858	3.39867
SH2D1B	O14796		5e-07	1.72e-05	-1.22566		GAS2	O43903		2.1e-06	4.11e-05	-1.13297		ELFN1	P0C7U0		0.0004442	0.0026038	1.59272
GAS2	O43903		2.1e-06	4.11e-05	-1.13297		MYO1D	O94832		1.29e-05	0.0001645	-1.16783		PTPRG	P23470		0	4e-07	1.47234
MYO1D	O94832		1.29e-05	0.0001645	-1.16783		APOA4	P06727		7e-07	1.98e-05	-1.00032		KDELR1	P24390		0.0042749	0.0150204	1.36227
ARHGEF15	O94989		0.0004766	0.0027528	1.13586		ABCB1	P08183		1e-07	6.3e-06	-3.7169		AKT1	P31749		1e-07	6.5e-06	1.40711
COL3A1	P02461		0.0054057	0.0180215	1.5774		TIMP2	P16035		0	1e-07	-1.01769		ACVR1B	P36896		6.37e-05	0.0005659	1.34832
HMGCR	P04035		0.0043391	0.0151858	3.39867		ALOX15	P16050		3.2e-06	5.91e-05	-1.03709		MMRN1	Q13201		0	3e-06	1.81461
APOA4	P06727		7e-07	1.98e-05	-1.00032		CREB1	P16220		5e-07	1.67e-05	-1.14216		TRIP12	Q14669		4e-07	1.44e-05	1.06327
ABCB1	P08183		1e-07	6.3e-06	-3.7169		PTPRM	P28827		0.008249	0.02515	-1.07805		CDK5R1	Q15078		0.0005949	0.003284	1.18843
ELFN1	P0C7U0		0.0004442	0.0026038	1.59272		GUCY1A2	P33402		0	6e-07	-1.85176		SEC23A	Q15436	Acetyl [N-Term]	0	3e-07	1.7335
TIMP2	P16035		0	1e-07	-1.01769		PIK3CB	P42338		0.0097477	0.0288084	-1.7279		XKR7	Q5GH72		2.7e-06	5.2e-05	1.13195
ALOX15	P16050		3.2e-06	5.91e-05	-1.03709		PLRP2/PNLIPRP2	P54317		0.0002886	0.0018619	-1.14678		DENND5A	Q6IQ26		0.0006801	0.0036733	1.31806
CREB1	P16220		5e-07	1.67e-05	-1.14216		PRDM15	P57071		0.0193215	0.0499612	-1.58474		TYW1B	Q6NUM6		5.69e-05	0.0005155	1.28599
PTPRG	P23470		0	4e-07	1.47234		RBX1	P62877	Acetyl [N-Term]	0	0	-1.12574		TAF2	Q6P1X5		0.0035446	0.0130416	1.33339
KDELR1	P24390		0.0042749	0.0150204	1.36227		TMF1	P82094		0.0009418	0.0047062	-1.20222		ZNF529	Q6P280		0.0025027	0.0100308	1.01141
PTPRM	P28827		0.008249	0.02515	-1.07805		HPCA	P84074		1e-07	6.4e-06	-1.22476		ZNF549	Q6P9A3		0	7e-07	1.7242
AKT1	P31749		1e-07	6.5e-06	1.40711		SERF2	P84101		0.0016041	0.0070892	-1.30094		ZNF574	Q6ZN55		0.0060293	0.0196541	1.03828
GUCY1A2	P33402		0	6e-07	-1.85176		ARHGEF5	Q12774		2.1e-06	4.13e-05	-1.26954		OVCH2	Q7RTZ1		6.4e-06	9.66e-05	1.353
ACVR1B	P36896		6.37e-05	0.0005659	1.34832		RASA3	Q14644		0.0015181	0.0068072	-1.12337		UNC80	Q8N2C7		0.0006257	0.0034236	1.50664
PIK3CB	P42338		0.0097477	0.0288084	-1.7279		ATXN7L3	Q14CW9		0.0001675	0.0012063	-1.38225		BBS1	Q8NFJ9		2.5e-06	4.82e-05	2.63956
PLRP2/PNLIPRP2	P54317		0.0002886	0.0018619	-1.14678		TMEM132B	Q14DG7		1.99e-05	0.0002338	-1.10693		MDGA1	Q8NFP4		0.0007987	0.0041776	1.01573
PRDM15	P57071		0.0193215	0.0499612	-1.58474		TCEAL1	Q15170		5e-07	1.61e-05	-1.10239		SEMA6D	Q8NFY4		0.0025247	0.010092	1.97591
RBX1	P62877	Acetyl [N-Term]	0	0	-1.12574		ZFHX3	Q15911		0.0032714	0.012256	-1.03004		MCFD2	Q8NI22		1.16e-05	0.0001534	1.5321
TMF1	P82094		0.0009418	0.0047062	-1.20222		GPR162	Q16538		1.72e-05	0.000208	-1.04103		TMEM167A	Q8TBQ9		0.0003058	0.0019477	1.02942
HPCA	P84074		1e-07	6.4e-06	-1.22476		LBH	Q53QV2		0	2.9e-06	-1.15234		DTD1	Q8TEA8		0	0	3.0073
SERF2	P84101		0.0016041	0.0070892	-1.30094		PRRC2B	Q5JSZ5		1.54e-05	0.0001893	-1.75525		GOLGA1	Q92805		0	4e-07	1.66423
ARHGEF5	Q12774		2.1e-06	4.13e-05	-1.26954		MAP3K21	Q5TCX8		0.0001693	0.0012147	-1.60596		TTC28	Q96AY4		0	2e-07	1.07043
MMRN1	Q13201		0	3e-06	1.81461		FAM171A1	Q5VUB5		0.0001772	0.0012581	-1.18657		FBXL20	Q96IG2		0.0004636	0.002694	1.08616
RASA3	Q14644		0.0015181	0.0068072	-1.12337		TMEM236	Q5W0B7		0	0	-2.20363		SERPINB12	Q96P63	Acetyl [N-Term]	0	0	3.40498
TRIP12	Q14669		4e-07	1.44e-05	1.06327		TMED8	Q6PL24		1e-07	4.4e-06	-1.06902		DCBLD2	Q96PD2		0	2.9e-06	1.01905
ATXN7L3	Q14CW9		0.0001675	0.0012063	-1.38225		WDR74	Q6RFH5		2e-06	4.01e-05	-1.09556		S100A13	Q99584		3.34e-05	0.000348	1.29121
TMEM132B	Q14DG7		1.99e-05	0.0002338	-1.10693		CEP68	Q76N32		2.25e-05	0.000255	-1.05107		NOL10	Q9BSC4		0	1e-07	1.47295
CDK5R1	Q15078		0.0005949	0.003284	1.18843		CYB5R4	Q7L1T6		0	7e-07	-1.23821		FAAP24	Q9BTP7		2.61e-05	0.0002848	1.17729
TCEAL1	Q15170		5e-07	1.61e-05	-1.10239		CDR2L	Q86X02		8e-07	2.18e-05	-1.36527		NOC4L	Q9BVI4		0.0046233	0.0159904	2.82994
SEC23A	Q15436	Acetyl [N-Term]	0	3e-07	1.7335		RFX6	Q8HWS3		0.0003975	0.0023758	-1.53687		SEMA4C	Q9C0C4		0	3e-07	1.51383
ZFHX3	Q15911		0.0032714	0.012256	-1.03004		KSR1	Q8IVT5		2e-07	8.8e-06	-1.04115		IQCN	Q9H0B3		4.3e-06	7.26e-05	1.00971
GPR162	Q16538		1.72e-05	0.000208	-1.04103		DCUN1D3	Q8IWE4		0.0008942	0.0045321	-1.80239		SMG9	Q9H0W8		0.0033969	0.012613	1.05278
LBH	Q53QV2		0	2.9e-06	-1.15234		CLASRP	Q8N2M8		0.0066236	0.0211405	-1.38948		EPS8L2	Q9H6S3		0.0002096	0.0014481	1.0153
XKR7	Q5GH72		2.7e-06	5.2e-05	1.13195		AGGF1	Q8N302		6e-07	1.87e-05	-1.05179		CPLANE1	Q9H799		0.0007129	0.0038172	1.08812
PRRC2B	Q5JSZ5		1.54e-05	0.0001893	-1.75525		SVOPL	Q8N434		0.0006307	0.0034473	-1.55002		MYOF	Q9NZM1		0.0013805	0.0063286	1.1363
MAP3K21	Q5TCX8		0.0001693	0.0012147	-1.60596		METTL13	Q8N6R0		0.0191303	0.0495693	-1.00243		DNAH17	Q9UFH2		0.0008148	0.0042407	1.01537
FAM171A1	Q5VUB5		0.0001772	0.0012581	-1.18657		MRPL43	Q8N983		0.0002992	0.0019157	-1.11927		TMEM59L	Q9UK28		0.0130829	0.0366508	2.38912
TMEM236	Q5W0B7		0	0	-2.20363		GALNT11	Q8NCW6		4.6e-06	7.47e-05	-2.19361		SF3B6	Q9Y3B4		0	6e-07	1.15607
DENND5A	Q6IQ26		0.0006801	0.0036733	1.31806		OR1S2	Q8NGQ3		5e-07	1.61e-05	-2.13837		PCDHB2	Q9Y5E7		1.3e-06	3.02e-05	1.00171
TYW1B	Q6NUM6		5.69e-05	0.0005155	1.28599		GIMAP7	Q8NHV1		0.0023955	0.0096683	-1.00547
TAF2	Q6P1X5		0.0035446	0.0130416	1.33339		GRK7	Q8WTQ7		0	0	-1.10702
ZNF529	Q6P280		0.0025027	0.0100308	1.01141		DNAAF4	Q8WXU2		1.5e-05	0.0001858	-1.19122
ZNF549	Q6P9A3		0	7e-07	1.7242		RNF25	Q96BH1		0.0005007	0.0028633	-1.21086
TMED8	Q6PL24		1e-07	4.4e-06	-1.06902		CCDC127	Q96BQ5		1e-07	6.5e-06	-1.0068
WDR74	Q6RFH5		2e-06	4.01e-05	-1.09556		ADCY10	Q96PN6		1e-06	2.63e-05	-1.54119
ZNF574	Q6ZN55		0.0060293	0.0196541	1.03828		MAP3K3	Q99759		0.0090431	0.0271443	-1.34232
CEP68	Q76N32		2.25e-05	0.000255	-1.05107		EIF2AK1	Q9BQI3		2.74e-05	0.0002962	-1.84175
CYB5R4	Q7L1T6		0	7e-07	-1.23821		NTMT1	Q9BV86		2e-07	8.1e-06	-1.7165
OVCH2	Q7RTZ1		6.4e-06	9.66e-05	1.353		SAP130	Q9H0E3		0	1e-07	-2.45895
CDR2L	Q86X02		8e-07	2.18e-05	-1.36527		HIPK2	Q9H2X6		0.0085132	0.0258189	-3.24591
RFX6	Q8HWS3		0.0003975	0.0023758	-1.53687		TXNIP	Q9H3M7		9.23e-05	0.0007513	-1.84542
KSR1	Q8IVT5		2e-07	8.8e-06	-1.04115		ESF1	Q9H501		0.0004366	0.0025652	-1.62538
DCUN1D3	Q8IWE4		0.0008942	0.0045321	-1.80239		ABCB6	Q9NP58		0.0025088	0.0100445	-1.0048
UNC80	Q8N2C7		0.0006257	0.0034236	1.50664		ARFGAP3	Q9NP61		0.0065593	0.021007	-2.2367
CLASRP	Q8N2M8		0.0066236	0.0211405	-1.38948		SPTBN5	Q9NRC6		3e-07	1.09e-05	-1.07688
AGGF1	Q8N302		6e-07	1.87e-05	-1.05179		LRRC4B	Q9NT99		0	0	-1.18684
SVOPL	Q8N434		0.0006307	0.0034473	-1.55002		TCP11L1	Q9NUJ3		9e-07	2.38e-05	-2.16584
METTL13	Q8N6R0		0.0191303	0.0495693	-1.00243		C19orf73	Q9NVV2		6e-07	1.91e-05	-1.08709
MRPL43	Q8N983		0.0002992	0.0019157	-1.11927		CELSR3	Q9NYQ7		0.0008906	0.0045199	-1.38499
GALNT11	Q8NCW6		4.6e-06	7.47e-05	-2.19361		CCDC39	Q9UFE4		0	7e-07	-1.04906
BBS1	Q8NFJ9		2.5e-06	4.82e-05	2.63956		GTF2IRD1	Q9UHL9		0.0065194	0.0209234	-1.28782
MDGA1	Q8NFP4		0.0007987	0.0041776	1.01573		ZNF112	Q9UJU3		2e-06	4.02e-05	-4.16022
SEMA6D	Q8NFY4		0.0025247	0.010092	1.97591		TAOK2	Q9UL54		0.0001131	0.0008806	-1.01761
OR1S2	Q8NGQ3		5e-07	1.61e-05	-2.13837		SHANK2	Q9UPX8		9e-07	2.38e-05	-1.01669
GIMAP7	Q8NHV1		0.0023955	0.0096683	-1.00547		PDE10A	Q9Y233		7.26e-05	0.0006224	-1.14679
MCFD2	Q8NI22		1.16e-05	0.0001534	1.5321		ARFGEF2	Q9Y6D5		4.71e-05	0.0004476	-1.16974
TMEM167A	Q8TBQ9		0.0003058	0.0019477	1.02942
DTD1	Q8TEA8		0	0	3.0073
GRK7	Q8WTQ7		0	0	-1.10702
DNAAF4	Q8WXU2		1.5e-05	0.0001858	-1.19122
GOLGA1	Q92805		0	4e-07	1.66423
TTC28	Q96AY4		0	2e-07	1.07043
RNF25	Q96BH1		0.0005007	0.0028633	-1.21086
CCDC127	Q96BQ5		1e-07	6.5e-06	-1.0068
FBXL20	Q96IG2		0.0004636	0.002694	1.08616
SERPINB12	Q96P63	Acetyl [N-Term]	0	0	3.40498
DCBLD2	Q96PD2		0	2.9e-06	1.01905
ADCY10	Q96PN6		1e-06	2.63e-05	-1.54119
S100A13	Q99584		3.34e-05	0.000348	1.29121
MAP3K3	Q99759		0.0090431	0.0271443	-1.34232
EIF2AK1	Q9BQI3		2.74e-05	0.0002962	-1.84175
NOL10	Q9BSC4		0	1e-07	1.47295
FAAP24	Q9BTP7		2.61e-05	0.0002848	1.17729
NTMT1	Q9BV86		2e-07	8.1e-06	-1.7165
NOC4L	Q9BVI4		0.0046233	0.0159904	2.82994
SEMA4C	Q9C0C4		0	3e-07	1.51383
IQCN	Q9H0B3		4.3e-06	7.26e-05	1.00971
SAP130	Q9H0E3		0	1e-07	-2.45895
SMG9	Q9H0W8		0.0033969	0.012613	1.05278
HIPK2	Q9H2X6		0.0085132	0.0258189	-3.24591
TXNIP	Q9H3M7		9.23e-05	0.0007513	-1.84542
ESF1	Q9H501		0.0004366	0.0025652	-1.62538
EPS8L2	Q9H6S3		0.0002096	0.0014481	1.0153
CPLANE1	Q9H799		0.0007129	0.0038172	1.08812
ABCB6	Q9NP58		0.0025088	0.0100445	-1.0048
ARFGAP3	Q9NP61		0.0065593	0.021007	-2.2367
SPTBN5	Q9NRC6		3e-07	1.09e-05	-1.07688
LRRC4B	Q9NT99		0	0	-1.18684
TCP11L1	Q9NUJ3		9e-07	2.38e-05	-2.16584
C19orf73	Q9NVV2		6e-07	1.91e-05	-1.08709
CELSR3	Q9NYQ7		0.0008906	0.0045199	-1.38499
MYOF	Q9NZM1		0.0013805	0.0063286	1.1363
CCDC39	Q9UFE4		0	7e-07	-1.04906
DNAH17	Q9UFH2		0.0008148	0.0042407	1.01537
GTF2IRD1	Q9UHL9		0.0065194	0.0209234	-1.28782
ZNF112	Q9UJU3		2e-06	4.02e-05	-4.16022
TMEM59L	Q9UK28		0.0130829	0.0366508	2.38912
TAOK2	Q9UL54		0.0001131	0.0008806	-1.01761
SHANK2	Q9UPX8		9e-07	2.38e-05	-1.01669
PDE10A	Q9Y233		7.26e-05	0.0006224	-1.14679
SF3B6	Q9Y3B4		0	6e-07	1.15607
PCDHB2	Q9Y5E7		1.3e-06	3.02e-05	1.00171
ARFGEF2	Q9Y6D5		4.71e-05	0.0004476	-1.16974

## Sheet: Supplementary_Table_4
Comparison:
EO vs Control
EVs
AD, AD+NPS, NCI
ALL DIFFERENTIALLY EXPRESSED PROTEINS (padj < 0.05, |log2FC| > 1)							SIGNIFICANTLY DOWNREGULATED PROTEINS (padj < 0.05, log2FC < 1)							SIGNIFICANTLY UPREGULATED PROTEINS (padj < 0.05, log2FC > 1)							SIGNIFICANTLY ENRICHED TERMS IN THIS NETWORK (IDENTIFIED BY STRING)
Protein	Accession	Modifications	p_value	padj	log2FC		Protein	Accession	Modifications	p_value	padj	log2FC		Protein	Accession	Modifications	p_value	padj	log2FC		#category	term ID	term description	observed gene count	background gene count	strength	signal	false discovery rate	matching proteins in your network (IDs)	matching proteins in your network (labels)
TMA7B	A0A024R1R8		0.0063294	0.0158843	1.10321		SEMA3E	O15041		0.0093975	0.0218159	-1.62709		TMA7B	A0A024R1R8		0.0063294	0.0158843	1.10321		GO Process	GO:0016043	Cellular component organization	238	5436	0.28	1.01	3.36e-24	9606.ENSP00000194214,9606.ENSP00000209875,9606.ENSP00000215570,9606.ENSP00000215754,9606.ENSP00000215793,9606.ENSP00000216297,9606.ENSP00000217402,9606.ENSP00000217958,9606.ENSP00000219150,9606.ENSP00000220592,9606.ENSP00000222256,9606.ENSP00000222330,9606.ENSP00000223029,9606.ENSP00000223208,9606.ENSP00000223398,9606.ENSP00000226091,9606.ENSP00000227524,9606.ENSP00000228495,9606.ENSP00000228825,…	HSPB11,CBX5,TIMM13,MIF,SF3A1,SUPT16H,CHMP4B,PSMD10,CORO1A,AGO2,RAB3A,GSK3A,AIMP2,CEP41,CLIP2,EFNB3,PRPF19,KCTD10,ARPC3,CAP2,WDR77,CAMSAP2,CLTA,SBDS,TMOD2,HIP1R,EIF3G,SNRPA1,AP3B1,DYNC1LI2,ARL3,SYT1,HEXB,PSMD11,RAB2A,SYP,ACTR3,CLASP1,TUBB4A,LOXL3,CRACD,CUL3,ADD2,PDCD6,RAB7A,SEMA3C,NRXN2,PRPF6,SNRPF,VPS33A,KRT10,SH3GL1,CELSR2,PAK1,DENR,EPHA4,RAB6B,OTUD6B,VBP1,AIFM1,ACTC1,CCT3,SYN1,MAP1B,CAMLG,COL14…
MAP1LC3B2	A6NCE7		0	1e-07	2.26265		CA11	O75493		0.0059106	0.015082	-1.38806		MAP1LC3B2	A6NCE7		0	1e-07	2.26265		GO Process	GO:0071840	Cellular component organization or biogenesis	242	5639	0.27	1	7.28e-24	9606.ENSP00000194214,9606.ENSP00000209875,9606.ENSP00000215570,9606.ENSP00000215754,9606.ENSP00000215793,9606.ENSP00000216297,9606.ENSP00000217402,9606.ENSP00000217958,9606.ENSP00000219150,9606.ENSP00000220592,9606.ENSP00000222256,9606.ENSP00000222330,9606.ENSP00000223029,9606.ENSP00000223208,9606.ENSP00000223398,9606.ENSP00000226091,9606.ENSP00000227524,9606.ENSP00000228495,9606.ENSP00000228825,…	HSPB11,CBX5,TIMM13,MIF,SF3A1,SUPT16H,CHMP4B,PSMD10,CORO1A,AGO2,RAB3A,GSK3A,AIMP2,CEP41,CLIP2,EFNB3,PRPF19,KCTD10,ARPC3,CAP2,WDR77,CAMSAP2,CLTA,SBDS,TMOD2,HIP1R,EIF3G,SNRPA1,AP3B1,DYNC1LI2,ARL3,SYT1,HEXB,PSMD11,RAB2A,SYP,ACTR3,CLASP1,TUBB4A,LOXL3,CRACD,CUL3,ADD2,PDCD6,RAB7A,SEMA3C,NRXN2,PRPF6,SNRPF,VPS33A,KRT10,SH3GL1,CELSR2,PAK1,DENR,EPHA4,RAB6B,OTUD6B,VBP1,AIFM1,ACTC1,CCT3,SYN1,LSM6,MAP1B,CAMLG,…
EPOP	A6NHQ4		4.4e-06	2.95e-05	1.7918		ATP6AP2	O75787		0	4e-07	-1.83754		EPOP	A6NHQ4		4.4e-06	2.95e-05	1.7918		GO Process	GO:0022607	Cellular component assembly	144	2467	0.4	1.26	2.3e-22	9606.ENSP00000194214,9606.ENSP00000215754,9606.ENSP00000215793,9606.ENSP00000216297,9606.ENSP00000217402,9606.ENSP00000217958,9606.ENSP00000219150,9606.ENSP00000220592,9606.ENSP00000223029,9606.ENSP00000223208,9606.ENSP00000227524,9606.ENSP00000228495,9606.ENSP00000235090,9606.ENSP00000242285,9606.ENSP00000246868,9606.ENSP00000249700,9606.ENSP00000253083,9606.ENSP00000253108,9606.ENSP00000254193,…	HSPB11,MIF,SF3A1,SUPT16H,CHMP4B,PSMD10,CORO1A,AGO2,AIMP2,CEP41,PRPF19,KCTD10,WDR77,CLTA,SBDS,TMOD2,HIP1R,EIF3G,SNRPA1,AP3B1,ARL3,SYT1,PSMD11,ACTR3,CLASP1,CUL3,ADD2,PDCD6,RAB7A,NRXN2,PRPF6,SNRPF,KRT10,CELSR2,DENR,OTUD6B,VBP1,AIFM1,ACTC1,CCT3,MAP1B,VPS35,ATMIN,HSP90B1,MAPRE2,RAB8A,BCR,CTNNA1,SF3B3,TBCA,PPIH,RAB1B,RBM14,USP39,BIN1,TCP1,UGDH,FLNC,SF3B1,CBX3,TUBB,CORO1B,UBQLN2,DNAJB12,ANP32B,UBE2I,PLS…
SNRPGP15	A8MWD9		1e-06	7.9e-06	1.25676		SNCG	O76070		1.36e-05	7.97e-05	-1.609		SNRPGP15	A8MWD9		1e-06	7.9e-06	1.25676		GO Process	GO:0044085	Cellular component biogenesis	149	2702	0.38	1.19	4.35e-21	9606.ENSP00000194214,9606.ENSP00000215754,9606.ENSP00000215793,9606.ENSP00000216297,9606.ENSP00000217402,9606.ENSP00000217958,9606.ENSP00000219150,9606.ENSP00000220592,9606.ENSP00000223029,9606.ENSP00000223208,9606.ENSP00000227524,9606.ENSP00000228495,9606.ENSP00000235090,9606.ENSP00000242285,9606.ENSP00000246868,9606.ENSP00000249700,9606.ENSP00000253083,9606.ENSP00000253108,9606.ENSP00000254193,…	HSPB11,MIF,SF3A1,SUPT16H,CHMP4B,PSMD10,CORO1A,AGO2,AIMP2,CEP41,PRPF19,KCTD10,WDR77,CLTA,SBDS,TMOD2,HIP1R,EIF3G,SNRPA1,AP3B1,ARL3,SYT1,PSMD11,ACTR3,CLASP1,CUL3,ADD2,PDCD6,RAB7A,NRXN2,PRPF6,SNRPF,KRT10,CELSR2,DENR,OTUD6B,VBP1,AIFM1,ACTC1,CCT3,LSM6,MAP1B,VPS35,ATMIN,HSP90B1,MAPRE2,RAB8A,BCR,CTNNA1,SF3B3,TBCA,PPIH,RAB1B,RBM14,USP39,BIN1,TCP1,UGDH,FLNC,SF3B1,CBX3,TUBB,CORO1B,UBQLN2,DNAJB12,ANP32B,UBE2…
PDLIM1	O00151		0.0001495	0.0006192	1.73047		TRPM2	O94759		0.0003091	0.0011889	-1.56126		PDLIM1	O00151		0.0001495	0.0006192	1.73047		GO Process	GO:0009987	Cellular process	420	14826	0.09	0.67	2.07e-18	9606.ENSP00000012443,9606.ENSP00000084798,9606.ENSP00000194214,9606.ENSP00000200652,9606.ENSP00000209875,9606.ENSP00000215570,9606.ENSP00000215754,9606.ENSP00000215793,9606.ENSP00000216297,9606.ENSP00000216479,9606.ENSP00000217402,9606.ENSP00000217958,9606.ENSP00000219150,9606.ENSP00000219313,9606.ENSP00000219782,9606.ENSP00000220592,9606.ENSP00000220809,9606.ENSP00000221561,9606.ENSP00000221855,…	PPP5C,CA11,HSPB11,SLC22A4,CBX5,TIMM13,MIF,SF3A1,SUPT16H,AHSA1,CHMP4B,PSMD10,CORO1A,PSMD7,MAZ,AGO2,PLAT,TLE5,TBCB,RAB3A,GSK3A,LFNG,AIMP2,CEP41,CLIP2,AK1,LRRC59,EFNB3,PRPF19,KCTD10,ARPC3,CDKN1B,CAP2,SKP1,DAZAP1,WDR77,CAMSAP2,CLTA,THOC2,SBDS,TMOD2,VPS35L,LSM7,BMP15,ZC3H4,HIP1R,EIF3G,ATP6V1E1,SNRPA1,DNAJB1,RIN2,AP3B1,FST,DYNC1LI2,CAB39,ARL3,DBR1,SYT1,HEXB,USP14,RTRAF,PSMD11,ATP5F1B,RAB2A,MAP2K2,PPM1F…
AP3B1	O00203		2.98e-05	0.0001531	1.20743		PLAT	P00750		1.38e-05	8.03e-05	-1.73673		AP3B1	O00203		2.98e-05	0.0001531	1.20743		GO Process	GO:0043933	Protein-containing complex organization	96	1465	0.45	1.27	1.34e-16	9606.ENSP00000215754,9606.ENSP00000215793,9606.ENSP00000216297,9606.ENSP00000217402,9606.ENSP00000217958,9606.ENSP00000220592,9606.ENSP00000223029,9606.ENSP00000227524,9606.ENSP00000228495,9606.ENSP00000235090,9606.ENSP00000242285,9606.ENSP00000253083,9606.ENSP00000253108,9606.ENSP00000254193,9606.ENSP00000261205,9606.ENSP00000261712,9606.ENSP00000263710,9606.ENSP00000264414,9606.ENSP00000264436,…	MIF,SF3A1,SUPT16H,CHMP4B,PSMD10,AGO2,AIMP2,PRPF19,KCTD10,WDR77,CLTA,HIP1R,EIF3G,SNRPA1,SYT1,PSMD11,CLASP1,CUL3,ADD2,PDCD6,PRPF6,SNRPF,VPS33A,KRT10,SH3GL1,DENR,OTUD6B,VBP1,AIFM1,CCT3,SF3B3,TBCA,PPIH,USP39,BIN1,TCP1,UGDH,SMARCE1,SF3B1,DNAJB12,ANP32B,ETF1,OPA1,DHX9,SF3B5,PTBP2,RPL5,SGIP1,MCTS1,CENPI,NDUFS5,SF3A3,AGO3,AGO1,ATRX,EIF3I,COL16A1,NDUFA8,EIF2S2,TSPYL2,MAPRE1,CTTN,SF1,TAF2,PFDN6,TRPM2,NRXN1…
PSMD11	O00231		0	1e-07	1.96474		A2M	P01023		5e-06	3.26e-05	-1.26717		PSMD11	O00231		0	1e-07	1.96474		GO Process	GO:0006996	Organelle organization	158	3470	0.3	0.95	7.49e-15	9606.ENSP00000194214,9606.ENSP00000209875,9606.ENSP00000215570,9606.ENSP00000216297,9606.ENSP00000217402,9606.ENSP00000219150,9606.ENSP00000222256,9606.ENSP00000222330,9606.ENSP00000223208,9606.ENSP00000223398,9606.ENSP00000228825,9606.ENSP00000229922,9606.ENSP00000236925,9606.ENSP00000246868,9606.ENSP00000249700,9606.ENSP00000253083,9606.ENSP00000255194,9606.ENSP00000258198,9606.ENSP00000260746,…	HSPB11,CBX5,TIMM13,SUPT16H,CHMP4B,CORO1A,RAB3A,GSK3A,CEP41,CLIP2,ARPC3,CAP2,CAMSAP2,SBDS,TMOD2,HIP1R,AP3B1,DYNC1LI2,ARL3,HEXB,RAB2A,SYP,ACTR3,CLASP1,TUBB4A,CUL3,ADD2,PDCD6,RAB7A,NRXN2,VPS33A,CELSR2,PAK1,DENR,RAB6B,AIFM1,ACTC1,MAP1B,CAMLG,VPS35,ATMIN,HSP90B1,MAPRE2,RAB8A,BCR,CTNNA1,MAP6,RAB1B,RBM14,BIN1,TUBB6,CHORDC1,EML4,SMARCE1,FLNC,ATP5IF1,SF3B1,CBX3,TUBA1B,TUBB,CORO1B,TUBB4B,UBQLN2,ARPC5L,VAPA…
PSMD9	O00233		0.0051088	0.0133722	1.6223		LMNA	P02545		2.01e-05	0.0001119	-1.02623		PSMD9	O00233		0.0051088	0.0133722	1.6223		GO Process	GO:0065003	Protein-containing complex assembly	86	1303	0.46	1.23	8.85e-15	9606.ENSP00000215754,9606.ENSP00000215793,9606.ENSP00000216297,9606.ENSP00000217402,9606.ENSP00000217958,9606.ENSP00000220592,9606.ENSP00000223029,9606.ENSP00000227524,9606.ENSP00000228495,9606.ENSP00000235090,9606.ENSP00000242285,9606.ENSP00000253083,9606.ENSP00000253108,9606.ENSP00000254193,9606.ENSP00000261205,9606.ENSP00000261712,9606.ENSP00000263710,9606.ENSP00000264414,9606.ENSP00000264436,…	MIF,SF3A1,SUPT16H,CHMP4B,PSMD10,AGO2,AIMP2,PRPF19,KCTD10,WDR77,CLTA,HIP1R,EIF3G,SNRPA1,SYT1,PSMD11,CLASP1,CUL3,ADD2,PDCD6,PRPF6,SNRPF,KRT10,DENR,OTUD6B,VBP1,AIFM1,CCT3,SF3B3,TBCA,PPIH,USP39,BIN1,TCP1,UGDH,SF3B1,DNAJB12,ANP32B,OPA1,DHX9,SF3B5,PTBP2,RPL5,SGIP1,MCTS1,CENPI,NDUFS5,SF3A3,AGO3,AGO1,ATRX,EIF3I,COL16A1,NDUFA8,EIF2S2,TSPYL2,MAPRE1,CTTN,SF1,TAF2,PFDN6,TRPM2,NRXN1,ELAVL1,COPS7B,ARPC4,PPP6C,…
BIN1	O00499		0	0	2.06249		PFKM	P08237		8.7e-06	5.43e-05	-1.03416		BIN1	O00499		0	0	2.06249		GO Process	GO:0016071	mRNA metabolic process	53	611	0.58	1.37	1.81e-12	9606.ENSP00000215793,9606.ENSP00000227524,9606.ENSP00000235090,9606.ENSP00000245838,9606.ENSP00000252622,9606.ENSP00000254193,9606.ENSP00000255194,9606.ENSP00000260803,9606.ENSP00000266079,9606.ENSP00000266735,9606.ENSP00000276079,9606.ENSP00000296581,9606.ENSP00000296702,9606.ENSP00000305790,9606.ENSP00000306614,9606.ENSP00000311747,9606.ENSP00000312981,9606.ENSP00000316042,9606.ENSP00000325376,…	SF3A1,PRPF19,WDR77,THOC2,LSM7,SNRPA1,AP3B1,DBR1,PRPF6,SNRPF,NONO,LSM6,TCERG1,SF3B3,PPIH,RBM14,USP39,HNRNPA0,HNRNPM,WDR33,SF3B1,KHDRBS3,HNRNPH1,CNOT3,ETF1,DHX9,SF3B5,SYNCRIP,PTBP2,MAGOH,SF3A3,AGO3,AGO1,HNRNPK,SF1,TAF2,DDX17,PCBP3,PYM1,SSB,RBM4,STRAP,HNRNPF,SNRPE,TIA1,SMG1,SNRPB,ALYREF,HNRNPAB,BCLAF1,YTHDF2,LSM4,RBM26
PPP6C	O00743		2.23e-05	0.0001224	1.92339		KRT10	P13645		0.0001901	0.00077	-1.07735		PPP6C	O00743		2.23e-05	0.0001224	1.92339		GO Process	GO:0022618	Ribonucleoprotein complex assembly	31	203	0.82	1.8	2.93e-12	9606.ENSP00000215793,9606.ENSP00000220592,9606.ENSP00000227524,9606.ENSP00000235090,9606.ENSP00000253108,9606.ENSP00000254193,9606.ENSP00000266079,9606.ENSP00000266735,9606.ENSP00000280557,9606.ENSP00000305790,9606.ENSP00000312981,9606.ENSP00000335321,9606.ENSP00000356520,9606.ENSP00000356541,9606.ENSP00000359216,9606.ENSP00000359345,9606.ENSP00000360365,9606.ENSP00000362110,9606.ENSP00000362287,…	SF3A1,AGO2,PRPF19,WDR77,EIF3G,SNRPA1,PRPF6,SNRPF,DENR,SF3B3,USP39,SF3B1,DHX9,SF3B5,PTBP2,RPL5,MCTS1,SF3A3,AGO3,AGO1,EIF3I,EIF2S2,SF1,STRAP,SNRPE,SNRPB,EIF3H,EIF3M,LSM4,RPS19,RPS28
DYNC1I1	O14576		0.0056689	0.0146081	1.276		PLS3	P13797	Acetyl [N-Term]	0.0017808	0.0054136	-1.105		DYNC1I1	O14576		0.0056689	0.0146081	1.276		GO Process	GO:0008380	RNA splicing	40	370	0.67	1.5	8.06e-12	9606.ENSP00000215793,9606.ENSP00000227524,9606.ENSP00000235090,9606.ENSP00000245838,9606.ENSP00000252622,9606.ENSP00000254193,9606.ENSP00000260803,9606.ENSP00000261700,9606.ENSP00000266079,9606.ENSP00000266735,9606.ENSP00000276079,9606.ENSP00000296581,9606.ENSP00000296702,9606.ENSP00000305790,9606.ENSP00000306614,9606.ENSP00000311747,9606.ENSP00000312981,9606.ENSP00000325376,9606.ENSP00000335321,…	SF3A1,PRPF19,WDR77,THOC2,LSM7,SNRPA1,DBR1,RTRAF,PRPF6,SNRPF,NONO,LSM6,TCERG1,SF3B3,PPIH,RBM14,USP39,HNRNPM,SF3B1,HNRNPH1,DHX9,SF3B5,SYNCRIP,PTBP2,MAGOH,SF3A3,HNRNPK,SF1,DDX17,FAM98B,RBM4,STRAP,HNRNPF,SNRPE,TIA1,SNRPB,ALYREF,BCLAF1,LSM4,TAF15
AP3D1	O14617		0.0021444	0.0063498	1.14554		FST	P19883		0.0127617	0.0279563	-1.46322		AP3D1	O14617		0.0021444	0.0063498	1.14554		GO Process	GO:0000398	mRNA splicing, via spliceosome	32	245	0.75	1.59	4.02e-11	9606.ENSP00000215793,9606.ENSP00000227524,9606.ENSP00000235090,9606.ENSP00000252622,9606.ENSP00000254193,9606.ENSP00000260803,9606.ENSP00000266079,9606.ENSP00000266735,9606.ENSP00000296581,9606.ENSP00000305790,9606.ENSP00000306614,9606.ENSP00000311747,9606.ENSP00000312981,9606.ENSP00000325376,9606.ENSP00000335321,9606.ENSP00000349168,9606.ENSP00000356520,9606.ENSP00000356541,9606.ENSP00000358635,…	SF3A1,PRPF19,WDR77,LSM7,SNRPA1,DBR1,PRPF6,SNRPF,LSM6,SF3B3,PPIH,RBM14,USP39,HNRNPM,SF3B1,HNRNPH1,DHX9,SF3B5,SYNCRIP,PTBP2,MAGOH,SF3A3,HNRNPK,SF1,DDX17,RBM4,STRAP,HNRNPF,SNRPE,SNRPB,ALYREF,LSM4
PDCD5	O14737		1.9e-06	1.38e-05	1.71823		RANGAP1	P46060		2.72e-05	0.0001433	-1.19708		PDCD5	O14737		1.9e-06	1.38e-05	1.71823		GO Process	GO:0051246	Regulation of protein metabolic process	121	2622	0.3	0.87	6.47e-11	9606.ENSP00000215754,9606.ENSP00000216802,9606.ENSP00000217958,9606.ENSP00000220592,9606.ENSP00000220809,9606.ENSP00000222330,9606.ENSP00000223029,9606.ENSP00000223061,9606.ENSP00000228872,9606.ENSP00000231487,9606.ENSP00000246548,9606.ENSP00000252677,9606.ENSP00000253083,9606.ENSP00000253108,9606.ENSP00000258418,9606.ENSP00000261601,9606.ENSP00000261700,9606.ENSP00000262948,9606.ENSP00000263212,…	MIF,PSME2,PSMD10,AGO2,PLAT,GSK3A,AIMP2,PCOLCE,CDKN1B,SKP1,UBA2,BMP15,HIP1R,EIF3G,CAB39,USP14,RTRAF,MAP2K2,PPM1F,YWHAE,CUL3,PDCD6,RAB7A,PRKAR2B,RTN1,COPS3,PAK1,DENR,EPHA4,OTUD6B,PXYLP1,VBP1,AIFM1,EIF5B,PSME3,EIF4A1,CAMLG,DUSP16,VPS35,HSP90B1,SRP9,SF3B3,QARS1,ACO1,RAB1B,CASP3,UBE2N,BIN1,CHORDC1,ITM2C,A2M,HSPA5,TBK1,ATP5IF1,SF3B1,UBQLN2,ANP32B,WARS1,UBE2I,CNOT3,ETF1,FH,SASH1,DHX9,LMNA,SYNCRIP,RPL5,M…
TCERG1	O14776		0.0003172	0.0012174	1.94131		ATRX	P46100		0.0005147	0.0018577	-1.38483		TCERG1	O14776		0.0003172	0.0012174	1.94131		GO Process	GO:0034248	Regulation of cellular amide metabolic process	45	516	0.58	1.27	1.37e-10	9606.ENSP00000220592,9606.ENSP00000222330,9606.ENSP00000253108,9606.ENSP00000267484,9606.ENSP00000280557,9606.ENSP00000281821,9606.ENSP00000285420,9606.ENSP00000289371,9606.ENSP00000293831,9606.ENSP00000305230,9606.ENSP00000309477,9606.ENSP00000311032,9606.ENSP00000316779,9606.ENSP00000351159,9606.ENSP00000353741,9606.ENSP00000356520,9606.ENSP00000358635,9606.ENSP00000359345,9606.ENSP00000360365,…	AGO2,GSK3A,EIF3G,RTN1,DENR,EPHA4,OTUD6B,EIF5B,EIF4A1,SRP9,ACO1,CASP3,BIN1,CNOT3,ETF1,DHX9,SYNCRIP,RPL5,MCTS1,MAGOH,AGO3,AGO1,EIF3I,EIF2S2,RBM3,RTN3,GAPDH,ELAVL1,PYM1,RBM4,BZW2,TIA1,CNBP,EIF4G1,EIF4E,RACK1,EIF3H,BCLAF1,EIF3M,YTHDF2,VIM,LSM14A,CIRBP,YTHDF3,DDX6
LIN7A	O14910		3e-07	3.1e-06	2.08668		NPTX2	P47972		0	0	-3.61879		LIN7A	O14910		3e-07	3.1e-06	2.08668		GO Process	GO:0032271	Regulation of protein polymerization	28	204	0.78	1.53	4.09e-10	9606.ENSP00000219150,9606.ENSP00000228825,9606.ENSP00000228872,9606.ENSP00000236925,9606.ENSP00000249700,9606.ENSP00000253083,9606.ENSP00000263710,9606.ENSP00000264071,9606.ENSP00000264229,9606.ENSP00000264436,9606.ENSP00000278568,9606.ENSP00000296755,9606.ENSP00000316779,9606.ENSP00000345361,9606.ENSP00000348381,9606.ENSP00000351807,9606.ENSP00000353508,9606.ENSP00000353864,9606.ENSP00000364721,…	CORO1A,ARPC3,CDKN1B,CAMSAP2,TMOD2,HIP1R,CLASP1,TUBB4A,CRACD,ADD2,PAK1,MAP1B,BIN1,ARPC5L,ADD3,ELN,MAP2,PAK3,MAPRE1,CTTN,DBN1,ARPC4,MECP2,DBNL,SLIT2,STMN2,TPPP3,ARHGEF7
MYL12B	O14950		1.13e-05	6.79e-05	4.07151		PGD	P52209		8.6e-06	5.42e-05	-1.03071		MYL12B	O14950		1.13e-05	6.79e-05	4.07151		GO Process	GO:0006397	mRNA processing	41	455	0.59	1.25	5.95e-10	9606.ENSP00000215793,9606.ENSP00000227524,9606.ENSP00000235090,9606.ENSP00000245838,9606.ENSP00000252622,9606.ENSP00000254193,9606.ENSP00000260803,9606.ENSP00000266079,9606.ENSP00000266735,9606.ENSP00000276079,9606.ENSP00000296581,9606.ENSP00000296702,9606.ENSP00000305790,9606.ENSP00000306614,9606.ENSP00000311747,9606.ENSP00000312981,9606.ENSP00000316042,9606.ENSP00000325376,9606.ENSP00000325377,…	SF3A1,PRPF19,WDR77,THOC2,LSM7,SNRPA1,DBR1,PRPF6,SNRPF,NONO,LSM6,TCERG1,SF3B3,PPIH,RBM14,USP39,HNRNPA0,HNRNPM,WDR33,SF3B1,KHDRBS3,HNRNPH1,DHX9,SF3B5,SYNCRIP,PTBP2,MAGOH,SF3A3,HNRNPK,SF1,DDX17,RBM4,STRAP,HNRNPF,SNRPE,TIA1,SNRPB,ALYREF,BCLAF1,LSM4,RBM26
XPO1	O14980		0.0064209	0.016048	1.29836		LOXL3	P58215		1.5e-05	8.64e-05	-1.60119		XPO1	O14980		0.0064209	0.016048	1.29836		GO Process	GO:0007010	Cytoskeleton organization	72	1229	0.41	0.98	7.73e-10	9606.ENSP00000219150,9606.ENSP00000223398,9606.ENSP00000228825,9606.ENSP00000229922,9606.ENSP00000236925,9606.ENSP00000246868,9606.ENSP00000249700,9606.ENSP00000253083,9606.ENSP00000258198,9606.ENSP00000263238,9606.ENSP00000263710,9606.ENSP00000264071,9606.ENSP00000264414,9606.ENSP00000264436,9606.ENSP00000278568,9606.ENSP00000290378,9606.ENSP00000296755,9606.ENSP00000299767,9606.ENSP00000300249,…	CORO1A,CLIP2,ARPC3,CAP2,CAMSAP2,SBDS,TMOD2,HIP1R,DYNC1LI2,ACTR3,CLASP1,TUBB4A,CUL3,ADD2,PAK1,ACTC1,MAP1B,HSP90B1,MAPRE2,BCR,CTNNA1,MAP6,RBM14,BIN1,TUBB6,CHORDC1,EML4,FLNC,TUBA1B,TUBB,CORO1B,TUBB4B,ARPC5L,SORBS2,PLS3,ADD3,ELN,MAP2,DCLK1,KRT19,LMNA,INA,CNN3,CETN2,PDLIM1,AIF1L,MAP7D1,ATRX,MARCKSL1,MAPRE1,CTTN,TUBB2A,DBN1,GAPDH,SH3KBP1,RMDN1,THSD7B,ARPC4,CORO1C,MECP2,TNIK,RANBP1,PDCD6IP,DBNL,STMN2,TB…
XPO1	O14994		4.15e-05	0.0002035	1.54193		HNRNPK	P61978		3.55e-05	0.0001778	-2.00713		SYN3	O14994		4.15e-05	0.0002035	1.54193		GO Process	GO:0030182	Neuron differentiation	65	1062	0.43	0.99	1.82e-09	9606.ENSP00000222256,9606.ENSP00000226091,9606.ENSP00000236925,9606.ENSP00000245838,9606.ENSP00000260746,9606.ENSP00000265361,9606.ENSP00000267484,9606.ENSP00000271332,9606.ENSP00000278568,9606.ENSP00000281821,9606.ENSP00000285208,9606.ENSP00000287295,9606.ENSP00000295987,9606.ENSP00000296755,9606.ENSP00000300935,9606.ENSP00000304669,9606.ENSP00000307093,9606.ENSP00000311032,9606.ENSP00000315465,…	RAB3A,EFNB3,CAMSAP2,THOC2,ARL3,SEMA3C,RTN1,CELSR2,PAK1,EPHA4,RAB6B,AIFM1,SYN1,MAP1B,RAB8A,CTNNA1,MAP6,CASP3,DSCAML1,MYEF2,UGDH,ITM2C,HSPA5,TRIO,PPP1CC,VAPA,PLXNA4,MAP2,DCLK1,PAK3,NTNG1,NCDN,CTTN,RTN3,CDON,DBN1,YWHAZ,CUL4B,NRXN1,ATCAY,STRAP,RELN,MECP2,TNIK,EIF4G1,ROBO2,DBNL,PPIA,SLIT2,EIF4E,STMN2,HDAC2,IST1,TBCE,VIM,BLOC1S1,RGMA,DDX6,EHD1,NRN1,NEFL,EPOP,CTNNB1,SEMA3E,APLP2
SEMA3E	O15041		0.0093975	0.0218159	-1.62709		RELN	P78509		7.47e-05	0.0003378	-1.0283		DCLK1	O15075		1.7e-06	1.3e-05	1.34862		GO Process	GO:0034641	Cellular nitrogen compound metabolic process	141	3463	0.25	0.76	2.31e-09	9606.ENSP00000012443,9606.ENSP00000200652,9606.ENSP00000215793,9606.ENSP00000216297,9606.ENSP00000219782,9606.ENSP00000220592,9606.ENSP00000223029,9606.ENSP00000223836,9606.ENSP00000227524,9606.ENSP00000235090,9606.ENSP00000245838,9606.ENSP00000246868,9606.ENSP00000252622,9606.ENSP00000253048,9606.ENSP00000253108,9606.ENSP00000254193,9606.ENSP00000255194,9606.ENSP00000260803,9606.ENSP00000261416,…	PPP5C,SLC22A4,SF3A1,SUPT16H,MAZ,AGO2,AIMP2,AK1,PRPF19,WDR77,THOC2,SBDS,LSM7,ZC3H4,EIF3G,SNRPA1,AP3B1,DBR1,HEXB,RTRAF,ATP5F1B,POLR1A,ACAT1,PRPF6,SNRPF,RPS11,NONO,DENR,OLA1,DCK,EIF5B,EIF4A1,WDR82,LSM6,TCERG1,HINT1,SF3B3,PPIH,QARS1,RBM14,DTD2,USP39,HNRNPA0,UBE2N,UGDH,NPEPPS,HNRNPM,WDR33,ATP5IF1,SF3B1,VAPA,WARS1,KHDRBS3,HNRNPH1,CNOT3,ETF1,OPA1,MT-ATP8,FH,NUCKS1,DHX9,SF3B5,SYNCRIP,PTBP2,CETN2,RPL5,MCT…
DCLK1	O15075		1.7e-06	1.3e-05	1.34862		PLOD1	Q02809		0.0202766	0.040754	-1.28825		ARPC3	O15145		1e-07	1.3e-06	1.43215		GO Process	GO:0048699	Generation of neurons	67	1131	0.41	0.96	2.92e-09	9606.ENSP00000222256,9606.ENSP00000226091,9606.ENSP00000236925,9606.ENSP00000245838,9606.ENSP00000260746,9606.ENSP00000264335,9606.ENSP00000265361,9606.ENSP00000267484,9606.ENSP00000271332,9606.ENSP00000278568,9606.ENSP00000281821,9606.ENSP00000285208,9606.ENSP00000287295,9606.ENSP00000295987,9606.ENSP00000296755,9606.ENSP00000300935,9606.ENSP00000304669,9606.ENSP00000307093,9606.ENSP00000311032,…	RAB3A,EFNB3,CAMSAP2,THOC2,ARL3,YWHAE,SEMA3C,RTN1,CELSR2,PAK1,EPHA4,RAB6B,AIFM1,SYN1,MAP1B,RAB8A,CTNNA1,MAP6,CASP3,DSCAML1,MYEF2,UGDH,ITM2C,HSPA5,TRIO,PPP1CC,VAPA,PLXNA4,MAP2,DCLK1,PAK3,NTNG1,NCDN,CTTN,RTN3,TUBB2A,CDON,DBN1,YWHAZ,CUL4B,NRXN1,ATCAY,STRAP,RELN,MECP2,TNIK,EIF4G1,ROBO2,DBNL,PPIA,SLIT2,EIF4E,STMN2,HDAC2,IST1,TBCE,VIM,BLOC1S1,RGMA,DDX6,EHD1,NRN1,NEFL,EPOP,CTNNB1,SEMA3E,APLP2
ARPC3	O15145		1e-07	1.3e-06	1.43215		DNM1	Q05193		0.000443	0.0016091	-1.61658		PFDN6	O15212		5e-06	3.24e-05	1.74738		GO Process	GO:0010467	Gene expression	99	2101	0.31	0.82	5.36e-09	9606.ENSP00000012443,9606.ENSP00000215793,9606.ENSP00000216297,9606.ENSP00000219782,9606.ENSP00000220592,9606.ENSP00000220809,9606.ENSP00000223029,9606.ENSP00000227524,9606.ENSP00000235090,9606.ENSP00000245838,9606.ENSP00000246868,9606.ENSP00000252622,9606.ENSP00000253048,9606.ENSP00000253108,9606.ENSP00000254193,9606.ENSP00000255194,9606.ENSP00000260803,9606.ENSP00000261700,9606.ENSP00000263857,…	PPP5C,SF3A1,SUPT16H,MAZ,AGO2,PLAT,AIMP2,PRPF19,WDR77,THOC2,SBDS,LSM7,ZC3H4,EIF3G,SNRPA1,AP3B1,DBR1,RTRAF,POLR1A,CUL3,PRPF6,SNRPF,RPS11,NONO,DENR,EIF5B,EIF4A1,WDR82,LSM6,TCERG1,SF3B3,PPIH,QARS1,CASP3,RBM14,USP39,HNRNPA0,HNRNPM,WDR33,SF3B1,WARS1,KHDRBS3,HP,HNRNPH1,ETF1,DHX9,SF3B5,SYNCRIP,PTBP2,RPL5,MCTS1,MAGOH,SF3A3,AGO3,AGO1,ATRX,EIF3I,EIF2S2,VARS1,HNRNPK,RBM3,SF1,RRBP1,TAF2,LRRC47,DDX17,FAM98B,CU…
PFDN6	O15212		5e-06	3.24e-05	1.74738		COL16A1	Q07092		0.0016193	0.0050142	-1.02875		PPM1G	O15355		1e-07	7e-07	1.16209		GO Process	GO:0016070	RNA metabolic process	81	1550	0.36	0.88	5.36e-09	9606.ENSP00000012443,9606.ENSP00000215793,9606.ENSP00000216297,9606.ENSP00000219782,9606.ENSP00000220592,9606.ENSP00000227524,9606.ENSP00000235090,9606.ENSP00000245838,9606.ENSP00000246868,9606.ENSP00000252622,9606.ENSP00000253048,9606.ENSP00000254193,9606.ENSP00000255194,9606.ENSP00000260803,9606.ENSP00000261700,9606.ENSP00000263857,9606.ENSP00000266079,9606.ENSP00000266735,9606.ENSP00000276079,…	PPP5C,SF3A1,SUPT16H,MAZ,AGO2,PRPF19,WDR77,THOC2,SBDS,LSM7,ZC3H4,SNRPA1,AP3B1,DBR1,RTRAF,POLR1A,PRPF6,SNRPF,NONO,WDR82,LSM6,TCERG1,SF3B3,PPIH,QARS1,RBM14,DTD2,USP39,HNRNPA0,HNRNPM,WDR33,SF3B1,WARS1,KHDRBS3,HNRNPH1,CNOT3,ETF1,DHX9,SF3B5,SYNCRIP,PTBP2,RPL5,MAGOH,SF3A3,AGO3,AGO1,ATRX,VARS1,HNRNPK,RBM3,SF1,TAF2,LRRC47,DDX17,FAM98B,PCBP3,PYM1,SSB,RBM4,STRAP,HNRNPF,SNRPE,TIA1,SMG1,SNRPB,ALYREF,HNRNPAB,H…
PPM1G	O15355		1e-07	7e-07	1.16209		PCOLCE	Q15113		5.71e-05	0.0002654	-1.90468		EIF3H	O15372		0.0035093	0.0096704	1.61334		GO Process	GO:2000112	Regulation of cellular macromolecule biosynthetic process	43	539	0.54	1.11	5.36e-09	9606.ENSP00000220592,9606.ENSP00000222330,9606.ENSP00000253108,9606.ENSP00000280557,9606.ENSP00000285420,9606.ENSP00000286353,9606.ENSP00000289371,9606.ENSP00000293831,9606.ENSP00000305230,9606.ENSP00000309477,9606.ENSP00000322730,9606.ENSP00000351159,9606.ENSP00000353741,9606.ENSP00000356520,9606.ENSP00000358635,9606.ENSP00000359345,9606.ENSP00000360365,9606.ENSP00000360525,9606.ENSP00000362287,…	AGO2,GSK3A,EIF3G,DENR,OTUD6B,PXYLP1,EIF5B,EIF4A1,SRP9,ACO1,ITM2C,CNOT3,ETF1,DHX9,SYNCRIP,RPL5,MCTS1,MAGOH,AGO3,AGO1,EIF3I,EIF2S2,RBM3,GAPDH,ELAVL1,PYM1,RBM4,BZW2,TIA1,CNBP,EIF4G1,EIF4E,RACK1,EIF3H,BCLAF1,EIF3M,YTHDF2,VIM,LSM14A,CIRBP,YTHDF3,DDX6,CTNNB1
EIF3H	O15372		0.0035093	0.0096704	1.61334		ELAVL1	Q15717		2.67e-05	0.0001411	-1.79948		DYNC1LI2	O43237		0.0010231	0.003436	2.12972		GO Process	GO:0051128	Regulation of cellular component organization	107	2365	0.29	0.8	5.86e-09	9606.ENSP00000217402,9606.ENSP00000217958,9606.ENSP00000219150,9606.ENSP00000222256,9606.ENSP00000222330,9606.ENSP00000226091,9606.ENSP00000228825,9606.ENSP00000228872,9606.ENSP00000236925,9606.ENSP00000245838,9606.ENSP00000249700,9606.ENSP00000253083,9606.ENSP00000254322,9606.ENSP00000261205,9606.ENSP00000262948,9606.ENSP00000263212,9606.ENSP00000263238,9606.ENSP00000263710,9606.ENSP00000264071,…	CHMP4B,PSMD10,CORO1A,RAB3A,GSK3A,EFNB3,ARPC3,CDKN1B,CAMSAP2,THOC2,TMOD2,HIP1R,DNAJB1,SYT1,MAP2K2,PPM1F,ACTR3,CLASP1,TUBB4A,CRACD,CUL3,ADD2,RAB7A,SEMA3C,VPS33A,PAK1,EPHA4,VBP1,CCT3,MAP1B,VPS35,ATMIN,MAPRE2,MAP6,RAB1B,RBM14,BIN1,TCP1,CHORDC1,ITM2C,SMARCE1,HSPA5,ATP5IF1,TUBB,CORO1B,ADGRL1,UBQLN2,ARPC5L,WARS1,ADD3,ELN,PLXNA4,MAP2,ETF1,PAK3,OPA1,LMNA,NTNG1,SGIP1,ADNP,ATRX,COL16A1,CLIC4,RCC2,TSPYL2,MAP…
DYNC1LI2	O43237		0.0010231	0.003436	2.12972		ZNF574	Q6ZN55		0.0010116	0.0034038	-1.42501		ATMIN	O43313		1.1e-05	6.66e-05	1.31199		GO Process	GO:0006417	Regulation of translation	39	456	0.57	1.15	6.59e-09	9606.ENSP00000220592,9606.ENSP00000253108,9606.ENSP00000280557,9606.ENSP00000285420,9606.ENSP00000289371,9606.ENSP00000293831,9606.ENSP00000305230,9606.ENSP00000309477,9606.ENSP00000351159,9606.ENSP00000353741,9606.ENSP00000356520,9606.ENSP00000358635,9606.ENSP00000359345,9606.ENSP00000360365,9606.ENSP00000360525,9606.ENSP00000362287,9606.ENSP00000362300,9606.ENSP00000362688,9606.ENSP00000364119,…	AGO2,EIF3G,DENR,OTUD6B,EIF5B,EIF4A1,SRP9,ACO1,CNOT3,ETF1,DHX9,SYNCRIP,RPL5,MCTS1,MAGOH,AGO3,AGO1,EIF3I,EIF2S2,RBM3,GAPDH,ELAVL1,PYM1,RBM4,BZW2,TIA1,CNBP,EIF4G1,EIF4E,RACK1,EIF3H,BCLAF1,EIF3M,YTHDF2,VIM,LSM14A,CIRBP,YTHDF3,DDX6
ATMIN	O43313		1.1e-05	6.66e-05	1.31199		LOXHD1	Q8IVV2		8.8e-06	5.52e-05	-1.67526		PPIH	O43447		3e-07	2.7e-06	2.33329		GO Process	GO:0010608	Post-transcriptional regulation of gene expression	43	546	0.53	1.1	6.59e-09	9606.ENSP00000220592,9606.ENSP00000253108,9606.ENSP00000280557,9606.ENSP00000285420,9606.ENSP00000289371,9606.ENSP00000293831,9606.ENSP00000305230,9606.ENSP00000309477,9606.ENSP00000316042,9606.ENSP00000316950,9606.ENSP00000325376,9606.ENSP00000351159,9606.ENSP00000353741,9606.ENSP00000356520,9606.ENSP00000358635,9606.ENSP00000359345,9606.ENSP00000360365,9606.ENSP00000360525,9606.ENSP00000362287,…	AGO2,EIF3G,DENR,OTUD6B,EIF5B,EIF4A1,SRP9,ACO1,HNRNPA0,MYEF2,HNRNPM,CNOT3,ETF1,DHX9,SYNCRIP,RPL5,MCTS1,MAGOH,AGO3,AGO1,EIF3I,EIF2S2,RBM3,GAPDH,ELAVL1,PYM1,RBM4,BZW2,TIA1,CNBP,EIF4G1,EIF4E,RACK1,EIF3H,BCLAF1,EIF3M,YTHDF2,VIM,LSM14A,CIRBP,TAF15,YTHDF3,DDX6
PPIH	O43447		3e-07	2.7e-06	2.33329		HS6ST3	Q8IZP7		0.0129183	0.028198	-1.08962		DENR	O43583	Acetyl [N-Term]	1e-07	7e-07	1.75868		GO Process	GO:0051649	Establishment of localization in cell	87	1756	0.33	0.84	9.37e-09	9606.ENSP00000194214,9606.ENSP00000215570,9606.ENSP00000217402,9606.ENSP00000219150,9606.ENSP00000222256,9606.ENSP00000222330,9606.ENSP00000242285,9606.ENSP00000245838,9606.ENSP00000251143,9606.ENSP00000253083,9606.ENSP00000255194,9606.ENSP00000260746,9606.ENSP00000261205,9606.ENSP00000262646,9606.ENSP00000263233,9606.ENSP00000263710,9606.ENSP00000264335,9606.ENSP00000264414,9606.ENSP00000264933,…	HSPB11,TIMM13,CHMP4B,CORO1A,RAB3A,GSK3A,CLTA,THOC2,VPS35L,HIP1R,AP3B1,ARL3,SYT1,RAB2A,SYP,CLASP1,YWHAE,CUL3,PDCD6,RAB7A,NRXN2,VPS33A,SRP14,SH3GL1,RAB6B,AIFM1,SYN1,MAP1B,DUSP16,VPS35,HSP90B1,RAB8A,BCR,SRP9,MAP6,CLTB,RAB1B,BIN1,DYNC1I1,EML4,HSPA5,RAB11B,ATP5IF1,TUBA1B,TUBB,VAPA,UBE2I,AP1B1,SYN3,DCLK1,OPA1,LMNA,MAGOH,SNCG,YWHAB,DNM1,MAPRE1,CTTN,SNX15,ITSN1,PSAP,YWHAZ,RGPD2,XPO1,NRXN1,ELAVL1,RMDN1,SS…
DENR	O43583	Acetyl [N-Term]	1e-07	7e-07	1.75868		COL22A1	Q8NFW1		0.0048171	0.0126998	-1.78821		LANCL1	O43813		0.0190494	0.0387134	2.52918		GO Process	GO:0051171	Regulation of nitrogen compound metabolic process	198	5734	0.18	0.65	2.61e-08	9606.ENSP00000209875,9606.ENSP00000215754,9606.ENSP00000216297,9606.ENSP00000216802,9606.ENSP00000217958,9606.ENSP00000219782,9606.ENSP00000220592,9606.ENSP00000220809,9606.ENSP00000221561,9606.ENSP00000222330,9606.ENSP00000222339,9606.ENSP00000223029,9606.ENSP00000223061,9606.ENSP00000227524,9606.ENSP00000228872,9606.ENSP00000231487,9606.ENSP00000233078,9606.ENSP00000235090,9606.ENSP00000246548,…	CBX5,MIF,SUPT16H,PSME2,PSMD10,MAZ,AGO2,PLAT,TLE5,GSK3A,ZNF574,AIMP2,PCOLCE,PRPF19,CDKN1B,SKP1,DAZAP1,WDR77,UBA2,BMP15,ZC3H4,HIP1R,EIF3G,DNAJB1,AP3B1,FST,CAB39,HEXB,USP14,RTRAF,MAP2K2,PPM1F,ACTR3,LOXL3,YWHAE,CUL3,PDCD6,RAB7A,PRKAR2B,SRI,PRPF6,RTN1,COPS3,CELSR2,NONO,PAK1,DENR,EPHA4,OTUD6B,PXYLP1,VBP1,AIFM1,EIF5B,PSME3,EIF4A1,CCT3,WDR82,TCERG1,CAMLG,DUSP16,VPS35,ATMIN,HSP90B1,BCR,HINT1,SRP9,SF3B3,QA…
LANCL1	O43813		0.0190494	0.0387134	2.52918		PXYLP1	Q8TE99		0.0049545	0.0130243	-1.18317		NDUFS5	O43920		0.0023128	0.006766	3.06676		GO Process	GO:0051641	Cellular localization	114	2677	0.27	0.75	3.31e-08	9606.ENSP00000194214,9606.ENSP00000215570,9606.ENSP00000217402,9606.ENSP00000217958,9606.ENSP00000219150,9606.ENSP00000222256,9606.ENSP00000222330,9606.ENSP00000223208,9606.ENSP00000227524,9606.ENSP00000231487,9606.ENSP00000242285,9606.ENSP00000245838,9606.ENSP00000251143,9606.ENSP00000253083,9606.ENSP00000255194,9606.ENSP00000260746,9606.ENSP00000261205,9606.ENSP00000261416,9606.ENSP00000262646,…	HSPB11,TIMM13,CHMP4B,PSMD10,CORO1A,RAB3A,GSK3A,CEP41,PRPF19,SKP1,CLTA,THOC2,VPS35L,HIP1R,AP3B1,ARL3,SYT1,HEXB,RAB2A,SYP,CLASP1,YWHAE,CUL3,PDCD6,RAB7A,NRXN2,SRI,VPS33A,SRP14,SH3GL1,RAB6B,AIFM1,SYN1,MAP1B,CAMLG,DUSP16,VPS35,HSP90B1,MAPRE2,RAB8A,BCR,CTNNA1,SRP9,MAP6,CLTB,RAB1B,BIN1,TCP1,DYNC1I1,EML4,HSPA5,RAB11B,ATP5IF1,TUBA1B,TUBB,CORO1B,VAPA,UBE2I,AP1B1,SYN3,DCLK1,OPA1,DHX9,LMNA,CETN2,MAGOH,SNCG,Y…
NDUFS5	O43920		0.0023128	0.006766	3.06676		TBCB	Q99426		4.5e-06	2.96e-05	-1.21135		OPA1	O60313		3.2e-06	2.19e-05	2.0295		GO Process	GO:0022613	Ribonucleoprotein complex biogenesis	37	449	0.55	1.06	5.15e-08	9606.ENSP00000215793,9606.ENSP00000220592,9606.ENSP00000227524,9606.ENSP00000235090,9606.ENSP00000246868,9606.ENSP00000253108,9606.ENSP00000254193,9606.ENSP00000266079,9606.ENSP00000266735,9606.ENSP00000280557,9606.ENSP00000296581,9606.ENSP00000305790,9606.ENSP00000312981,9606.ENSP00000335321,9606.ENSP00000356520,9606.ENSP00000356541,9606.ENSP00000359216,9606.ENSP00000359345,9606.ENSP00000360365,…	SF3A1,AGO2,PRPF19,WDR77,SBDS,EIF3G,SNRPA1,PRPF6,SNRPF,DENR,LSM6,SF3B3,USP39,SF3B1,DHX9,SF3B5,PTBP2,RPL5,MCTS1,SF3A3,AGO3,AGO1,EIF3I,EIF2S2,SF1,DDX17,CUL4B,XPO1,STRAP,SNRPE,SNRPB,EIF3H,RPS25,EIF3M,LSM4,RPS19,RPS28
OPA1	O60313		3.2e-06	2.19e-05	2.0295		COL12A1	Q99715		0.0001817	0.0007427	-2.08707		SYNCRIP	O60506		0.0002323	0.0009305	1.43804		GO Process	GO:0048519	Negative regulation of biological process	186	5313	0.18	0.65	5.15e-08	9606.ENSP00000209875,9606.ENSP00000215754,9606.ENSP00000217402,9606.ENSP00000217958,9606.ENSP00000219150,9606.ENSP00000219782,9606.ENSP00000220592,9606.ENSP00000220809,9606.ENSP00000221561,9606.ENSP00000222330,9606.ENSP00000222725,9606.ENSP00000223029,9606.ENSP00000226091,9606.ENSP00000227524,9606.ENSP00000228495,9606.ENSP00000228872,9606.ENSP00000235090,9606.ENSP00000236925,9606.ENSP00000245838,…	CBX5,MIF,CHMP4B,PSMD10,CORO1A,MAZ,AGO2,PLAT,TLE5,GSK3A,LFNG,AIMP2,EFNB3,PRPF19,KCTD10,CDKN1B,WDR77,CAMSAP2,THOC2,TMOD2,LSM7,ZC3H4,HIP1R,DNAJB1,FST,CAB39,USP14,RTRAF,ATP5F1B,PPM1F,CLASP1,POLR1A,TUBB4A,LOXL3,CRACD,YWHAE,CUL3,ADD2,PDCD6,RAB7A,SEMA3C,PRKAR2B,SRI,RTN1,NONO,PAK1,USP15,EPHA4,OTUD6B,VBP1,STC1,ACTC1,PSME3,WDR82,LSM6,TCERG1,MAP1B,CAMLG,DUSP16,VPS35,HSP90B1,BCR,CTNNA1,SRP9,SF3B3,QARS1,CASP3…
SYNCRIP	O60506		0.0002323	0.0009305	1.43804		SH3GL1	Q99961		0.0002447	0.0009741	-3.21318		UGDH	O60701		0	1e-07	1.12843		GO Process	GO:0006396	RNA processing	54	868	0.43	0.92	5.49e-08	9606.ENSP00000215793,9606.ENSP00000220592,9606.ENSP00000227524,9606.ENSP00000235090,9606.ENSP00000245838,9606.ENSP00000246868,9606.ENSP00000252622,9606.ENSP00000254193,9606.ENSP00000260803,9606.ENSP00000261700,9606.ENSP00000266079,9606.ENSP00000266735,9606.ENSP00000276079,9606.ENSP00000296581,9606.ENSP00000296702,9606.ENSP00000305790,9606.ENSP00000306614,9606.ENSP00000311747,9606.ENSP00000312981,…	SF3A1,AGO2,PRPF19,WDR77,THOC2,SBDS,LSM7,SNRPA1,DBR1,RTRAF,PRPF6,SNRPF,NONO,LSM6,TCERG1,SF3B3,PPIH,RBM14,USP39,HNRNPA0,HNRNPM,WDR33,SF3B1,KHDRBS3,HNRNPH1,DHX9,SF3B5,SYNCRIP,PTBP2,RPL5,MAGOH,SF3A3,AGO3,AGO1,HNRNPK,RBM3,SF1,DDX17,FAM98B,SSB,RBM4,STRAP,HNRNPF,SNRPE,TIA1,SNRPB,ALYREF,RPS25,BCLAF1,LSM4,RPS19,RPS28,TAF15,RBM26
UGDH	O60701		0	1e-07	1.12843		SEMA3C	Q99985		0	1e-07	-2.70895		EIF5B	O60841		0.0231382	0.0453093	1.07902		GO Process	GO:0022008	Neurogenesis	69	1290	0.37	0.84	6.49e-08	9606.ENSP00000222256,9606.ENSP00000226091,9606.ENSP00000236925,9606.ENSP00000245838,9606.ENSP00000260746,9606.ENSP00000261416,9606.ENSP00000264335,9606.ENSP00000265361,9606.ENSP00000267484,9606.ENSP00000271332,9606.ENSP00000278568,9606.ENSP00000281821,9606.ENSP00000285208,9606.ENSP00000287295,9606.ENSP00000295987,9606.ENSP00000296755,9606.ENSP00000300935,9606.ENSP00000304669,9606.ENSP00000307093,…	RAB3A,EFNB3,CAMSAP2,THOC2,ARL3,HEXB,YWHAE,SEMA3C,RTN1,CELSR2,PAK1,EPHA4,RAB6B,AIFM1,SYN1,MAP1B,RAB8A,CTNNA1,MAP6,CASP3,DSCAML1,MYEF2,UGDH,ITM2C,SMARCE1,HSPA5,TRIO,PPP1CC,VAPA,PLXNA4,MAP2,DCLK1,PAK3,NTNG1,NCDN,CTTN,RTN3,TUBB2A,CDON,DBN1,YWHAZ,CUL4B,NRXN1,ATCAY,STRAP,RELN,MECP2,TNIK,EIF4G1,ROBO2,DBNL,PPIA,SLIT2,EIF4E,STMN2,HDAC2,IST1,TBCE,VIM,BLOC1S1,RGMA,DDX6,EHD1,NRN1,NEFL,EPOP,CTNNB1,SEMA3E,APLP2
EIF5B	O60841		0.0231382	0.0453093	1.07902		LRRCC1	Q9C099		0	0	-1.17389		HIP1R	O75146		0.0005806	0.0020598	1.76659		GO Process	GO:0007399	Nervous system development	98	2188	0.29	0.76	7.13e-08	9606.ENSP00000221855,9606.ENSP00000222256,9606.ENSP00000222330,9606.ENSP00000226091,9606.ENSP00000236925,9606.ENSP00000245838,9606.ENSP00000249700,9606.ENSP00000254322,9606.ENSP00000260746,9606.ENSP00000261205,9606.ENSP00000261416,9606.ENSP00000264094,9606.ENSP00000264335,9606.ENSP00000264436,9606.ENSP00000265361,9606.ENSP00000265459,9606.ENSP00000265838,9606.ENSP00000267484,9606.ENSP00000269886,…	TBCB,RAB3A,GSK3A,EFNB3,CAMSAP2,THOC2,TMOD2,DNAJB1,ARL3,SYT1,HEXB,LOXL3,YWHAE,ADD2,SEMA3C,NRXN2,ACAT1,RTN1,SH3GL1,CELSR2,PAK1,EPHA4,RAB6B,AIFM1,SYN1,MAP1B,VPS35,RAB8A,BCR,CTNNA1,MAP6,QARS1,CASP3,DSCAML1,MYEF2,UGDH,ITM2C,SMARCE1,HSPA5,TRIO,PPP1CC,VAPA,ANP32B,PLXNA4,MAP2,DCLK1,PAK3,OPA1,INA,NTNG1,PTBP2,PRPS1,NCDN,ATRX,RBBP4,MARCKSL1,CTTN,RTN3,TUBB2A,CDON,DBN1,TAGLN3,YWHAZ,CUL4B,NRXN1,ATCAY,STRAP,REL…
HIP1R	O75146		0.0005806	0.0020598	1.76659		THSD7B	Q9C0I4		3e-06	2.1e-05	-1.30285		CNOT3	O75175		0.0003981	0.0014694	2.72494		GO Process	GO:0043254	Regulation of protein-containing complex assembly	35	413	0.57	1.06	7.25e-08	9606.ENSP00000219150,9606.ENSP00000222256,9606.ENSP00000228825,9606.ENSP00000228872,9606.ENSP00000236925,9606.ENSP00000249700,9606.ENSP00000253083,9606.ENSP00000263710,9606.ENSP00000264071,9606.ENSP00000264229,9606.ENSP00000264436,9606.ENSP00000267199,9606.ENSP00000278568,9606.ENSP00000296755,9606.ENSP00000299138,9606.ENSP00000316779,9606.ENSP00000324173,9606.ENSP00000345361,9606.ENSP00000347495,…	CORO1A,RAB3A,ARPC3,CDKN1B,CAMSAP2,TMOD2,HIP1R,CLASP1,TUBB4A,CRACD,ADD2,VPS33A,PAK1,MAP1B,VPS35,BIN1,HSPA5,ARPC5L,WARS1,ADD3,ELN,MAP2,PAK3,MAPRE1,CTTN,DBN1,ARPC4,MECP2,EIF4G1,DBNL,SLIT2,RACK1,STMN2,TPPP3,ARHGEF7
CNOT3	O75175		0.0003981	0.0014694	2.72494		SLC22A4	Q9H015		5e-06	3.24e-05	-1.23368		PDCD6	O75340		0	0	1.58489		GO Process	GO:0031175	Neuron projection development	46	674	0.47	0.95	8.08e-08	9606.ENSP00000222256,9606.ENSP00000226091,9606.ENSP00000236925,9606.ENSP00000265361,9606.ENSP00000271332,9606.ENSP00000278568,9606.ENSP00000281821,9606.ENSP00000285208,9606.ENSP00000296755,9606.ENSP00000300935,9606.ENSP00000304669,9606.ENSP00000307093,9606.ENSP00000311032,9606.ENSP00000315465,9606.ENSP00000339299,9606.ENSP00000345656,9606.ENSP00000352882,9606.ENSP00000353508,9606.ENSP00000353846,…	RAB3A,EFNB3,CAMSAP2,SEMA3C,CELSR2,PAK1,EPHA4,RAB6B,MAP1B,RAB8A,CTNNA1,MAP6,CASP3,DSCAML1,TRIO,VAPA,PLXNA4,MAP2,DCLK1,PAK3,NTNG1,NCDN,CTTN,DBN1,CUL4B,NRXN1,ATCAY,RELN,MECP2,TNIK,ROBO2,DBNL,SLIT2,STMN2,HDAC2,IST1,TBCE,VIM,BLOC1S1,RGMA,EHD1,NRN1,NEFL,CTNNB1,SEMA3E,APLP2
PDCD6	O75340		0	0	1.58489		NRN1	Q9NPD7		1.1e-05	6.66e-05	-1.02595		TBCA	O75347		0.0171874	0.0354019	1.20508		GO Process	GO:0043170	Macromolecule metabolic process	197	5781	0.17	0.63	8.08e-08	9606.ENSP00000012443,9606.ENSP00000196061,9606.ENSP00000215793,9606.ENSP00000216297,9606.ENSP00000217402,9606.ENSP00000219313,9606.ENSP00000219782,9606.ENSP00000220592,9606.ENSP00000220809,9606.ENSP00000222330,9606.ENSP00000223029,9606.ENSP00000223061,9606.ENSP00000223208,9606.ENSP00000226091,9606.ENSP00000227524,9606.ENSP00000228495,9606.ENSP00000231487,9606.ENSP00000235090,9606.ENSP00000245838,…	PPP5C,PLOD1,SF3A1,SUPT16H,CHMP4B,PSMD7,MAZ,AGO2,PLAT,GSK3A,AIMP2,PCOLCE,CEP41,EFNB3,PRPF19,KCTD10,SKP1,WDR77,THOC2,UBA2,SBDS,LSM7,ZC3H4,EIF3G,SNRPA1,AP3B1,CAB39,DBR1,HEXB,USP14,RTRAF,PSMD11,MAP2K2,PPM1F,POLR1A,LOXL3,CUL3,RAB7A,PRPF6,SNRPF,COPS3,KRT10,RPS11,NONO,PAK1,USP15,DENR,EPHA4,OTUD6B,PXYLP1,EIF5B,EIF4A1,AGL,WDR82,LSM6,TCERG1,UBLCP1,CAMLG,DUSP16,HSP90B1,BCR,HINT1,SF3B3,PPIH,QARS1,CASP3,RBM14…
TBCA	O75347		0.0171874	0.0354019	1.20508		MXRA5	Q9NR99		0.0134464	0.0291764	-1.24231		ATP6V1G1	O75348	Acetyl [N-Term]	1e-06	7.9e-06	2.49668		GO Process	GO:0044237	Cellular metabolic process	216	6568	0.16	0.61	1.2e-07	9606.ENSP00000012443,9606.ENSP00000084798,9606.ENSP00000200652,9606.ENSP00000215754,9606.ENSP00000215793,9606.ENSP00000216297,9606.ENSP00000217402,9606.ENSP00000219313,9606.ENSP00000219782,9606.ENSP00000220592,9606.ENSP00000222330,9606.ENSP00000223029,9606.ENSP00000223836,9606.ENSP00000226091,9606.ENSP00000227524,9606.ENSP00000228495,9606.ENSP00000228872,9606.ENSP00000231487,9606.ENSP00000235090,…	PPP5C,CA11,SLC22A4,MIF,SF3A1,SUPT16H,CHMP4B,PSMD7,MAZ,AGO2,GSK3A,AIMP2,AK1,EFNB3,PRPF19,KCTD10,CDKN1B,SKP1,WDR77,THOC2,SBDS,LSM7,ZC3H4,EIF3G,SNRPA1,AP3B1,CAB39,DBR1,HEXB,USP14,RTRAF,PSMD11,ATP5F1B,MAP2K2,PPM1F,POLR1A,CUL3,RAB7A,PRKAR2B,ACAT1,PRPF6,SNRPF,VPS33A,COPS3,RPS11,PGD,NONO,PAK1,USP15,DENR,EPHA4,OLA1,PXYLP1,DCK,EIF5B,EIF4A1,AGL,WDR82,LSM6,TCERG1,UBLCP1,CAMLG,DUSP16,HSP90B1,RAB8A,BCR,HINT1,…
ATP6V1G1	O75348	Acetyl [N-Term]	1e-06	7.9e-06	2.49668		NRXN2	Q9P2S2		8.73e-05	0.0003917	-1.515		CDC45	O75419		4.6e-06	3.01e-05	1.51528		GO Process	GO:0060255	Regulation of macromolecule metabolic process	208	6249	0.16	0.62	1.22e-07	9606.ENSP00000209875,9606.ENSP00000215754,9606.ENSP00000216297,9606.ENSP00000216802,9606.ENSP00000217958,9606.ENSP00000219782,9606.ENSP00000220592,9606.ENSP00000220809,9606.ENSP00000221561,9606.ENSP00000222330,9606.ENSP00000222339,9606.ENSP00000223029,9606.ENSP00000223061,9606.ENSP00000227524,9606.ENSP00000228872,9606.ENSP00000231487,9606.ENSP00000233078,9606.ENSP00000235090,9606.ENSP00000245838,…	CBX5,MIF,SUPT16H,PSME2,PSMD10,MAZ,AGO2,PLAT,TLE5,GSK3A,ZNF574,AIMP2,PCOLCE,PRPF19,CDKN1B,SKP1,DAZAP1,WDR77,THOC2,UBA2,LSM7,BMP15,ZC3H4,HIP1R,EIF3G,DNAJB1,AP3B1,FST,CAB39,HEXB,USP14,RTRAF,MAP2K2,PPM1F,ACTR3,LOXL3,YWHAE,CUL3,PDCD6,RAB7A,PRKAR2B,SRI,PRPF6,RTN1,COPS3,CELSR2,NONO,PAK1,DENR,EPHA4,OTUD6B,PXYLP1,VBP1,AIFM1,EIF5B,ACTC1,PSME3,EIF4A1,CCT3,WDR82,LSM6,TCERG1,CAMLG,DUSP16,VPS35,ATMIN,HSP90B1,H…
CDC45	O75419		4.6e-06	3.01e-05	1.51528		BAZ2A	Q9UIF9		0.013867	0.0299467	-1.46955		KHDRBS3	O75525		0	0	1.8874		GO Process	GO:0006139	Nucleobase-containing compound metabolic process	113	2722	0.26	0.71	1.35e-07	9606.ENSP00000012443,9606.ENSP00000215793,9606.ENSP00000216297,9606.ENSP00000219782,9606.ENSP00000220592,9606.ENSP00000223836,9606.ENSP00000227524,9606.ENSP00000235090,9606.ENSP00000245838,9606.ENSP00000246868,9606.ENSP00000252622,9606.ENSP00000253048,9606.ENSP00000254193,9606.ENSP00000255194,9606.ENSP00000260803,9606.ENSP00000261700,9606.ENSP00000262030,9606.ENSP00000263857,9606.ENSP00000265838,…	PPP5C,SF3A1,SUPT16H,MAZ,AGO2,AK1,PRPF19,WDR77,THOC2,SBDS,LSM7,ZC3H4,SNRPA1,AP3B1,DBR1,RTRAF,ATP5F1B,POLR1A,ACAT1,PRPF6,SNRPF,NONO,OLA1,DCK,WDR82,LSM6,TCERG1,HINT1,SF3B3,PPIH,QARS1,RBM14,DTD2,USP39,HNRNPA0,UBE2N,UGDH,HNRNPM,WDR33,SF3B1,WARS1,KHDRBS3,HNRNPH1,CNOT3,ETF1,OPA1,MT-ATP8,FH,NUCKS1,DHX9,SF3B5,SYNCRIP,PTBP2,CETN2,RPL5,MAGOH,PAXX,CMPK1,PRPS1,NDUFS5,SF3A3,AGO3,AGO1,ATRX,RBBP4,NDUFA8,RPA2,VAR…
CA11	O75493		0.0059106	0.015082	-1.38806		NRXN1	Q9ULB1		0.0001135	0.0004902	-1.14983		SF3B1	O75533		0	0	2.43513		GO Process	GO:0080090	Regulation of primary metabolic process	199	5899	0.17	0.62	1.35e-07	9606.ENSP00000209875,9606.ENSP00000215754,9606.ENSP00000216297,9606.ENSP00000216802,9606.ENSP00000217958,9606.ENSP00000219782,9606.ENSP00000220592,9606.ENSP00000220809,9606.ENSP00000221561,9606.ENSP00000222330,9606.ENSP00000222339,9606.ENSP00000223029,9606.ENSP00000223061,9606.ENSP00000227524,9606.ENSP00000228872,9606.ENSP00000231487,9606.ENSP00000233078,9606.ENSP00000235090,9606.ENSP00000246548,…	CBX5,MIF,SUPT16H,PSME2,PSMD10,MAZ,AGO2,PLAT,TLE5,GSK3A,ZNF574,AIMP2,PCOLCE,PRPF19,CDKN1B,SKP1,DAZAP1,WDR77,UBA2,BMP15,ZC3H4,HIP1R,EIF3G,DNAJB1,AP3B1,FST,CAB39,HEXB,USP14,RTRAF,MAP2K2,PPM1F,ACTR3,LOXL3,YWHAE,CUL3,PDCD6,RAB7A,PRKAR2B,SRI,PRPF6,RTN1,COPS3,CELSR2,NONO,PAK1,DENR,EPHA4,OTUD6B,PXYLP1,VBP1,AIFM1,EIF5B,PSME3,EIF4A1,CCT3,WDR82,TCERG1,CAMLG,DUSP16,VPS35,ATMIN,HSP90B1,HINT1,SRP9,SF3B3,QARS1,…
KHDRBS3	O75525		0	0	1.8874		IFT25	Q9Y547		0.0031546	0.0088126	-1.19597		LYPLA1	O75608		1.6e-05	9.18e-05	1.55506		GO Process	GO:0002181	Cytoplasmic translation	19	123	0.83	1.29	1.66e-07	9606.ENSP00000253108,9606.ENSP00000270625,9606.ENSP00000280557,9606.ENSP00000293831,9606.ENSP00000353741,9606.ENSP00000359345,9606.ENSP00000360365,9606.ENSP00000362688,9606.ENSP00000364119,9606.ENSP00000386894,9606.ENSP00000393241,9606.ENSP00000416255,9606.ENSP00000426909,9606.ENSP00000429931,9606.ENSP00000431240,9606.ENSP00000435096,9606.ENSP00000436049,9606.ENSP00000470972,9606.ENSP00000472469	EIF3G,RPS11,DENR,EIF4A1,ETF1,RPL5,MCTS1,EIF3I,EIF2S2,RBM4,RPS18,EIF4G1,RACK1,EIF3H,RPLP2,RPS25,EIF3M,RPS19,RPS28
SF3B1	O75533		0	0	2.43513		BZW2	Q9Y6E2		1.7e-06	1.32e-05	-1.30741		EIF3G	O75821		0.0001582	0.0006525	1.79388		GO Process	GO:0046907	Intracellular transport	70	1365	0.35	0.8	2.08e-07	9606.ENSP00000194214,9606.ENSP00000215570,9606.ENSP00000217402,9606.ENSP00000219150,9606.ENSP00000222256,9606.ENSP00000222330,9606.ENSP00000242285,9606.ENSP00000245838,9606.ENSP00000251143,9606.ENSP00000253083,9606.ENSP00000255194,9606.ENSP00000260746,9606.ENSP00000262646,9606.ENSP00000264335,9606.ENSP00000264414,9606.ENSP00000264933,9606.ENSP00000265062,9606.ENSP00000267199,9606.ENSP00000267884,…	HSPB11,TIMM13,CHMP4B,CORO1A,RAB3A,GSK3A,CLTA,THOC2,VPS35L,HIP1R,AP3B1,ARL3,RAB2A,YWHAE,CUL3,PDCD6,RAB7A,VPS33A,SRP14,RAB6B,AIFM1,MAP1B,DUSP16,VPS35,HSP90B1,RAB8A,BCR,SRP9,MAP6,CLTB,RAB1B,BIN1,DYNC1I1,HSPA5,RAB11B,ATP5IF1,TUBA1B,TUBB,VAPA,UBE2I,AP1B1,DCLK1,OPA1,LMNA,MAGOH,YWHAB,CTTN,SNX15,ITSN1,PSAP,YWHAZ,RGPD2,XPO1,ELAVL1,SSB,PPP6C,CORO1C,RANGAP1,RANBP1,SMG1,VAPB,ALYREF,ENY2,RAB5C,BLOC1S1,EHD1,SN…
LYPLA1	O75608		1.6e-05	9.18e-05	1.55506									PSMD10	O75832	Acetyl [N-Term]	0.0042861	0.0114653	1.25878		GO Process	GO:0007275	Multicellular organism development	154	4209	0.2	0.65	2.13e-07	9606.ENSP00000194214,9606.ENSP00000220592,9606.ENSP00000221561,9606.ENSP00000221855,9606.ENSP00000222256,9606.ENSP00000222330,9606.ENSP00000222725,9606.ENSP00000223029,9606.ENSP00000226091,9606.ENSP00000228872,9606.ENSP00000233078,9606.ENSP00000235090,9606.ENSP00000236925,9606.ENSP00000245838,9606.ENSP00000246868,9606.ENSP00000249700,9606.ENSP00000252677,9606.ENSP00000253083,9606.ENSP00000254322,…	HSPB11,AGO2,TLE5,TBCB,RAB3A,GSK3A,LFNG,AIMP2,EFNB3,CDKN1B,DAZAP1,WDR77,CAMSAP2,THOC2,SBDS,TMOD2,BMP15,HIP1R,DNAJB1,AP3B1,FST,ARL3,SYT1,HEXB,ATP5F1B,MAP2K2,LOXL3,YWHAE,CUL3,ADD2,PDCD6,SEMA3C,NRXN2,SRI,ACAT1,VPS33A,RTN1,COPS3,SH3GL1,CELSR2,PAK1,EPHA4,RAB6B,AIFM1,STC1,ACTC1,SYN1,MAP1B,VPS35,RAB8A,COL22A1,BCR,CTNNA1,MAP6,QARS1,ACO1,CASP3,DSCAML1,MYEF2,UGDH,ITM2C,A2M,SMARCE1,HSPA5,COL12A1,ATP5IF1,TRIO…
ATP6AP2	O75787		0	4e-07	-1.83754									PAK3	O75914	Acetyl [N-Term]	0.0002156	0.0008676	1.45398		GO Process	GO:0019222	Regulation of metabolic process	220	6784	0.15	0.6	2.23e-07	9606.ENSP00000209875,9606.ENSP00000215754,9606.ENSP00000216297,9606.ENSP00000216802,9606.ENSP00000217402,9606.ENSP00000217958,9606.ENSP00000219782,9606.ENSP00000220592,9606.ENSP00000220809,9606.ENSP00000221561,9606.ENSP00000222330,9606.ENSP00000222339,9606.ENSP00000223029,9606.ENSP00000223061,9606.ENSP00000227524,9606.ENSP00000228872,9606.ENSP00000231487,9606.ENSP00000233078,9606.ENSP00000235090,…	CBX5,MIF,SUPT16H,PSME2,CHMP4B,PSMD10,MAZ,AGO2,PLAT,TLE5,GSK3A,ZNF574,AIMP2,PCOLCE,PRPF19,CDKN1B,SKP1,DAZAP1,WDR77,THOC2,UBA2,LSM7,BMP15,ZC3H4,HIP1R,EIF3G,ATP6V1E1,DNAJB1,AP3B1,FST,CAB39,HEXB,USP14,RTRAF,MAP2K2,PPM1F,ACTR3,LOXL3,YWHAE,CUL3,PDCD6,RAB7A,PRKAR2B,SRI,PRPF6,RTN1,COPS3,CELSR2,NONO,PAK1,DENR,EPHA4,OTUD6B,PXYLP1,VBP1,AIFM1,EIF5B,ACTC1,PSME3,EIF4A1,CCT3,WDR82,LSM6,TCERG1,CAMLG,DUSP16,VPS35…
EIF3G	O75821		0.0001582	0.0006525	1.79388									TRIO	O75962		0.0057409	0.0147313	1.44704		GO Process	GO:0044238	Primary metabolic process	229	7156	0.14	0.59	2.28e-07	9606.ENSP00000012443,9606.ENSP00000196061,9606.ENSP00000200652,9606.ENSP00000215754,9606.ENSP00000215793,9606.ENSP00000216297,9606.ENSP00000217402,9606.ENSP00000219313,9606.ENSP00000219782,9606.ENSP00000220592,9606.ENSP00000220809,9606.ENSP00000222330,9606.ENSP00000223029,9606.ENSP00000223061,9606.ENSP00000223208,9606.ENSP00000223836,9606.ENSP00000226091,9606.ENSP00000227524,9606.ENSP00000228495,…	PPP5C,PLOD1,SLC22A4,MIF,SF3A1,SUPT16H,CHMP4B,PSMD7,MAZ,AGO2,PLAT,GSK3A,AIMP2,PCOLCE,CEP41,AK1,EFNB3,PRPF19,KCTD10,SKP1,WDR77,THOC2,UBA2,SBDS,LSM7,ZC3H4,EIF3G,SNRPA1,AP3B1,CAB39,DBR1,HEXB,USP14,RTRAF,PSMD11,ATP5F1B,MAP2K2,PPM1F,POLR1A,LOXL3,CUL3,RAB7A,PRKAR2B,ACAT1,PRPF6,SNRPF,COPS3,KRT10,RPS11,PGD,NONO,PAK1,USP15,DENR,EPHA4,OLA1,OTUD6B,PXYLP1,DCK,EIF5B,EIF4A1,AGL,WDR82,LSM6,TCERG1,UBLCP1,DUSP16,H…
PSMD10	O75832	Acetyl [N-Term]	0.0042861	0.0114653	1.25878									SLIT2	O94813		0	0	2.68708		GO Process	GO:0048666	Neuron development	51	840	0.42	0.86	2.92e-07	9606.ENSP00000222256,9606.ENSP00000226091,9606.ENSP00000236925,9606.ENSP00000245838,9606.ENSP00000260746,9606.ENSP00000265361,9606.ENSP00000271332,9606.ENSP00000278568,9606.ENSP00000281821,9606.ENSP00000285208,9606.ENSP00000295987,9606.ENSP00000296755,9606.ENSP00000300935,9606.ENSP00000304669,9606.ENSP00000307093,9606.ENSP00000311032,9606.ENSP00000315465,9606.ENSP00000319501,9606.ENSP00000339299,…	RAB3A,EFNB3,CAMSAP2,THOC2,ARL3,SEMA3C,CELSR2,PAK1,EPHA4,RAB6B,SYN1,MAP1B,RAB8A,CTNNA1,MAP6,CASP3,DSCAML1,UGDH,TRIO,VAPA,PLXNA4,MAP2,DCLK1,PAK3,NTNG1,NCDN,CTTN,DBN1,YWHAZ,CUL4B,NRXN1,ATCAY,RELN,MECP2,TNIK,ROBO2,DBNL,SLIT2,STMN2,HDAC2,IST1,TBCE,VIM,BLOC1S1,RGMA,EHD1,NRN1,NEFL,CTNNB1,SEMA3E,APLP2
PAK3	O75914	Acetyl [N-Term]	0.0002156	0.0008676	1.45398									SORBS2	O94875		0.0099023	0.0227281	1.1765		GO Process	GO:0048731	System development	144	3867	0.21	0.65	3.07e-07	9606.ENSP00000194214,9606.ENSP00000221561,9606.ENSP00000221855,9606.ENSP00000222256,9606.ENSP00000222330,9606.ENSP00000222725,9606.ENSP00000223029,9606.ENSP00000226091,9606.ENSP00000228872,9606.ENSP00000233078,9606.ENSP00000235090,9606.ENSP00000236925,9606.ENSP00000245838,9606.ENSP00000246868,9606.ENSP00000249700,9606.ENSP00000252677,9606.ENSP00000253083,9606.ENSP00000254322,9606.ENSP00000255194,…	HSPB11,TLE5,TBCB,RAB3A,GSK3A,LFNG,AIMP2,EFNB3,CDKN1B,DAZAP1,WDR77,CAMSAP2,THOC2,SBDS,TMOD2,BMP15,HIP1R,DNAJB1,AP3B1,FST,ARL3,SYT1,HEXB,ATP5F1B,MAP2K2,LOXL3,YWHAE,CUL3,ADD2,PDCD6,SEMA3C,NRXN2,SRI,ACAT1,VPS33A,RTN1,SH3GL1,CELSR2,PAK1,EPHA4,RAB6B,AIFM1,STC1,ACTC1,SYN1,MAP1B,VPS35,RAB8A,COL22A1,BCR,CTNNA1,MAP6,QARS1,CASP3,DSCAML1,MYEF2,UGDH,ITM2C,A2M,SMARCE1,HSPA5,ATP5IF1,TRIO,PPP1CC,VAPA,ANP32B,ADAM…
TRIO	O75962		0.0057409	0.0147313	1.44704									SASH1	O94885		0	1e-07	1.76339		GO Process	GO:0048523	Negative regulation of cellular process	166	4736	0.18	0.61	6.77e-07	9606.ENSP00000209875,9606.ENSP00000215754,9606.ENSP00000217402,9606.ENSP00000217958,9606.ENSP00000219150,9606.ENSP00000219782,9606.ENSP00000220592,9606.ENSP00000221561,9606.ENSP00000222330,9606.ENSP00000222725,9606.ENSP00000223029,9606.ENSP00000226091,9606.ENSP00000227524,9606.ENSP00000228495,9606.ENSP00000228872,9606.ENSP00000235090,9606.ENSP00000236925,9606.ENSP00000245838,9606.ENSP00000249700,…	CBX5,MIF,CHMP4B,PSMD10,CORO1A,MAZ,AGO2,TLE5,GSK3A,LFNG,AIMP2,EFNB3,PRPF19,KCTD10,CDKN1B,WDR77,CAMSAP2,THOC2,TMOD2,ZC3H4,HIP1R,DNAJB1,FST,CAB39,USP14,RTRAF,ATP5F1B,PPM1F,CLASP1,POLR1A,TUBB4A,LOXL3,CRACD,YWHAE,CUL3,ADD2,PDCD6,RAB7A,SEMA3C,PRKAR2B,SRI,RTN1,NONO,PAK1,EPHA4,OTUD6B,VBP1,STC1,ACTC1,PSME3,WDR82,TCERG1,MAP1B,CAMLG,DUSP16,VPS35,HSP90B1,BCR,CTNNA1,SRP9,QARS1,CASP3,RBM14,HNRNPA0,BIN1,CHORDC1…
SNCG	O76070		1.36e-05	7.97e-05	-1.609									PRPF6	O94906		1.5e-06	1.17e-05	1.15202		GO Process	GO:0006807	Nitrogen compound metabolic process	214	6643	0.15	0.58	8.63e-07	9606.ENSP00000012443,9606.ENSP00000196061,9606.ENSP00000200652,9606.ENSP00000215793,9606.ENSP00000216297,9606.ENSP00000217402,9606.ENSP00000219313,9606.ENSP00000219782,9606.ENSP00000220592,9606.ENSP00000220809,9606.ENSP00000222330,9606.ENSP00000223029,9606.ENSP00000223061,9606.ENSP00000223208,9606.ENSP00000223836,9606.ENSP00000226091,9606.ENSP00000227524,9606.ENSP00000228495,9606.ENSP00000231487,…	PPP5C,PLOD1,SLC22A4,SF3A1,SUPT16H,CHMP4B,PSMD7,MAZ,AGO2,PLAT,GSK3A,AIMP2,PCOLCE,CEP41,AK1,EFNB3,PRPF19,KCTD10,SKP1,WDR77,THOC2,UBA2,SBDS,LSM7,ZC3H4,EIF3G,SNRPA1,AP3B1,CAB39,DBR1,HEXB,USP14,RTRAF,PSMD11,ATP5F1B,MAP2K2,PPM1F,POLR1A,LOXL3,CUL3,RAB7A,ACAT1,PRPF6,SNRPF,COPS3,KRT10,RPS11,NONO,PAK1,USP15,DENR,EPHA4,OLA1,OTUD6B,PXYLP1,DCK,EIF5B,EIF4A1,WDR82,LSM6,TCERG1,UBLCP1,DUSP16,HSP90B1,BCR,HINT1,SF3…
TRPM2	O94759		0.0003091	0.0011889	-1.56126									ADGRL1	O94910		0.0027144	0.0077853	1.35613		GO Process	GO:0120035	Regulation of plasma membrane bounded cell projection organization	42	635	0.46	0.87	9e-07	9606.ENSP00000222330,9606.ENSP00000226091,9606.ENSP00000236925,9606.ENSP00000245838,9606.ENSP00000262948,9606.ENSP00000263238,9606.ENSP00000265361,9606.ENSP00000278568,9606.ENSP00000281821,9606.ENSP00000296755,9606.ENSP00000299138,9606.ENSP00000299575,9606.ENSP00000307093,9606.ENSP00000322730,9606.ENSP00000324173,9606.ENSP00000340211,9606.ENSP00000352882,9606.ENSP00000353508,9606.ENSP00000353864,…	GSK3A,EFNB3,CAMSAP2,THOC2,MAP2K2,ACTR3,SEMA3C,PAK1,EPHA4,MAP1B,VPS35,ATMIN,MAP6,ITM2C,HSPA5,CORO1B,PLXNA4,MAP2,PAK3,NTNG1,ADNP,RCC2,DBN1,TRPM2,NRXN1,RELN,CORO1C,TNIK,ROBO2,DBNL,SLIT2,STMN2,HDAC2,IST1,VIM,RGMA,EHD1,NEFL,CRABP2,SRCIN1,ARHGEF7,SEMA3E
SLIT2	O94813		0	0	2.68708									RTN3	O95197		0	3e-07	2.8258		GO Process	GO:0010975	Regulation of neuron projection development	34	442	0.52	0.93	9.38e-07	9606.ENSP00000222330,9606.ENSP00000226091,9606.ENSP00000236925,9606.ENSP00000245838,9606.ENSP00000262948,9606.ENSP00000265361,9606.ENSP00000278568,9606.ENSP00000281821,9606.ENSP00000296755,9606.ENSP00000307093,9606.ENSP00000322730,9606.ENSP00000324173,9606.ENSP00000352882,9606.ENSP00000353508,9606.ENSP00000353864,9606.ENSP00000359085,9606.ENSP00000360662,9606.ENSP00000377195,9606.ENSP00000385142,…	GSK3A,EFNB3,CAMSAP2,THOC2,MAP2K2,SEMA3C,PAK1,EPHA4,MAP1B,MAP6,ITM2C,HSPA5,PLXNA4,MAP2,PAK3,NTNG1,ADNP,DBN1,NRXN1,RELN,TNIK,ROBO2,DBNL,SLIT2,STMN2,HDAC2,IST1,VIM,RGMA,EHD1,NEFL,CRABP2,SRCIN1,SEMA3E
SORBS2	O94875		0.0099023	0.0227281	1.1765									VAPB	O95292		0	2e-07	1.77072		GO Process	GO:0033043	Regulation of organelle organization	62	1190	0.36	0.76	1.07e-06	9606.ENSP00000217402,9606.ENSP00000217958,9606.ENSP00000219150,9606.ENSP00000222256,9606.ENSP00000222330,9606.ENSP00000228825,9606.ENSP00000228872,9606.ENSP00000236925,9606.ENSP00000249700,9606.ENSP00000253083,9606.ENSP00000261205,9606.ENSP00000262948,9606.ENSP00000263212,9606.ENSP00000263710,9606.ENSP00000264071,9606.ENSP00000264229,9606.ENSP00000264414,9606.ENSP00000264436,9606.ENSP00000265062,…	CHMP4B,PSMD10,CORO1A,RAB3A,GSK3A,ARPC3,CDKN1B,CAMSAP2,TMOD2,HIP1R,SYT1,MAP2K2,PPM1F,CLASP1,TUBB4A,CRACD,CUL3,ADD2,RAB7A,PAK1,CCT3,MAP1B,VPS35,ATMIN,MAPRE2,MAP6,RAB1B,RBM14,BIN1,TCP1,SMARCE1,ATP5IF1,CORO1B,UBQLN2,ARPC5L,ADD3,ELN,MAP2,PAK3,OPA1,LMNA,ATRX,CLIC4,MAPRE1,CTTN,DBN1,CCT4,TRPM2,NRXN1,ARPC4,MECP2,ACTL6A,SMG1,PDCD6IP,DBNL,SLIT2,STMN2,SMARCC2,PDCD5,CTNNB1,ARHGEF7,SEMA3E
SASH1	O94885		0	1e-07	1.76339									AHSA1	O95433		0.0016665	0.0051345	2.22079		GO Process	GO:0051130	Positive regulation of cellular component organization	57	1049	0.37	0.78	1.17e-06	9606.ENSP00000222330,9606.ENSP00000228872,9606.ENSP00000253083,9606.ENSP00000261205,9606.ENSP00000262948,9606.ENSP00000263212,9606.ENSP00000263238,9606.ENSP00000263710,9606.ENSP00000264229,9606.ENSP00000264414,9606.ENSP00000278568,9606.ENSP00000281821,9606.ENSP00000295688,9606.ENSP00000296755,9606.ENSP00000299138,9606.ENSP00000299575,9606.ENSP00000300249,9606.ENSP00000307093,9606.ENSP00000316779,…	GSK3A,CDKN1B,HIP1R,SYT1,MAP2K2,PPM1F,ACTR3,CLASP1,CRACD,CUL3,PAK1,EPHA4,CCT3,MAP1B,VPS35,ATMIN,MAPRE2,MAP6,BIN1,TCP1,HSPA5,ATP5IF1,CORO1B,ADGRL1,WARS1,PLXNA4,PAK3,SGIP1,ADNP,ATRX,COL16A1,MAPRE1,HNRNPK,CTTN,AHNAK,DBN1,CCT4,NRXN1,RELN,CORO1C,MECP2,ACTL6A,PDCD6IP,EIF4G1,ROBO2,DBNL,SLIT2,RACK1,STMN2,IST1,TPPP3,PDCD5,EHD1,NEFL,CRABP2,CTNNB1,ARHGEF7
PRPF6	O94906		1.5e-06	1.17e-05	1.15202									POLR1A	O95602		1e-07	1.4e-06	1.58675		GO Process	GO:0097435	Supramolecular fiber organization	39	570	0.47	0.87	1.32e-06	9606.ENSP00000219150,9606.ENSP00000223398,9606.ENSP00000228825,9606.ENSP00000236925,9606.ENSP00000249700,9606.ENSP00000253083,9606.ENSP00000263238,9606.ENSP00000263710,9606.ENSP00000264094,9606.ENSP00000264414,9606.ENSP00000264436,9606.ENSP00000290378,9606.ENSP00000297848,9606.ENSP00000299767,9606.ENSP00000304669,9606.ENSP00000325146,9606.ENSP00000327145,9606.ENSP00000340211,9606.ENSP00000345361,…	CORO1A,CLIP2,ARPC3,CAMSAP2,TMOD2,HIP1R,ACTR3,CLASP1,LOXL3,CUL3,ADD2,ACTC1,COL14A1,HSP90B1,CTNNA1,COL12A1,FLNC,CORO1B,ARPC5L,SORBS2,PLS3,ELN,KRT19,INA,PDLIM1,AIF1L,MARCKSL1,MAPRE1,CTTN,LOXL2,DBN1,SH3KBP1,ARPC4,CORO1C,STMN2,VIM,OBSCN,TPPP3,NEFL
ADGRL1	O94910		0.0027144	0.0077853	1.35613									AIFM1	O95831		1.76e-05	9.92e-05	1.34332		GO Process	GO:1902903	Regulation of supramolecular fiber organization	31	382	0.55	0.93	1.38e-06	9606.ENSP00000219150,9606.ENSP00000228825,9606.ENSP00000228872,9606.ENSP00000236925,9606.ENSP00000249700,9606.ENSP00000253083,9606.ENSP00000263212,9606.ENSP00000263710,9606.ENSP00000264071,9606.ENSP00000264229,9606.ENSP00000264436,9606.ENSP00000278568,9606.ENSP00000286428,9606.ENSP00000296755,9606.ENSP00000316779,9606.ENSP00000340211,9606.ENSP00000345361,9606.ENSP00000348381,9606.ENSP00000351807,…	CORO1A,ARPC3,CDKN1B,CAMSAP2,TMOD2,HIP1R,PPM1F,CLASP1,TUBB4A,CRACD,ADD2,PAK1,VBP1,MAP1B,BIN1,CORO1B,ARPC5L,ADD3,ELN,MAP2,PAK3,MAPRE1,CTTN,DBN1,PFDN6,ARPC4,MECP2,DBNL,SLIT2,STMN2,ARHGEF7
RTN3	O95197		0	3e-07	2.8258									BMP15	O95972		0	1e-07	1.53818		GO Process	GO:0044260	Cellular macromolecule metabolic process	103	2512	0.25	0.66	1.47e-06	9606.ENSP00000012443,9606.ENSP00000216297,9606.ENSP00000217402,9606.ENSP00000219313,9606.ENSP00000220592,9606.ENSP00000222330,9606.ENSP00000223029,9606.ENSP00000227524,9606.ENSP00000228495,9606.ENSP00000231487,9606.ENSP00000235090,9606.ENSP00000252622,9606.ENSP00000253048,9606.ENSP00000253108,9606.ENSP00000261601,9606.ENSP00000261712,9606.ENSP00000264414,9606.ENSP00000266735,9606.ENSP00000268717,…	PPP5C,SUPT16H,CHMP4B,PSMD7,AGO2,GSK3A,AIMP2,PRPF19,KCTD10,SKP1,WDR77,LSM7,ZC3H4,EIF3G,USP14,PSMD11,CUL3,SNRPF,COPS3,RPS11,NONO,USP15,DENR,PXYLP1,EIF5B,EIF4A1,AGL,WDR82,LSM6,CAMLG,HSP90B1,QARS1,UBE2N,UGDH,HSPA5,WDR33,RAB11B,GANAB,PPP1CC,UBQLN2,DNAJB12,WARS1,UBE2I,CNOT3,ETF1,FH,NUCKS1,DHX9,CETN2,RPL5,MCTS1,MAGOH,PAXX,CHST3,AGO3,AGO1,ATRX,RBBP4,EIF3I,RPA2,EIF2S2,VARS1,HS6ST3,RRBP1,LRRC47,FAM98B,CUL4…
VAPB	O95292		0	2e-07	1.77072									ACTL6A	O96019		2e-07	1.7e-06	2.80521		GO Process	GO:0046483	Heterocycle metabolic process	114	2891	0.23	0.65	1.47e-06	9606.ENSP00000012443,9606.ENSP00000215793,9606.ENSP00000216297,9606.ENSP00000219782,9606.ENSP00000220592,9606.ENSP00000223836,9606.ENSP00000227524,9606.ENSP00000235090,9606.ENSP00000245838,9606.ENSP00000246868,9606.ENSP00000252622,9606.ENSP00000253048,9606.ENSP00000254193,9606.ENSP00000255194,9606.ENSP00000260803,9606.ENSP00000261700,9606.ENSP00000262030,9606.ENSP00000263857,9606.ENSP00000265838,…	PPP5C,SF3A1,SUPT16H,MAZ,AGO2,AK1,PRPF19,WDR77,THOC2,SBDS,LSM7,ZC3H4,SNRPA1,AP3B1,DBR1,RTRAF,ATP5F1B,POLR1A,ACAT1,PRPF6,SNRPF,NONO,OLA1,DCK,WDR82,LSM6,TCERG1,HINT1,SF3B3,PPIH,QARS1,RBM14,DTD2,USP39,HNRNPA0,UBE2N,UGDH,HNRNPM,WDR33,ATP5IF1,SF3B1,WARS1,KHDRBS3,HNRNPH1,CNOT3,ETF1,OPA1,MT-ATP8,FH,NUCKS1,DHX9,SF3B5,SYNCRIP,PTBP2,CETN2,RPL5,MAGOH,PAXX,CMPK1,PRPS1,NDUFS5,SF3A3,AGO3,AGO1,ATRX,RBBP4,NDUFA8,…
AHSA1	O95433		0.0016665	0.0051345	2.22079									AK1	P00568		1e-07	7e-07	2.78734		GO Process	GO:0010605	Negative regulation of macromolecule metabolic process	110	2760	0.24	0.65	1.64e-06	9606.ENSP00000209875,9606.ENSP00000215754,9606.ENSP00000217958,9606.ENSP00000219782,9606.ENSP00000220592,9606.ENSP00000220809,9606.ENSP00000221561,9606.ENSP00000222330,9606.ENSP00000228872,9606.ENSP00000252622,9606.ENSP00000253048,9606.ENSP00000254322,9606.ENSP00000256759,9606.ENSP00000261601,9606.ENSP00000261700,9606.ENSP00000263212,9606.ENSP00000264094,9606.ENSP00000264335,9606.ENSP00000264414,…	CBX5,MIF,PSMD10,MAZ,AGO2,PLAT,TLE5,GSK3A,CDKN1B,LSM7,ZC3H4,DNAJB1,FST,USP14,RTRAF,PPM1F,LOXL3,YWHAE,CUL3,PRKAR2B,RTN1,NONO,EPHA4,OTUD6B,VBP1,WDR82,LSM6,TCERG1,CAMLG,DUSP16,VPS35,SRP9,SF3B3,QARS1,CASP3,HNRNPA0,BIN1,CHORDC1,ITM2C,A2M,SMARCE1,TBK1,CBX3,WARS1,UBE2I,CNOT3,ETF1,FH,DHX9,LMNA,SYNCRIP,PTBP2,RPL5,MAGOH,CC2D1B,ADNP,YWHAB,AGO3,AGO1,ATRX,RBBP4,TSPYL2,HNRNPK,SF1,RTN3,LOXL2,CBX1,TAGLN3,PFDN6,YW…
POLR1A	O95602		1e-07	1.4e-06	1.58675									HP	P00738		3e-07	2.4e-06	1.18542		GO Process	GO:0006412	Translation	31	389	0.54	0.91	1.89e-06	9606.ENSP00000220592,9606.ENSP00000223029,9606.ENSP00000253108,9606.ENSP00000270625,9606.ENSP00000280557,9606.ENSP00000289371,9606.ENSP00000293831,9606.ENSP00000307567,9606.ENSP00000347495,9606.ENSP00000353741,9606.ENSP00000359345,9606.ENSP00000360365,9606.ENSP00000362287,9606.ENSP00000362688,9606.ENSP00000364119,9606.ENSP00000364815,9606.ENSP00000367038,9606.ENSP00000367498,9606.ENSP00000386894,…	AGO2,AIMP2,EIF3G,RPS11,DENR,EIF5B,EIF4A1,QARS1,WARS1,ETF1,RPL5,MCTS1,AGO3,EIF3I,EIF2S2,VARS1,RRBP1,LRRC47,RBM4,RPS18,EIF4G1,EIF4E,HARS1,RACK1,EIF3H,RPLP2,RPS25,EIF3M,TBCE,RPS19,RPS28
AIFM1	O95831		1.76e-05	9.92e-05	1.34332									MT-ATP8	P03928		0.0015364	0.0047984	2.71982		GO Process	GO:1903311	Regulation of mRNA metabolic process	27	302	0.59	0.96	1.92e-06	9606.ENSP00000220592,9606.ENSP00000227524,9606.ENSP00000233078,9606.ENSP00000235090,9606.ENSP00000316042,9606.ENSP00000316950,9606.ENSP00000325376,9606.ENSP00000342026,9606.ENSP00000348108,9606.ENSP00000351159,9606.ENSP00000356520,9606.ENSP00000358635,9606.ENSP00000360525,9606.ENSP00000362287,9606.ENSP00000365458,9606.ENSP00000365950,9606.ENSP00000366604,9606.ENSP00000380033,9606.ENSP00000385269,…	AGO2,PRPF19,DAZAP1,WDR77,HNRNPA0,MYEF2,HNRNPM,PRDX6,KHDRBS3,CNOT3,DHX9,SYNCRIP,MAGOH,AGO3,HNRNPK,RBM3,SF1,DDX17,ELAVL1,RBM4,TIA1,HNRNPAB,YTHDF2,VIM,CIRBP,TAF15,YTHDF3
BMP15	O95972		0	1e-07	1.53818									TUBB4A	P04350		5.12e-05	0.0002454	3.72058		GO Process	GO:0090304	Nucleic acid metabolic process	93	2203	0.26	0.66	2.37e-06	9606.ENSP00000012443,9606.ENSP00000215793,9606.ENSP00000216297,9606.ENSP00000219782,9606.ENSP00000220592,9606.ENSP00000227524,9606.ENSP00000235090,9606.ENSP00000245838,9606.ENSP00000246868,9606.ENSP00000252622,9606.ENSP00000253048,9606.ENSP00000254193,9606.ENSP00000255194,9606.ENSP00000260803,9606.ENSP00000261700,9606.ENSP00000263857,9606.ENSP00000266079,9606.ENSP00000266735,9606.ENSP00000276079,…	PPP5C,SF3A1,SUPT16H,MAZ,AGO2,PRPF19,WDR77,THOC2,SBDS,LSM7,ZC3H4,SNRPA1,AP3B1,DBR1,RTRAF,POLR1A,PRPF6,SNRPF,NONO,WDR82,LSM6,TCERG1,SF3B3,PPIH,QARS1,RBM14,DTD2,USP39,HNRNPA0,UBE2N,HNRNPM,WDR33,SF3B1,WARS1,KHDRBS3,HNRNPH1,CNOT3,ETF1,FH,NUCKS1,DHX9,SF3B5,SYNCRIP,PTBP2,CETN2,RPL5,MAGOH,PAXX,SF3A3,AGO3,AGO1,ATRX,RBBP4,RPA2,VARS1,HNRNPK,RBM3,SF1,TAF2,LRRC47,DDX17,FAM98B,PCBP3,CUL4B,PYM1,SSB,RBM4,STRAP,A…
ACTL6A	O96019		2e-07	1.7e-06	2.80521									GAPDH	P04406		5.24e-05	0.0002486	1.76163		GO Process	GO:0071704	Organic substance metabolic process	233	7522	0.13	0.55	2.46e-06	9606.ENSP00000012443,9606.ENSP00000196061,9606.ENSP00000200652,9606.ENSP00000215754,9606.ENSP00000215793,9606.ENSP00000216297,9606.ENSP00000217402,9606.ENSP00000219313,9606.ENSP00000219782,9606.ENSP00000220592,9606.ENSP00000220809,9606.ENSP00000222330,9606.ENSP00000223029,9606.ENSP00000223061,9606.ENSP00000223208,9606.ENSP00000223836,9606.ENSP00000226091,9606.ENSP00000227524,9606.ENSP00000228495,…	PPP5C,PLOD1,SLC22A4,MIF,SF3A1,SUPT16H,CHMP4B,PSMD7,MAZ,AGO2,PLAT,GSK3A,AIMP2,PCOLCE,CEP41,AK1,EFNB3,PRPF19,KCTD10,SKP1,WDR77,THOC2,UBA2,SBDS,LSM7,ZC3H4,EIF3G,SNRPA1,AP3B1,CAB39,DBR1,HEXB,USP14,RTRAF,PSMD11,ATP5F1B,MAP2K2,PPM1F,POLR1A,LOXL3,CUL3,RAB7A,PRKAR2B,ACAT1,PRPF6,SNRPF,COPS3,KRT10,RPS11,PGD,NONO,PAK1,USP15,DENR,EPHA4,OLA1,OTUD6B,PXYLP1,DCK,EIF5B,EIF4A1,AGL,WDR82,LSM6,TCERG1,UBLCP1,CAMLG,DU…
AK1	P00568		1e-07	7e-07	2.78734									RPLP2	P05387		2.4e-06	1.75e-05	1.15604		GO Process	GO:0051129	Negative regulation of cellular component organization	43	691	0.43	0.81	2.51e-06	9606.ENSP00000217402,9606.ENSP00000217958,9606.ENSP00000219150,9606.ENSP00000222330,9606.ENSP00000226091,9606.ENSP00000236925,9606.ENSP00000245838,9606.ENSP00000249700,9606.ENSP00000253083,9606.ENSP00000254322,9606.ENSP00000263710,9606.ENSP00000264071,9606.ENSP00000264229,9606.ENSP00000264436,9606.ENSP00000265062,9606.ENSP00000265361,9606.ENSP00000281821,9606.ENSP00000286428,9606.ENSP00000296755,…	CHMP4B,PSMD10,CORO1A,GSK3A,EFNB3,CAMSAP2,THOC2,TMOD2,HIP1R,DNAJB1,CLASP1,TUBB4A,CRACD,ADD2,RAB7A,SEMA3C,EPHA4,VBP1,MAP1B,VPS35,RBM14,ITM2C,HSPA5,CORO1B,UBQLN2,ADD3,MAP2,OPA1,LMNA,ATRX,RCC2,MAPRE1,PFDN6,NRXN1,CORO1C,ROBO2,SLIT2,STMN2,HDAC2,VIM,RGMA,ARHGEF7,SEMA3E
HP	P00738		3e-07	2.4e-06	1.18542									SSB	P05455		8e-07	6.5e-06	1.42074		GO Process	GO:0006413	Translational initiation	14	75	0.91	1.18	2.54e-06	9606.ENSP00000220592,9606.ENSP00000253108,9606.ENSP00000280557,9606.ENSP00000289371,9606.ENSP00000293831,9606.ENSP00000360365,9606.ENSP00000362287,9606.ENSP00000362688,9606.ENSP00000364119,9606.ENSP00000386894,9606.ENSP00000416255,9606.ENSP00000425561,9606.ENSP00000429931,9606.ENSP00000436049	AGO2,EIF3G,DENR,EIF5B,EIF4A1,MCTS1,AGO3,EIF3I,EIF2S2,RBM4,EIF4G1,EIF4E,EIF3H,EIF3M
PLAT	P00750		1.38e-05	8.03e-05	-1.73673									ATP5F1B	P06576		0.0001637	0.0006737	1.62912		GO Process	GO:0051640	Organelle localization	36	514	0.48	0.85	2.54e-06	9606.ENSP00000217402,9606.ENSP00000222256,9606.ENSP00000255194,9606.ENSP00000261205,9606.ENSP00000263238,9606.ENSP00000263710,9606.ENSP00000264414,9606.ENSP00000264933,9606.ENSP00000265062,9606.ENSP00000267199,9606.ENSP00000295987,9606.ENSP00000296755,9606.ENSP00000300935,9606.ENSP00000307093,9606.ENSP00000316779,9606.ENSP00000320130,9606.ENSP00000320663,9606.ENSP00000333547,9606.ENSP00000351614,…	CHMP4B,RAB3A,AP3B1,SYT1,ACTR3,CLASP1,CUL3,PDCD6,RAB7A,VPS33A,SYN1,MAP1B,RAB8A,MAP6,BIN1,DYNC1I1,EML4,RAB11B,SYN3,OPA1,LMNA,DNM1,MAPRE1,YWHAZ,XPO1,NRXN1,RMDN1,ATCAY,PPP6C,S100A13,VAPB,LIN7A,BLOC1S1,NEFL,AP3D1,CTNNB1
A2M	P01023		5e-06	3.26e-05	-1.26717									EIF4E	P06730		1e-07	8e-07	1.74313		GO Process	GO:0000245	Spliceosomal complex assembly	14	76	0.9	1.17	2.9e-06	9606.ENSP00000215793,9606.ENSP00000227524,9606.ENSP00000254193,9606.ENSP00000266079,9606.ENSP00000266735,9606.ENSP00000305790,9606.ENSP00000312981,9606.ENSP00000335321,9606.ENSP00000356541,9606.ENSP00000359216,9606.ENSP00000362110,9606.ENSP00000366604,9606.ENSP00000400591,9606.ENSP00000412566	SF3A1,PRPF19,SNRPA1,PRPF6,SNRPF,SF3B3,USP39,SF3B1,SF3B5,PTBP2,SF3A3,SF1,SNRPE,SNRPB
LMNA	P02545		2.01e-05	0.0001119	-1.02623									NEFL	P07196		2.8e-06	1.97e-05	4.11344		GO Process	GO:0006725	Cellular aromatic compound metabolic process	114	2936	0.23	0.63	2.9e-06	9606.ENSP00000012443,9606.ENSP00000215793,9606.ENSP00000216297,9606.ENSP00000219782,9606.ENSP00000220592,9606.ENSP00000223836,9606.ENSP00000227524,9606.ENSP00000235090,9606.ENSP00000245838,9606.ENSP00000246868,9606.ENSP00000252622,9606.ENSP00000253048,9606.ENSP00000254193,9606.ENSP00000255194,9606.ENSP00000260803,9606.ENSP00000261700,9606.ENSP00000262030,9606.ENSP00000263857,9606.ENSP00000265838,…	PPP5C,SF3A1,SUPT16H,MAZ,AGO2,AK1,PRPF19,WDR77,THOC2,SBDS,LSM7,ZC3H4,SNRPA1,AP3B1,DBR1,RTRAF,ATP5F1B,POLR1A,ACAT1,PRPF6,SNRPF,NONO,OLA1,DCK,WDR82,LSM6,TCERG1,HINT1,SF3B3,PPIH,QARS1,RBM14,DTD2,USP39,HNRNPA0,UBE2N,UGDH,HNRNPM,WDR33,ATP5IF1,SF3B1,WARS1,KHDRBS3,HNRNPH1,CNOT3,ETF1,OPA1,MT-ATP8,FH,NUCKS1,DHX9,SF3B5,SYNCRIP,PTBP2,CETN2,RPL5,MAGOH,PAXX,CMPK1,PRPS1,NDUFS5,SF3A3,AGO3,AGO1,ATRX,RBBP4,NDUFA8,…
MT-ATP8	P03928		0.0015364	0.0047984	2.71982									TUBB	P07437		1e-07	1.1e-06	1.72437		GO Process	GO:0050770	Regulation of axonogenesis	19	154	0.73	1.05	2.9e-06	9606.ENSP00000226091,9606.ENSP00000262948,9606.ENSP00000265361,9606.ENSP00000278568,9606.ENSP00000281821,9606.ENSP00000296755,9606.ENSP00000307093,9606.ENSP00000352882,9606.ENSP00000353508,9606.ENSP00000353864,9606.ENSP00000360662,9606.ENSP00000377195,9606.ENSP00000417335,9606.ENSP00000417653,9606.ENSP00000422591,9606.ENSP00000438399,9606.ENSP00000482169,9606.ENSP00000482841,9606.ENSP00000496491	EFNB3,MAP2K2,SEMA3C,PAK1,EPHA4,MAP1B,MAP6,PLXNA4,MAP2,PAK3,ADNP,DBN1,ROBO2,DBNL,SLIT2,IST1,NEFL,CRABP2,SEMA3E
TUBB4A	P04350		5.12e-05	0.0002454	3.72058									PSAP	P07602		2.86e-05	0.0001487	1.67418		GO Process	GO:0034249	Negative regulation of cellular amide metabolic process	21	191	0.68	1.01	3.14e-06	9606.ENSP00000220592,9606.ENSP00000267484,9606.ENSP00000285420,9606.ENSP00000305230,9606.ENSP00000316779,9606.ENSP00000351159,9606.ENSP00000358635,9606.ENSP00000362287,9606.ENSP00000362300,9606.ENSP00000367050,9606.ENSP00000380070,9606.ENSP00000386894,9606.ENSP00000401371,9606.ENSP00000416255,9606.ENSP00000425561,9606.ENSP00000426909,9606.ENSP00000444660,9606.ENSP00000446271,9606.ENSP00000466025,…	AGO2,RTN1,OTUD6B,SRP9,BIN1,CNOT3,SYNCRIP,AGO3,AGO1,RTN3,GAPDH,RBM4,TIA1,EIF4G1,EIF4E,RACK1,YTHDF2,LSM14A,CIRBP,YTHDF3,DDX6
GAPDH	P04406		5.24e-05	0.0002486	1.76163									HEXB	P07686		4.9e-06	3.2e-05	1.71221		GO Process	GO:0009892	Negative regulation of metabolic process	115	2982	0.22	0.62	3.36e-06	9606.ENSP00000209875,9606.ENSP00000215754,9606.ENSP00000217402,9606.ENSP00000217958,9606.ENSP00000219782,9606.ENSP00000220592,9606.ENSP00000220809,9606.ENSP00000221561,9606.ENSP00000222330,9606.ENSP00000228872,9606.ENSP00000252622,9606.ENSP00000253048,9606.ENSP00000254322,9606.ENSP00000256759,9606.ENSP00000261601,9606.ENSP00000261700,9606.ENSP00000263212,9606.ENSP00000264094,9606.ENSP00000264335,…	CBX5,MIF,CHMP4B,PSMD10,MAZ,AGO2,PLAT,TLE5,GSK3A,CDKN1B,LSM7,ZC3H4,DNAJB1,FST,USP14,RTRAF,PPM1F,LOXL3,YWHAE,CUL3,PRKAR2B,RTN1,NONO,EPHA4,OTUD6B,VBP1,WDR82,LSM6,TCERG1,CAMLG,DUSP16,VPS35,BCR,SRP9,SF3B3,QARS1,CASP3,HNRNPA0,BIN1,CHORDC1,ITM2C,A2M,SMARCE1,TBK1,CBX3,WARS1,UBE2I,HP,CNOT3,ETF1,FH,DHX9,LMNA,SYNCRIP,PTBP2,RPL5,MAGOH,CC2D1B,ADNP,YWHAB,AGO3,AGO1,ATRX,RBBP4,TSPYL2,HNRNPK,SF1,RTN3,LOXL2,CBX1,T…
RPLP2	P05387		2.4e-06	1.75e-05	1.15604									FH	P07954		0	3e-07	1.35315		GO Process	GO:0051248	Negative regulation of protein metabolic process	55	1038	0.36	0.73	3.84e-06	9606.ENSP00000215754,9606.ENSP00000220592,9606.ENSP00000220809,9606.ENSP00000228872,9606.ENSP00000261601,9606.ENSP00000261700,9606.ENSP00000263212,9606.ENSP00000264335,9606.ENSP00000265717,9606.ENSP00000267484,9606.ENSP00000281821,9606.ENSP00000285420,9606.ENSP00000286428,9606.ENSP00000297156,9606.ENSP00000298573,9606.ENSP00000299138,9606.ENSP00000305230,9606.ENSP00000305790,9606.ENSP00000307567,…	MIF,AGO2,PLAT,CDKN1B,USP14,RTRAF,PPM1F,YWHAE,PRKAR2B,RTN1,EPHA4,OTUD6B,VBP1,CAMLG,DUSP16,VPS35,SRP9,SF3B3,QARS1,CASP3,BIN1,CHORDC1,ITM2C,A2M,WARS1,CNOT3,FH,SYNCRIP,RPL5,YWHAB,AGO3,AGO1,RTN3,PFDN6,GAPDH,RBM4,CORO1C,TIA1,EIF4G1,PPIA,SLIT2,EIF4E,RACK1,EIF3H,HDAC2,YTHDF2,LSM14A,ARPP19,CIRBP,YTHDF3,DDX6,SNX12,SRCIN1,CTNNB1,APLP2
SSB	P05455		8e-07	6.5e-06	1.42074									SYP	P08247		0.0054031	0.0140418	1.21179		GO Process	GO:0048856	Anatomical structure development	172	5117	0.16	0.57	4.38e-06	9606.ENSP00000194214,9606.ENSP00000196061,9606.ENSP00000220592,9606.ENSP00000221561,9606.ENSP00000221855,9606.ENSP00000222256,9606.ENSP00000222330,9606.ENSP00000222725,9606.ENSP00000223029,9606.ENSP00000226091,9606.ENSP00000228872,9606.ENSP00000229922,9606.ENSP00000233078,9606.ENSP00000235090,9606.ENSP00000236925,9606.ENSP00000245838,9606.ENSP00000246868,9606.ENSP00000249700,9606.ENSP00000252677,…	HSPB11,PLOD1,AGO2,TLE5,TBCB,RAB3A,GSK3A,LFNG,AIMP2,EFNB3,CDKN1B,CAP2,DAZAP1,WDR77,CAMSAP2,THOC2,SBDS,TMOD2,BMP15,HIP1R,DNAJB1,AP3B1,FST,ARL3,SYT1,HEXB,ATP5F1B,MAP2K2,LOXL3,YWHAE,CUL3,ADD2,PDCD6,SEMA3C,NRXN2,SRI,ACAT1,VPS33A,RTN1,COPS3,KRT10,SH3GL1,CELSR2,PAK1,EPHA4,RAB6B,AIFM1,STC1,ACTC1,SYN1,MAP1B,VPS35,RAB8A,COL22A1,BCR,CTNNA1,MAP6,QARS1,ACO1,CASP3,DSCAML1,BIN1,MYEF2,UGDH,ITM2C,A2M,SMARCE1,HSPA…
ATP5F1B	P06576		0.0001637	0.0006737	1.62912									VIM	P08670		2.45e-05	0.0001308	1.74185		GO Process	GO:0030154	Cell differentiation	129	3507	0.2	0.6	4.87e-06	9606.ENSP00000194214,9606.ENSP00000221855,9606.ENSP00000222256,9606.ENSP00000222725,9606.ENSP00000223029,9606.ENSP00000226091,9606.ENSP00000233078,9606.ENSP00000235090,9606.ENSP00000236925,9606.ENSP00000245838,9606.ENSP00000246868,9606.ENSP00000249700,9606.ENSP00000252677,9606.ENSP00000255194,9606.ENSP00000256759,9606.ENSP00000260746,9606.ENSP00000261205,9606.ENSP00000261416,9606.ENSP00000261712,…	HSPB11,TBCB,RAB3A,LFNG,AIMP2,EFNB3,DAZAP1,WDR77,CAMSAP2,THOC2,SBDS,TMOD2,BMP15,AP3B1,FST,ARL3,SYT1,HEXB,PSMD11,ATP5F1B,LOXL3,YWHAE,CUL3,PDCD6,SEMA3C,VPS33A,RTN1,KRT10,CELSR2,PAK1,EPHA4,RAB6B,AIFM1,STC1,ACTC1,SYN1,MAP1B,RAB8A,COL22A1,BCR,CTNNA1,MAP6,CASP3,DSCAML1,BIN1,MYEF2,UGDH,ITM2C,A2M,SMARCE1,HSPA5,COL12A1,FLNC,ATP5IF1,TUBB,TRIO,PPP1CC,VAPA,SORBS2,CNOT3,PLXNA4,MAP2,DCLK1,PAK3,KRT19,DHX9,TAGLN2…
EIF4E	P06730		1e-07	8e-07	1.74313									KRT19	P08727		2.6e-06	1.87e-05	2.33961		GO Process	GO:0031323	Regulation of cellular metabolic process	186	5681	0.15	0.55	5.29e-06	9606.ENSP00000209875,9606.ENSP00000215754,9606.ENSP00000216297,9606.ENSP00000217402,9606.ENSP00000217958,9606.ENSP00000219782,9606.ENSP00000220592,9606.ENSP00000221561,9606.ENSP00000222330,9606.ENSP00000222339,9606.ENSP00000227524,9606.ENSP00000228872,9606.ENSP00000233078,9606.ENSP00000235090,9606.ENSP00000252677,9606.ENSP00000253048,9606.ENSP00000253108,9606.ENSP00000253413,9606.ENSP00000254322,…	CBX5,MIF,SUPT16H,CHMP4B,PSMD10,MAZ,AGO2,TLE5,GSK3A,ZNF574,PRPF19,CDKN1B,DAZAP1,WDR77,BMP15,ZC3H4,EIF3G,ATP6V1E1,DNAJB1,AP3B1,FST,CAB39,HEXB,USP14,RTRAF,MAP2K2,PPM1F,ACTR3,LOXL3,YWHAE,CUL3,PRKAR2B,SRI,PRPF6,RTN1,CELSR2,NONO,PAK1,DENR,EPHA4,OTUD6B,PXYLP1,AIFM1,EIF5B,EIF4A1,CCT3,WDR82,TCERG1,CAMLG,DUSP16,VPS35,ATMIN,HSP90B1,RAB8A,BCR,HINT1,SRP9,SF3B3,QARS1,ACO1,RAB1B,CASP3,RBM14,HNRNPA0,UBE2N,BIN1,M…
NEFL	P07196		2.8e-06	1.97e-05	4.11344									ENO2	P09104		8e-07	6.8e-06	2.86074		GO Process	GO:0033036	Macromolecule localization	96	2356	0.25	0.63	5.76e-06	9606.ENSP00000194214,9606.ENSP00000215570,9606.ENSP00000217402,9606.ENSP00000217958,9606.ENSP00000222256,9606.ENSP00000223208,9606.ENSP00000227524,9606.ENSP00000231487,9606.ENSP00000242285,9606.ENSP00000245838,9606.ENSP00000251143,9606.ENSP00000255194,9606.ENSP00000260746,9606.ENSP00000261416,9606.ENSP00000261700,9606.ENSP00000262646,9606.ENSP00000264335,9606.ENSP00000264933,9606.ENSP00000265062,…	HSPB11,TIMM13,CHMP4B,PSMD10,RAB3A,CEP41,PRPF19,SKP1,CLTA,THOC2,VPS35L,AP3B1,ARL3,HEXB,RTRAF,RAB2A,YWHAE,PDCD6,RAB7A,NRXN2,SRI,PRPF6,VPS33A,SRP14,RAB6B,AIFM1,CAMLG,DUSP16,VPS35,HSP90B1,MAPRE2,RAB8A,BCR,CTNNA1,SRP9,CLTB,RAB1B,PITPNA,TCP1,HSPA5,RAB11B,CORO1B,VAPA,AP1B1,DCLK1,DHX9,LMNA,CETN2,MAGOH,SNCG,YWHAB,ATRX,RPA2,RCC2,MAPRE1,CTTN,SNX15,RRBP1,ITSN1,DBN1,CCT4,PSAP,YWHAZ,RGPD2,XPO1,NRXN1,ELAVL1,PPA…
TUBB	P07437		1e-07	1.1e-06	1.72437									CLTA	P09496		0	1e-07	3.01857		GO Process	GO:0070925	Organelle assembly	46	799	0.4	0.75	5.88e-06	9606.ENSP00000194214,9606.ENSP00000217402,9606.ENSP00000219150,9606.ENSP00000223208,9606.ENSP00000246868,9606.ENSP00000249700,9606.ENSP00000255194,9606.ENSP00000260746,9606.ENSP00000263238,9606.ENSP00000263710,9606.ENSP00000265062,9606.ENSP00000265459,9606.ENSP00000271332,9606.ENSP00000290378,9606.ENSP00000299575,9606.ENSP00000300249,9606.ENSP00000300935,9606.ENSP00000310226,9606.ENSP00000311747,…	HSPB11,CHMP4B,CORO1A,CEP41,SBDS,TMOD2,AP3B1,ARL3,ACTR3,CLASP1,RAB7A,NRXN2,CELSR2,ACTC1,ATMIN,MAPRE2,RAB8A,RAB1B,RBM14,FLNC,TUBB,UBQLN2,AP1B1,DCLK1,KRT19,CETN2,RPL5,MAPRE1,NRXN1,TIA1,GABARAPL1,PDCD6IP,DBNL,IST1,YTHDF2,LSM14A,MAP1LC3B2,OBSCN,CIRBP,LSM4,RPS19,RPS28,YTHDF3,DDX6,EHD1,AP3D1
PSAP	P07602		2.86e-05	0.0001487	1.67418									CLTB	P09497		0	3e-07	2.32014		GO Process	GO:0008152	Metabolic process	242	7988	0.12	0.53	6.04e-06	9606.ENSP00000012443,9606.ENSP00000084798,9606.ENSP00000196061,9606.ENSP00000200652,9606.ENSP00000215754,9606.ENSP00000215793,9606.ENSP00000216297,9606.ENSP00000217402,9606.ENSP00000219313,9606.ENSP00000219782,9606.ENSP00000220592,9606.ENSP00000220809,9606.ENSP00000222330,9606.ENSP00000223029,9606.ENSP00000223061,9606.ENSP00000223208,9606.ENSP00000223836,9606.ENSP00000226091,9606.ENSP00000227524,…	PPP5C,CA11,PLOD1,SLC22A4,MIF,SF3A1,SUPT16H,CHMP4B,PSMD7,MAZ,AGO2,PLAT,GSK3A,AIMP2,PCOLCE,CEP41,AK1,EFNB3,PRPF19,KCTD10,CDKN1B,SKP1,WDR77,THOC2,UBA2,SBDS,LSM7,ZC3H4,EIF3G,SNRPA1,AP3B1,CAB39,DBR1,HEXB,USP14,RTRAF,PSMD11,ATP5F1B,MAP2K2,PPM1F,POLR1A,LOXL3,CUL3,RAB7A,PRKAR2B,ACAT1,PRPF6,SNRPF,VPS33A,COPS3,KRT10,RPS11,PGD,NONO,PAK1,USP15,DENR,EPHA4,OLA1,OTUD6B,PXYLP1,DCK,EIF5B,EIF4A1,AGL,WDR82,LSM6,TCE…
HEXB	P07686		4.9e-06	3.2e-05	1.71221									SNRPA1	P09661		0.0029149	0.0082953	3.83462		GO Process	GO:1903241	U2-type prespliceosome assembly	9	24	1.21	1.25	6.11e-06	9606.ENSP00000215793,9606.ENSP00000254193,9606.ENSP00000266735,9606.ENSP00000305790,9606.ENSP00000335321,9606.ENSP00000356541,9606.ENSP00000362110,9606.ENSP00000400591,9606.ENSP00000412566	SF3A1,SNRPA1,SNRPF,SF3B3,SF3B1,SF3B5,SF3A3,SNRPE,SNRPB
FH	P07954		0	3e-07	1.35315									ALDOC	P09972		2e-07	1.5e-06	1.89321		GO Process	GO:0044087	Regulation of cellular component biogenesis	52	971	0.37	0.72	6.38e-06	9606.ENSP00000217402,9606.ENSP00000219150,9606.ENSP00000222256,9606.ENSP00000228825,9606.ENSP00000228872,9606.ENSP00000236925,9606.ENSP00000249700,9606.ENSP00000253083,9606.ENSP00000254322,9606.ENSP00000263212,9606.ENSP00000263238,9606.ENSP00000263710,9606.ENSP00000264071,9606.ENSP00000264229,9606.ENSP00000264436,9606.ENSP00000265062,9606.ENSP00000267199,9606.ENSP00000278568,9606.ENSP00000296755,…	CHMP4B,CORO1A,RAB3A,ARPC3,CDKN1B,CAMSAP2,TMOD2,HIP1R,DNAJB1,PPM1F,ACTR3,CLASP1,TUBB4A,CRACD,ADD2,RAB7A,VPS33A,PAK1,MAP1B,VPS35,ATMIN,RAB1B,RBM14,BIN1,HSPA5,UBQLN2,ARPC5L,WARS1,ADD3,ELN,MAP2,PAK3,ADNP,COL16A1,RCC2,MAPRE1,CTTN,DBN1,TRPM2,NRXN1,ARPC4,CORO1C,MECP2,PDCD6IP,EIF4G1,ROBO2,DBNL,SLIT2,RACK1,STMN2,TPPP3,ARHGEF7
PFKM	P08237		8.7e-06	5.43e-05	-1.03416									RGPD2	P0DJD1		0.0001831	0.0007468	1.02131		GO Process	GO:0043484	Regulation of RNA splicing	20	183	0.68	0.96	6.47e-06	9606.ENSP00000227524,9606.ENSP00000233078,9606.ENSP00000235090,9606.ENSP00000305790,9606.ENSP00000342026,9606.ENSP00000348108,9606.ENSP00000349168,9606.ENSP00000356541,9606.ENSP00000359216,9606.ENSP00000360525,9606.ENSP00000365458,9606.ENSP00000365950,9606.ENSP00000366604,9606.ENSP00000367263,9606.ENSP00000380033,9606.ENSP00000386894,9606.ENSP00000400433,9606.ENSP00000401371,9606.ENSP00000429986,…	PRPF19,DAZAP1,WDR77,SF3B3,PRDX6,KHDRBS3,HNRNPH1,SF3B5,PTBP2,MAGOH,HNRNPK,RBM3,SF1,AHNAK,DDX17,RBM4,HNRNPF,TIA1,ENY2,CIRBP
SYP	P08247		0.0054031	0.0140418	1.21179									HSPA5	P11021		1e-07	7e-07	1.18591		GO Process	GO:0002183	Cytoplasmic translational initiation	10	34	1.11	1.2	6.66e-06	9606.ENSP00000253108,9606.ENSP00000280557,9606.ENSP00000293831,9606.ENSP00000360365,9606.ENSP00000362688,9606.ENSP00000364119,9606.ENSP00000386894,9606.ENSP00000416255,9606.ENSP00000429931,9606.ENSP00000436049	EIF3G,DENR,EIF4A1,MCTS1,EIF3I,EIF2S2,RBM4,EIF4G1,EIF3H,EIF3M
VIM	P08670		2.45e-05	0.0001308	1.74185									MAP2	P11137		0	0	1.31651		GO Process	GO:0051493	Regulation of cytoskeleton organization	36	541	0.46	0.8	6.68e-06	9606.ENSP00000217402,9606.ENSP00000219150,9606.ENSP00000228825,9606.ENSP00000228872,9606.ENSP00000236925,9606.ENSP00000249700,9606.ENSP00000253083,9606.ENSP00000263212,9606.ENSP00000263710,9606.ENSP00000264071,9606.ENSP00000264229,9606.ENSP00000264436,9606.ENSP00000278568,9606.ENSP00000296755,9606.ENSP00000300249,9606.ENSP00000307093,9606.ENSP00000311747,9606.ENSP00000316779,9606.ENSP00000340211,…	CHMP4B,CORO1A,ARPC3,CDKN1B,CAMSAP2,TMOD2,HIP1R,PPM1F,CLASP1,TUBB4A,CRACD,ADD2,PAK1,MAP1B,MAPRE2,MAP6,RBM14,BIN1,CORO1B,ARPC5L,ADD3,ELN,MAP2,PAK3,CLIC4,MAPRE1,CTTN,DBN1,TRPM2,ARPC4,MECP2,DBNL,SLIT2,STMN2,ARHGEF7,SEMA3E
KRT19	P08727		2.6e-06	1.87e-05	2.33961									BCR	P11274		0	1e-07	1.98199		GO Process	GO:0099003	Vesicle-mediated transport in synapse	17	134	0.74	0.99	9.49e-06	9606.ENSP00000222256,9606.ENSP00000255194,9606.ENSP00000261205,9606.ENSP00000263233,9606.ENSP00000269886,9606.ENSP00000295987,9606.ENSP00000299138,9606.ENSP00000300935,9606.ENSP00000316779,9606.ENSP00000351614,9606.ENSP00000361087,9606.ENSP00000362014,9606.ENSP00000370719,9606.ENSP00000385142,9606.ENSP00000483185,9606.ENSP00000495274,9606.ENSP00000495360	RAB3A,AP3B1,SYT1,SYP,SH3GL1,SYN1,VPS35,RAB8A,BIN1,SYN3,SNCG,DNM1,ITSN1,NRXN1,AP2B1,AP3D1,CTNNB1
ENO2	P09104		8e-07	6.8e-06	2.86074									HARS1	P12081		0	2e-07	1.9791		GO Process	GO:0032502	Developmental process	184	5657	0.15	0.54	9.67e-06	9606.ENSP00000194214,9606.ENSP00000196061,9606.ENSP00000220592,9606.ENSP00000221561,9606.ENSP00000221855,9606.ENSP00000222256,9606.ENSP00000222330,9606.ENSP00000222725,9606.ENSP00000223029,9606.ENSP00000226091,9606.ENSP00000228872,9606.ENSP00000229922,9606.ENSP00000233078,9606.ENSP00000235090,9606.ENSP00000236925,9606.ENSP00000245838,9606.ENSP00000246868,9606.ENSP00000249700,9606.ENSP00000252677,…	HSPB11,PLOD1,AGO2,TLE5,TBCB,RAB3A,GSK3A,LFNG,AIMP2,EFNB3,CDKN1B,CAP2,DAZAP1,WDR77,CAMSAP2,THOC2,SBDS,TMOD2,BMP15,HIP1R,SNRPA1,DNAJB1,AP3B1,FST,ARL3,SYT1,HEXB,PSMD11,ATP5F1B,MAP2K2,SYP,LOXL3,YWHAE,CUL3,ADD2,PDCD6,SEMA3C,NRXN2,SRI,ACAT1,VPS33A,RTN1,COPS3,KRT10,SH3GL1,CELSR2,PAK1,EPHA4,RAB6B,AIFM1,STC1,ACTC1,SYN1,MAP1B,VPS35,RAB8A,COL22A1,BCR,CTNNA1,MAP6,QARS1,ACO1,CASP3,DSCAML1,BIN1,MYEF2,UGDH,ITM2…
CLTA	P09496		0	1e-07	3.01857									TPT1	P13693		7.69e-05	0.000347	2.32167		GO Process	GO:0000902	Cell morphogenesis	42	708	0.41	0.74	9.84e-06	9606.ENSP00000222256,9606.ENSP00000226091,9606.ENSP00000229922,9606.ENSP00000245838,9606.ENSP00000255194,9606.ENSP00000264414,9606.ENSP00000265361,9606.ENSP00000267199,9606.ENSP00000271332,9606.ENSP00000278568,9606.ENSP00000281821,9606.ENSP00000290271,9606.ENSP00000296755,9606.ENSP00000300935,9606.ENSP00000303153,9606.ENSP00000307093,9606.ENSP00000311032,9606.ENSP00000315465,9606.ENSP00000339299,…	RAB3A,EFNB3,CAP2,THOC2,AP3B1,CUL3,SEMA3C,VPS33A,CELSR2,PAK1,EPHA4,STC1,MAP1B,RAB8A,COL22A1,MAP6,CASP3,DSCAML1,TRIO,PLXNA4,MAP2,DCLK1,PAK3,NTNG1,CLIC4,CTTN,DBN1,NRXN1,RELN,TNIK,ROBO2,DBNL,SLIT2,IST1,TBCE,YTHDF2,NRN1,NEFL,SRCIN1,CTNNB1,SEMA3E,APLP2
CLTB	P09497		0	3e-07	2.32014									MIF	P14174		1e-07	1.1e-06	1.62757		GO Process	GO:2000113	Negative regulation of cellular macromolecule biosynthetic process	20	189	0.66	0.93	9.84e-06	9606.ENSP00000220592,9606.ENSP00000222330,9606.ENSP00000285420,9606.ENSP00000305230,9606.ENSP00000322730,9606.ENSP00000351159,9606.ENSP00000358635,9606.ENSP00000362287,9606.ENSP00000362300,9606.ENSP00000380070,9606.ENSP00000386894,9606.ENSP00000401371,9606.ENSP00000416255,9606.ENSP00000425561,9606.ENSP00000426909,9606.ENSP00000444660,9606.ENSP00000446271,9606.ENSP00000466025,9606.ENSP00000478490,…	AGO2,GSK3A,OTUD6B,SRP9,ITM2C,CNOT3,SYNCRIP,AGO3,AGO1,GAPDH,RBM4,TIA1,EIF4G1,EIF4E,RACK1,YTHDF2,LSM14A,CIRBP,YTHDF3,DDX6
SNRPA1	P09661		0.0029149	0.0082953	3.83462									HSP90B1	P14625		0	1e-07	1.26747		GO Process	GO:0120036	Plasma membrane bounded cell projection organization	56	1112	0.34	0.68	1.18e-05	9606.ENSP00000194214,9606.ENSP00000219150,9606.ENSP00000222256,9606.ENSP00000223208,9606.ENSP00000226091,9606.ENSP00000236925,9606.ENSP00000260746,9606.ENSP00000263238,9606.ENSP00000265361,9606.ENSP00000271332,9606.ENSP00000278568,9606.ENSP00000281821,9606.ENSP00000285208,9606.ENSP00000296755,9606.ENSP00000299575,9606.ENSP00000300935,9606.ENSP00000304669,9606.ENSP00000307093,9606.ENSP00000311032,…	HSPB11,CORO1A,RAB3A,CEP41,EFNB3,CAMSAP2,ARL3,ACTR3,SEMA3C,CELSR2,PAK1,EPHA4,RAB6B,MAP1B,ATMIN,RAB8A,CTNNA1,MAP6,CASP3,DSCAML1,TRIO,CORO1B,VAPA,PLXNA4,MAP2,DCLK1,PAK3,NTNG1,AIF1L,NCDN,MAPRE1,CTTN,DBN1,CUL4B,NRXN1,ATCAY,RELN,MECP2,TNIK,ROBO2,DBNL,SLIT2,STMN2,HDAC2,IST1,TBCE,VIM,BLOC1S1,RGMA,EHD1,NRN1,NEFL,CTNNB1,ARHGEF7,SEMA3E,APLP2
ALDOC	P09972		2e-07	1.5e-06	1.89321									MYL6B	P14649		0	0	1.95073		GO Process	GO:0051172	Negative regulation of nitrogen compound metabolic process	96	2403	0.24	0.6	1.22e-05	9606.ENSP00000209875,9606.ENSP00000215754,9606.ENSP00000217958,9606.ENSP00000219782,9606.ENSP00000220592,9606.ENSP00000220809,9606.ENSP00000221561,9606.ENSP00000222330,9606.ENSP00000228872,9606.ENSP00000253048,9606.ENSP00000254322,9606.ENSP00000256759,9606.ENSP00000261601,9606.ENSP00000261700,9606.ENSP00000263212,9606.ENSP00000264094,9606.ENSP00000264335,9606.ENSP00000264414,9606.ENSP00000265717,…	CBX5,MIF,PSMD10,MAZ,AGO2,PLAT,TLE5,GSK3A,CDKN1B,ZC3H4,DNAJB1,FST,USP14,RTRAF,PPM1F,LOXL3,YWHAE,CUL3,PRKAR2B,RTN1,NONO,EPHA4,OTUD6B,VBP1,WDR82,TCERG1,CAMLG,DUSP16,VPS35,SRP9,SF3B3,QARS1,CASP3,HNRNPA0,BIN1,CHORDC1,ITM2C,A2M,SMARCE1,CBX3,WARS1,UBE2I,CNOT3,FH,DHX9,SYNCRIP,PTBP2,RPL5,CC2D1B,YWHAB,AGO3,AGO1,ATRX,RBBP4,TSPYL2,HNRNPK,SF1,RTN3,LOXL2,CBX1,TAGLN3,PFDN6,YWHAZ,GAPDH,PCBP3,ELAVL1,PPARA,RBM4,AT…
RGPD2	P0DJD1		0.0001831	0.0007468	1.02131									SNRPB	P14678		1e-07	1.2e-06	1.53012		GO Process	GO:0007017	Microtubule-based process	45	803	0.39	0.71	1.48e-05	9606.ENSP00000194214,9606.ENSP00000223398,9606.ENSP00000236925,9606.ENSP00000246868,9606.ENSP00000255194,9606.ENSP00000258198,9606.ENSP00000260746,9606.ENSP00000263238,9606.ENSP00000263710,9606.ENSP00000264071,9606.ENSP00000271332,9606.ENSP00000286428,9606.ENSP00000296755,9606.ENSP00000300249,9606.ENSP00000307093,9606.ENSP00000311747,9606.ENSP00000318697,9606.ENSP00000319255,9606.ENSP00000320130,…	HSPB11,CLIP2,CAMSAP2,SBDS,AP3B1,DYNC1LI2,ARL3,ACTR3,CLASP1,TUBB4A,CELSR2,VBP1,MAP1B,MAPRE2,MAP6,RBM14,TUBB6,CHORDC1,DYNC1I1,EML4,TUBA1B,TUBB,TUBB4B,MAP2,DCLK1,OPA1,LMNA,CETN2,MAP7D1,ATRX,MAPRE1,TUBB2A,GAPDH,RMDN1,MECP2,RANBP1,STMN2,TBCE,LSM14A,BLOC1S1,TPPP3,DYNLL2,NEFL,AP3D1,CTNNB1
HSPA5	P11021		1e-07	7e-07	1.18591									ELN	P15502		0	2e-07	1.05302		GO Process	GO:0043604	Amide biosynthetic process	35	536	0.45	0.76	1.48e-05	9606.ENSP00000220592,9606.ENSP00000223029,9606.ENSP00000253108,9606.ENSP00000265838,9606.ENSP00000270625,9606.ENSP00000280557,9606.ENSP00000289371,9606.ENSP00000293831,9606.ENSP00000307567,9606.ENSP00000345656,9606.ENSP00000347495,9606.ENSP00000353741,9606.ENSP00000355518,9606.ENSP00000359345,9606.ENSP00000360365,9606.ENSP00000362287,9606.ENSP00000362688,9606.ENSP00000364119,9606.ENSP00000364815,…	AGO2,AIMP2,EIF3G,ACAT1,RPS11,DENR,EIF5B,EIF4A1,QARS1,VAPA,WARS1,ETF1,FH,RPL5,MCTS1,AGO3,EIF3I,EIF2S2,VARS1,RRBP1,LRRC47,RBM4,RPS18,EIF4G1,EIF4E,HARS1,RACK1,ST3GAL1,EIF3H,RPLP2,RPS25,EIF3M,TBCE,RPS19,RPS28
MAP2	P11137		0	0	1.31651									RPA2	P15927		3.26e-05	0.0001659	1.24879		GO Process	GO:0030030	Cell projection organization	57	1158	0.33	0.66	1.78e-05	9606.ENSP00000194214,9606.ENSP00000219150,9606.ENSP00000222256,9606.ENSP00000223208,9606.ENSP00000226091,9606.ENSP00000236925,9606.ENSP00000260746,9606.ENSP00000263238,9606.ENSP00000264414,9606.ENSP00000265361,9606.ENSP00000271332,9606.ENSP00000278568,9606.ENSP00000281821,9606.ENSP00000285208,9606.ENSP00000296755,9606.ENSP00000299575,9606.ENSP00000300935,9606.ENSP00000304669,9606.ENSP00000307093,…	HSPB11,CORO1A,RAB3A,CEP41,EFNB3,CAMSAP2,ARL3,ACTR3,CUL3,SEMA3C,CELSR2,PAK1,EPHA4,RAB6B,MAP1B,ATMIN,RAB8A,CTNNA1,MAP6,CASP3,DSCAML1,TRIO,CORO1B,VAPA,PLXNA4,MAP2,DCLK1,PAK3,NTNG1,AIF1L,NCDN,MAPRE1,CTTN,DBN1,CUL4B,NRXN1,ATCAY,RELN,MECP2,TNIK,ROBO2,DBNL,SLIT2,STMN2,HDAC2,IST1,TBCE,VIM,BLOC1S1,RGMA,EHD1,NRN1,NEFL,CTNNB1,ARHGEF7,SEMA3E,APLP2
BCR	P11274		0	1e-07	1.98199									SYN1	P17600		0.0003304	0.0012551	1.49559		GO Process	GO:0051179	Localization	153	4512	0.17	0.54	2.06e-05	9606.ENSP00000194214,9606.ENSP00000200652,9606.ENSP00000215570,9606.ENSP00000217402,9606.ENSP00000217958,9606.ENSP00000219150,9606.ENSP00000222256,9606.ENSP00000222330,9606.ENSP00000223208,9606.ENSP00000227524,9606.ENSP00000228872,9606.ENSP00000231487,9606.ENSP00000242285,9606.ENSP00000245838,9606.ENSP00000248098,9606.ENSP00000251143,9606.ENSP00000253083,9606.ENSP00000253413,9606.ENSP00000255006,…	HSPB11,SLC22A4,TIMM13,CHMP4B,PSMD10,CORO1A,RAB3A,GSK3A,CEP41,PRPF19,CDKN1B,SKP1,CLTA,THOC2,JPT2,VPS35L,HIP1R,ATP6V1E1,RIN2,AP3B1,DYNC1LI2,ARL3,SYT1,HEXB,RTRAF,ATP5F1B,RAB2A,SYP,ACTR3,CLASP1,LOXL3,YWHAE,CUL3,PDCD6,RAB7A,NRXN2,SRI,PRPF6,VPS33A,SRP14,SH3GL1,CELSR2,PAK1,RAB6B,AIFM1,CCT3,SYN1,MAP1B,CAMLG,DUSP16,VPS35,HSP90B1,MAPRE2,RAB8A,BCR,CTNNA1,SRP9,MAP6,CLTB,ACO1,RAB1B,BIN1,PITPNA,TCP1,DYNC1I1,EM…
HARS1	P12081		0	2e-07	1.9791									TCP1	P17987	Acetyl [N-Term]	0	0	1.80025		GO Process	GO:0097479	Synaptic vesicle localization	10	40	1.04	1.08	2.15e-05	9606.ENSP00000222256,9606.ENSP00000255194,9606.ENSP00000295987,9606.ENSP00000351614,9606.ENSP00000362014,9606.ENSP00000385142,9606.ENSP00000447488,9606.ENSP00000447537,9606.ENSP00000495274,9606.ENSP00000495360	RAB3A,AP3B1,SYN1,SYN3,DNM1,NRXN1,LIN7A,BLOC1S1,AP3D1,CTNNB1
KRT10	P13645		0.0001901	0.00077	-1.07735									EIF2S2	P20042		0.0053594	0.0139681	1.70776		GO Process	GO:0031324	Negative regulation of cellular metabolic process	91	2265	0.24	0.59	2.16e-05	9606.ENSP00000209875,9606.ENSP00000215754,9606.ENSP00000217402,9606.ENSP00000217958,9606.ENSP00000219782,9606.ENSP00000220592,9606.ENSP00000221561,9606.ENSP00000222330,9606.ENSP00000228872,9606.ENSP00000253048,9606.ENSP00000254322,9606.ENSP00000256759,9606.ENSP00000261601,9606.ENSP00000261700,9606.ENSP00000263212,9606.ENSP00000264094,9606.ENSP00000264335,9606.ENSP00000264414,9606.ENSP00000265717,…	CBX5,MIF,CHMP4B,PSMD10,MAZ,AGO2,TLE5,GSK3A,CDKN1B,ZC3H4,DNAJB1,FST,USP14,RTRAF,PPM1F,LOXL3,YWHAE,CUL3,PRKAR2B,RTN1,NONO,OTUD6B,WDR82,TCERG1,CAMLG,DUSP16,BCR,SRP9,QARS1,CASP3,HNRNPA0,BIN1,CHORDC1,ITM2C,SMARCE1,CBX3,WARS1,UBE2I,HP,CNOT3,FH,DHX9,SYNCRIP,PTBP2,RPL5,CC2D1B,YWHAB,AGO3,AGO1,ATRX,RBBP4,TSPYL2,HNRNPK,SF1,RTN3,LOXL2,CBX1,TAGLN3,YWHAZ,GAPDH,PCBP3,ELAVL1,PPARA,RBM4,ATCAY,STRAP,CORO1C,MECP2,T…
TPT1	P13693		7.69e-05	0.000347	2.32167									RAB3A	P20336		0	1e-07	3.08295		GO Process	GO:0006518	Peptide metabolic process	35	547	0.44	0.74	2.22e-05	9606.ENSP00000220592,9606.ENSP00000223029,9606.ENSP00000253108,9606.ENSP00000270625,9606.ENSP00000280557,9606.ENSP00000289371,9606.ENSP00000293831,9606.ENSP00000307567,9606.ENSP00000320324,9606.ENSP00000347495,9606.ENSP00000353741,9606.ENSP00000359345,9606.ENSP00000360365,9606.ENSP00000362287,9606.ENSP00000362463,9606.ENSP00000362688,9606.ENSP00000364119,9606.ENSP00000364815,9606.ENSP00000367038,…	AGO2,AIMP2,EIF3G,RPS11,DENR,EIF5B,EIF4A1,QARS1,NPEPPS,WARS1,ETF1,RPL5,MCTS1,AGO3,GLO1,EIF3I,EIF2S2,VARS1,RRBP1,LRRC47,RBM4,RPS18,EIF4G1,XPNPEP1,EIF4E,HARS1,RACK1,EIF3H,RPLP2,RPS25,EIF3M,TBCE,RPS19,RPS28,ATP6AP2
PLS3	P13797	Acetyl [N-Term]	0.0017808	0.0054136	-1.105									ACO1	P21399	Acetyl [N-Term]	0	1e-07	1.90875		GO Process	GO:0016192	Vesicle-mediated transport	61	1298	0.31	0.64	2.72e-05	9606.ENSP00000217402,9606.ENSP00000219150,9606.ENSP00000222256,9606.ENSP00000242285,9606.ENSP00000248098,9606.ENSP00000251143,9606.ENSP00000253083,9606.ENSP00000255006,9606.ENSP00000255194,9606.ENSP00000260746,9606.ENSP00000261205,9606.ENSP00000262646,9606.ENSP00000263233,9606.ENSP00000263710,9606.ENSP00000264094,9606.ENSP00000264414,9606.ENSP00000264933,9606.ENSP00000265062,9606.ENSP00000267199,…	CHMP4B,CORO1A,RAB3A,CLTA,JPT2,VPS35L,HIP1R,RIN2,AP3B1,ARL3,SYT1,RAB2A,SYP,CLASP1,LOXL3,CUL3,PDCD6,RAB7A,VPS33A,SH3GL1,PAK1,RAB6B,SYN1,CAMLG,VPS35,RAB8A,BCR,CLTB,RAB1B,BIN1,RAB11B,VAPA,AP1B1,SYN3,DCLK1,SGIP1,SNCG,DNM1,CTTN,RTN3,ITSN1,LOXL2,SH3KBP1,NRXN1,PPP6C,S100A13,CORO1C,EPN1,PDCD6IP,VAPB,DBNL,RAB5C,LIN7A,BLOC1S1,EHD1,SNX12,AP2B1,SRCIN1,PITPNB,AP3D1,CTNNB1
MIF	P14174		1e-07	1.1e-06	1.62757									SYT1	P21579		0	2e-07	1.2128		GO Process	GO:0008104	Protein localization	81	1943	0.26	0.6	2.82e-05	9606.ENSP00000194214,9606.ENSP00000215570,9606.ENSP00000217402,9606.ENSP00000217958,9606.ENSP00000222256,9606.ENSP00000223208,9606.ENSP00000227524,9606.ENSP00000231487,9606.ENSP00000242285,9606.ENSP00000251143,9606.ENSP00000255194,9606.ENSP00000260746,9606.ENSP00000262646,9606.ENSP00000264335,9606.ENSP00000264933,9606.ENSP00000265062,9606.ENSP00000265459,9606.ENSP00000265729,9606.ENSP00000267199,…	HSPB11,TIMM13,CHMP4B,PSMD10,RAB3A,CEP41,PRPF19,SKP1,CLTA,VPS35L,AP3B1,ARL3,RAB2A,YWHAE,PDCD6,RAB7A,NRXN2,SRI,VPS33A,SRP14,RAB6B,AIFM1,CAMLG,DUSP16,VPS35,HSP90B1,MAPRE2,RAB8A,BCR,CTNNA1,SRP9,CLTB,RAB1B,TCP1,HSPA5,RAB11B,CORO1B,VAPA,AP1B1,DCLK1,DHX9,LMNA,CETN2,SNCG,YWHAB,ATRX,RPA2,RCC2,MAPRE1,CTTN,SNX15,RRBP1,ITSN1,DBN1,YWHAZ,RGPD2,XPO1,NRXN1,ELAVL1,SSB,RBM4,RELN,S100A13,CORO1C,MECP2,TNIK,TIA1,RANG…
HSP90B1	P14625		0	1e-07	1.26747									NME2	P22392		0	0	1.38326		GO Process	GO:0050789	Regulation of biological process	321	11655	0.08	0.47	3.13e-05	9606.ENSP00000012443,9606.ENSP00000194214,9606.ENSP00000209875,9606.ENSP00000215754,9606.ENSP00000216297,9606.ENSP00000216802,9606.ENSP00000217402,9606.ENSP00000217958,9606.ENSP00000219150,9606.ENSP00000219782,9606.ENSP00000220592,9606.ENSP00000220809,9606.ENSP00000221561,9606.ENSP00000222256,9606.ENSP00000222330,9606.ENSP00000222339,9606.ENSP00000222725,9606.ENSP00000223029,9606.ENSP00000223061,…	PPP5C,HSPB11,CBX5,MIF,SUPT16H,PSME2,CHMP4B,PSMD10,CORO1A,MAZ,AGO2,PLAT,TLE5,RAB3A,GSK3A,ZNF574,LFNG,AIMP2,PCOLCE,LRRC59,EFNB3,PRPF19,KCTD10,ARPC3,CDKN1B,CAP2,SKP1,DAZAP1,WDR77,CAMSAP2,THOC2,UBA2,JPT2,TMOD2,LSM7,BMP15,ZC3H4,HIP1R,EIF3G,ATP6V1E1,DNAJB1,RIN2,AP3B1,FST,CAB39,ARL3,SYT1,HEXB,USP14,RTRAF,ATP5F1B,MAP2K2,PPM1F,SYP,ACTR3,CLASP1,POLR1A,TUBB4A,LOXL3,CRACD,YWHAE,CUL3,ADD2,PDCD6,RAB7A,SEMA3C,N…
MYL6B	P14649		0	0	1.95073									WARS1	P23381		1e-07	1.4e-06	1.9676		GO Process	GO:0050769	Positive regulation of neurogenesis	21	227	0.6	0.83	3.24e-05	9606.ENSP00000227524,9606.ENSP00000262948,9606.ENSP00000281821,9606.ENSP00000296755,9606.ENSP00000307093,9606.ENSP00000316779,9606.ENSP00000341779,9606.ENSP00000352882,9606.ENSP00000353864,9606.ENSP00000360662,9606.ENSP00000377195,9606.ENSP00000392423,9606.ENSP00000395535,9606.ENSP00000417335,9606.ENSP00000417653,9606.ENSP00000422591,9606.ENSP00000430432,9606.ENSP00000438399,9606.ENSP00000482169,…	PRPF19,MAP2K2,EPHA4,MAP1B,MAP6,BIN1,PPP1CC,PLXNA4,PAK3,ADNP,DBN1,RELN,MECP2,ROBO2,DBNL,SLIT2,HDAC2,IST1,NEFL,CRABP2,CTNNB1
SNRPB	P14678		1e-07	1.2e-06	1.53012									ACAT1	P24752		1.25e-05	7.44e-05	1.29587		GO Process	GO:0031113	Regulation of microtubule polymerization	11	55	0.94	1	3.36e-05	9606.ENSP00000228872,9606.ENSP00000236925,9606.ENSP00000263710,9606.ENSP00000264071,9606.ENSP00000278568,9606.ENSP00000296755,9606.ENSP00000353508,9606.ENSP00000364721,9606.ENSP00000395535,9606.ENSP00000429243,9606.ENSP00000495631	CDKN1B,CAMSAP2,CLASP1,TUBB4A,PAK1,MAP1B,MAP2,MAPRE1,MECP2,STMN2,ARHGEF7
ELN	P15502		0	2e-07	1.05302									DNAJB1	P25685		0.0001298	0.0005477	4.738		GO Process	GO:0017148	Negative regulation of translation	18	169	0.67	0.86	3.54e-05	9606.ENSP00000220592,9606.ENSP00000285420,9606.ENSP00000305230,9606.ENSP00000351159,9606.ENSP00000358635,9606.ENSP00000362287,9606.ENSP00000362300,9606.ENSP00000380070,9606.ENSP00000386894,9606.ENSP00000401371,9606.ENSP00000416255,9606.ENSP00000425561,9606.ENSP00000426909,9606.ENSP00000444660,9606.ENSP00000446271,9606.ENSP00000466025,9606.ENSP00000478490,9606.ENSP00000478754	AGO2,OTUD6B,SRP9,CNOT3,SYNCRIP,AGO3,AGO1,GAPDH,RBM4,TIA1,EIF4G1,EIF4E,RACK1,YTHDF2,LSM14A,CIRBP,YTHDF3,DDX6
RPA2	P15927		3.26e-05	0.0001659	1.24879									DDX6	P26196		0	2e-07	1.87517		GO Process	GO:0050794	Regulation of cellular process	307	11025	0.08	0.47	3.55e-05	9606.ENSP00000012443,9606.ENSP00000194214,9606.ENSP00000209875,9606.ENSP00000215754,9606.ENSP00000216297,9606.ENSP00000216802,9606.ENSP00000217402,9606.ENSP00000217958,9606.ENSP00000219150,9606.ENSP00000219782,9606.ENSP00000220592,9606.ENSP00000220809,9606.ENSP00000221561,9606.ENSP00000222256,9606.ENSP00000222330,9606.ENSP00000222339,9606.ENSP00000222725,9606.ENSP00000223029,9606.ENSP00000225972,…	PPP5C,HSPB11,CBX5,MIF,SUPT16H,PSME2,CHMP4B,PSMD10,CORO1A,MAZ,AGO2,PLAT,TLE5,RAB3A,GSK3A,ZNF574,LFNG,AIMP2,LRRC59,EFNB3,PRPF19,KCTD10,ARPC3,CDKN1B,CAP2,DAZAP1,WDR77,CAMSAP2,THOC2,JPT2,TMOD2,BMP15,ZC3H4,HIP1R,EIF3G,ATP6V1E1,DNAJB1,RIN2,AP3B1,FST,CAB39,ARL3,SYT1,HEXB,USP14,RTRAF,ATP5F1B,MAP2K2,PPM1F,SYP,ACTR3,CLASP1,POLR1A,TUBB4A,LOXL3,CRACD,YWHAE,CUL3,ADD2,PDCD6,RAB7A,SEMA3C,NRXN2,NPTX2,PRKAR2B,SRI…
SYN1	P17600		0.0003304	0.0012551	1.49559									VARS1	P26640		0.0012839	0.0041737	3.87831		GO Process	GO:1901360	Organic cyclic compound metabolic process	116	3181	0.2	0.55	3.71e-05	9606.ENSP00000012443,9606.ENSP00000215793,9606.ENSP00000216297,9606.ENSP00000219782,9606.ENSP00000220592,9606.ENSP00000223836,9606.ENSP00000227524,9606.ENSP00000235090,9606.ENSP00000245838,9606.ENSP00000246868,9606.ENSP00000252622,9606.ENSP00000253048,9606.ENSP00000254193,9606.ENSP00000255194,9606.ENSP00000260803,9606.ENSP00000261700,9606.ENSP00000262030,9606.ENSP00000263857,9606.ENSP00000265838,…	PPP5C,SF3A1,SUPT16H,MAZ,AGO2,AK1,PRPF19,WDR77,THOC2,SBDS,LSM7,ZC3H4,SNRPA1,AP3B1,DBR1,RTRAF,ATP5F1B,POLR1A,ACAT1,PRPF6,SNRPF,NONO,OLA1,DCK,WDR82,LSM6,TCERG1,HINT1,SF3B3,PPIH,QARS1,RBM14,DTD2,USP39,HNRNPA0,UBE2N,UGDH,HNRNPM,WDR33,ATP5IF1,SF3B1,WARS1,KHDRBS3,HNRNPH1,CNOT3,ETF1,OPA1,MT-ATP8,FH,NUCKS1,DHX9,SF3B5,SYNCRIP,PTBP2,CETN2,RPL5,MAGOH,PAXX,CMPK1,PRPS1,NDUFS5,SF3A3,AGO3,AGO1,ATRX,RBBP4,NDUFA8,…
TCP1	P17987	Acetyl [N-Term]	0	0	1.80025									FKBP2	P26885		2.2e-06	1.61e-05	1.09502		GO Process	GO:0007015	Actin filament organization	23	274	0.56	0.79	4.11e-05	9606.ENSP00000219150,9606.ENSP00000228825,9606.ENSP00000249700,9606.ENSP00000253083,9606.ENSP00000263238,9606.ENSP00000264414,9606.ENSP00000264436,9606.ENSP00000290378,9606.ENSP00000299767,9606.ENSP00000304669,9606.ENSP00000340211,9606.ENSP00000345361,9606.ENSP00000347852,9606.ENSP00000348163,9606.ENSP00000351807,9606.ENSP00000360305,9606.ENSP00000361383,9606.ENSP00000362638,9606.ENSP00000365745,…	CORO1A,ARPC3,TMOD2,HIP1R,ACTR3,CUL3,ADD2,ACTC1,HSP90B1,CTNNA1,CORO1B,ARPC5L,SORBS2,PLS3,ELN,PDLIM1,AIF1L,MARCKSL1,CTTN,DBN1,SH3KBP1,ARPC4,CORO1C
FST	P19883		0.0127617	0.0279563	-1.46322									DCK	P27707		2e-07	2e-06	2.71224		GO Process	GO:0010629	Negative regulation of gene expression	47	899	0.36	0.65	4.42e-05	9606.ENSP00000215754,9606.ENSP00000220592,9606.ENSP00000220809,9606.ENSP00000221561,9606.ENSP00000252622,9606.ENSP00000285420,9606.ENSP00000296581,9606.ENSP00000299138,9606.ENSP00000305230,9606.ENSP00000329967,9606.ENSP00000336687,9606.ENSP00000351159,9606.ENSP00000353741,9606.ENSP00000356520,9606.ENSP00000357283,9606.ENSP00000358635,9606.ENSP00000359216,9606.ENSP00000360525,9606.ENSP00000360662,…	MIF,AGO2,PLAT,TLE5,LSM7,OTUD6B,LSM6,VPS35,SRP9,TBK1,CBX3,CNOT3,ETF1,DHX9,LMNA,SYNCRIP,PTBP2,MAGOH,ADNP,AGO3,AGO1,HNRNPK,DDX17,GAPDH,NRXN1,ELAVL1,PPARA,PYM1,SSB,RBM4,MECP2,TIA1,SMG1,EIF4G1,EIF4E,RACK1,BCLAF1,YTHDF2,LSM14A,BAZ2A,CIRBP,LSM4,YTHDF3,DDX6,SNX12,CTNNB1,ZDBF2
EIF2S2	P20042		0.0053594	0.0139681	1.70776									CRABP2	P29373		0.0067339	0.0167159	1.27018		GO Process	GO:0000226	Microtubule cytoskeleton organization	34	542	0.44	0.7	4.63e-05	9606.ENSP00000223398,9606.ENSP00000236925,9606.ENSP00000246868,9606.ENSP00000258198,9606.ENSP00000263710,9606.ENSP00000264071,9606.ENSP00000296755,9606.ENSP00000300249,9606.ENSP00000307093,9606.ENSP00000311747,9606.ENSP00000318697,9606.ENSP00000319255,9606.ENSP00000320663,9606.ENSP00000336799,9606.ENSP00000339001,9606.ENSP00000341289,9606.ENSP00000353508,9606.ENSP00000353846,9606.ENSP00000357283,…	CLIP2,CAMSAP2,SBDS,DYNC1LI2,CLASP1,TUBB4A,MAP1B,MAPRE2,MAP6,RBM14,TUBB6,CHORDC1,EML4,TUBA1B,TUBB,TUBB4B,MAP2,DCLK1,LMNA,CETN2,MAP7D1,ATRX,MAPRE1,TUBB2A,GAPDH,RMDN1,MECP2,RANBP1,STMN2,TBCE,LSM14A,TPPP3,NEFL,CTNNB1
RAB3A	P20336		0	1e-07	3.08295									PRDX6	P30041		0	0	1.33578		GO Process	GO:0050767	Regulation of neurogenesis	27	368	0.5	0.75	4.66e-05	9606.ENSP00000226091,9606.ENSP00000227524,9606.ENSP00000262948,9606.ENSP00000265361,9606.ENSP00000281821,9606.ENSP00000296755,9606.ENSP00000304669,9606.ENSP00000307093,9606.ENSP00000316779,9606.ENSP00000341779,9606.ENSP00000352882,9606.ENSP00000353508,9606.ENSP00000353864,9606.ENSP00000360662,9606.ENSP00000377195,9606.ENSP00000392423,9606.ENSP00000395535,9606.ENSP00000417335,9606.ENSP00000417653,…	EFNB3,PRPF19,MAP2K2,SEMA3C,EPHA4,MAP1B,CTNNA1,MAP6,BIN1,PPP1CC,PLXNA4,MAP2,PAK3,ADNP,DBN1,RELN,MECP2,ROBO2,DBNL,SLIT2,HDAC2,IST1,YTHDF2,NEFL,CRABP2,CTNNB1,SEMA3E
ACO1	P21399	Acetyl [N-Term]	0	1e-07	1.90875									ECHS1	P30084		0	0	2.81833		GO Process	GO:0030036	Actin cytoskeleton organization	34	547	0.43	0.69	5.55e-05	9606.ENSP00000219150,9606.ENSP00000228825,9606.ENSP00000249700,9606.ENSP00000253083,9606.ENSP00000263238,9606.ENSP00000264414,9606.ENSP00000264436,9606.ENSP00000278568,9606.ENSP00000290378,9606.ENSP00000299767,9606.ENSP00000303507,9606.ENSP00000304669,9606.ENSP00000327145,9606.ENSP00000340211,9606.ENSP00000345361,9606.ENSP00000347852,9606.ENSP00000348163,9606.ENSP00000351807,9606.ENSP00000355124,…	CORO1A,ARPC3,TMOD2,HIP1R,ACTR3,CUL3,ADD2,PAK1,ACTC1,HSP90B1,BCR,CTNNA1,FLNC,CORO1B,ARPC5L,SORBS2,PLS3,ELN,KRT19,INA,CNN3,PDLIM1,AIF1L,MARCKSL1,CTTN,DBN1,SH3KBP1,THSD7B,ARPC4,CORO1C,TNIK,PDCD6IP,DBNL,OBSCN
SYT1	P21579		0	2e-07	1.2128									CMPK1	P30085		1e-07	1.2e-06	1.86841		GO Process	GO:0032989	Cellular component morphogenesis	36	603	0.41	0.68	6.2e-05	9606.ENSP00000222256,9606.ENSP00000226091,9606.ENSP00000249700,9606.ENSP00000265361,9606.ENSP00000271332,9606.ENSP00000278568,9606.ENSP00000281821,9606.ENSP00000290378,9606.ENSP00000296755,9606.ENSP00000300935,9606.ENSP00000307093,9606.ENSP00000315465,9606.ENSP00000327145,9606.ENSP00000339299,9606.ENSP00000352882,9606.ENSP00000353508,9606.ENSP00000353846,9606.ENSP00000353864,9606.ENSP00000355124,…	RAB3A,EFNB3,TMOD2,SEMA3C,CELSR2,PAK1,EPHA4,ACTC1,MAP1B,RAB8A,MAP6,DSCAML1,FLNC,TRIO,PLXNA4,MAP2,DCLK1,PAK3,KRT19,NTNG1,CTTN,DBN1,NRXN1,RELN,TNIK,ROBO2,DBNL,SLIT2,IST1,TBCE,OBSCN,NRN1,NEFL,CTNNB1,SEMA3E,APLP2
NME2	P22392		0	0	1.38326									SRI	P30626		0.0001164	0.000498	1.43704		GO Process	GO:0048812	Neuron projection morphogenesis	31	477	0.45	0.69	7.38e-05	9606.ENSP00000222256,9606.ENSP00000226091,9606.ENSP00000265361,9606.ENSP00000271332,9606.ENSP00000278568,9606.ENSP00000281821,9606.ENSP00000296755,9606.ENSP00000300935,9606.ENSP00000307093,9606.ENSP00000315465,9606.ENSP00000339299,9606.ENSP00000352882,9606.ENSP00000353508,9606.ENSP00000353846,9606.ENSP00000353864,9606.ENSP00000359085,9606.ENSP00000365745,9606.ENSP00000377195,9606.ENSP00000385142,…	RAB3A,EFNB3,SEMA3C,CELSR2,PAK1,EPHA4,MAP1B,RAB8A,MAP6,DSCAML1,TRIO,PLXNA4,MAP2,DCLK1,PAK3,NTNG1,CTTN,DBN1,NRXN1,RELN,TNIK,ROBO2,DBNL,SLIT2,IST1,TBCE,NRN1,NEFL,CTNNB1,SEMA3E,APLP2
WARS1	P23381		1e-07	1.4e-06	1.9676									CORO1A	P31146		1e-07	9e-07	1.70863		GO Process	GO:0030833	Regulation of actin filament polymerization	16	142	0.69	0.83	7.59e-05	9606.ENSP00000219150,9606.ENSP00000228825,9606.ENSP00000249700,9606.ENSP00000253083,9606.ENSP00000264229,9606.ENSP00000264436,9606.ENSP00000316779,9606.ENSP00000345361,9606.ENSP00000348381,9606.ENSP00000351807,9606.ENSP00000353864,9606.ENSP00000365745,9606.ENSP00000377195,9606.ENSP00000388169,9606.ENSP00000417653,9606.ENSP00000422591	CORO1A,ARPC3,TMOD2,HIP1R,CRACD,ADD2,BIN1,ARPC5L,ADD3,ELN,PAK3,CTTN,DBN1,ARPC4,DBNL,SLIT2
ACAT1	P24752		1.25e-05	7.44e-05	1.29587									PRKAR2B	P31323		0.0141578	0.0303902	2.74131		GO Process	GO:0051648	Vesicle localization	18	180	0.64	0.8	7.59e-05	9606.ENSP00000222256,9606.ENSP00000255194,9606.ENSP00000263710,9606.ENSP00000264414,9606.ENSP00000264933,9606.ENSP00000265062,9606.ENSP00000267199,9606.ENSP00000295987,9606.ENSP00000320130,9606.ENSP00000333547,9606.ENSP00000351614,9606.ENSP00000362014,9606.ENSP00000385142,9606.ENSP00000392147,9606.ENSP00000447488,9606.ENSP00000447537,9606.ENSP00000495274,9606.ENSP00000495360	RAB3A,AP3B1,CLASP1,CUL3,PDCD6,RAB7A,VPS33A,SYN1,DYNC1I1,RAB11B,SYN3,DNM1,NRXN1,PPP6C,LIN7A,BLOC1S1,AP3D1,CTNNB1
DNAJB1	P25685		0.0001298	0.0005477	4.738									TIA1	P31483		0.0072717	0.0178113	1.67151		GO Process	GO:0048518	Positive regulation of biological process	193	6207	0.13	0.49	7.93e-05	9606.ENSP00000012443,9606.ENSP00000215754,9606.ENSP00000216297,9606.ENSP00000216802,9606.ENSP00000217958,9606.ENSP00000219150,9606.ENSP00000219782,9606.ENSP00000220592,9606.ENSP00000220809,9606.ENSP00000221561,9606.ENSP00000222256,9606.ENSP00000222330,9606.ENSP00000222339,9606.ENSP00000222725,9606.ENSP00000223029,9606.ENSP00000223061,9606.ENSP00000225972,9606.ENSP00000226091,9606.ENSP00000227524,…	PPP5C,MIF,SUPT16H,PSME2,PSMD10,CORO1A,MAZ,AGO2,PLAT,TLE5,RAB3A,GSK3A,ZNF574,LFNG,AIMP2,PCOLCE,LRRC59,EFNB3,PRPF19,CDKN1B,SKP1,DAZAP1,WDR77,UBA2,TMOD2,BMP15,HIP1R,RIN2,AP3B1,FST,CAB39,SYT1,HEXB,RTRAF,ATP5F1B,MAP2K2,PPM1F,ACTR3,CLASP1,LOXL3,CRACD,YWHAE,CUL3,PDCD6,RAB7A,SEMA3C,SRI,PRPF6,KRT10,NONO,PAK1,USP15,EPHA4,OTUD6B,PXYLP1,AIFM1,STC1,ACTC1,PSME3,CCT3,TCERG1,MAP1B,VPS35,ATMIN,MAPRE2,BCR,HINT1,CT…
DDX6	P26196		0	2e-07	1.87517									HNRNPH1	P31943	Acetyl [N-Term]	0	0	2.91169		GO Process	GO:0099504	Synaptic vesicle cycle	15	125	0.72	0.84	8.1e-05	9606.ENSP00000222256,9606.ENSP00000255194,9606.ENSP00000261205,9606.ENSP00000263233,9606.ENSP00000269886,9606.ENSP00000295987,9606.ENSP00000316779,9606.ENSP00000351614,9606.ENSP00000361087,9606.ENSP00000362014,9606.ENSP00000370719,9606.ENSP00000385142,9606.ENSP00000483185,9606.ENSP00000495274,9606.ENSP00000495360	RAB3A,AP3B1,SYT1,SYP,SH3GL1,SYN1,BIN1,SYN3,SNCG,DNM1,ITSN1,NRXN1,AP2B1,AP3D1,CTNNB1
VARS1	P26640		0.0012839	0.0041737	3.87831									YWHAB	P31946		0	0	1.71407		GO Process	GO:0060284	Regulation of cell development	32	506	0.44	0.68	8.13e-05	9606.ENSP00000222330,9606.ENSP00000226091,9606.ENSP00000227524,9606.ENSP00000262948,9606.ENSP00000265361,9606.ENSP00000281821,9606.ENSP00000296755,9606.ENSP00000304669,9606.ENSP00000307093,9606.ENSP00000316779,9606.ENSP00000341779,9606.ENSP00000352882,9606.ENSP00000353508,9606.ENSP00000353864,9606.ENSP00000360662,9606.ENSP00000364585,9606.ENSP00000377195,9606.ENSP00000392423,9606.ENSP00000394496,…	GSK3A,EFNB3,PRPF19,MAP2K2,SEMA3C,EPHA4,MAP1B,CTNNA1,MAP6,BIN1,PPP1CC,PLXNA4,MAP2,PAK3,ADNP,RCC2,DBN1,RELN,CORO1C,MECP2,ROBO2,DBNL,SLIT2,HDAC2,IST1,YTHDF2,RPS19,NEFL,CRABP2,CTNNB1,ARHGEF7,SEMA3E
FKBP2	P26885		2.2e-06	1.61e-05	1.09502									STIP1	P31948	Acetyl [N-Term]	0	0	1.87137		GO Process	GO:0050772	Positive regulation of axonogenesis	12	77	0.83	0.88	8.96e-05	9606.ENSP00000262948,9606.ENSP00000296755,9606.ENSP00000307093,9606.ENSP00000352882,9606.ENSP00000360662,9606.ENSP00000377195,9606.ENSP00000417335,9606.ENSP00000417653,9606.ENSP00000422591,9606.ENSP00000438399,9606.ENSP00000482169,9606.ENSP00000482841	MAP2K2,MAP1B,MAP6,PLXNA4,ADNP,DBN1,ROBO2,DBNL,SLIT2,IST1,NEFL,CRABP2
DCK	P27707		2e-07	2e-06	2.71224									CTNNA1	P35221		0	1e-07	2.24461		GO Process	GO:1902904	Negative regulation of supramolecular fiber organization	17	164	0.65	0.79	9.34e-05	9606.ENSP00000219150,9606.ENSP00000236925,9606.ENSP00000249700,9606.ENSP00000253083,9606.ENSP00000263710,9606.ENSP00000264071,9606.ENSP00000264436,9606.ENSP00000286428,9606.ENSP00000296755,9606.ENSP00000340211,9606.ENSP00000348381,9606.ENSP00000353508,9606.ENSP00000364721,9606.ENSP00000378563,9606.ENSP00000422591,9606.ENSP00000429243,9606.ENSP00000495631	CORO1A,CAMSAP2,TMOD2,HIP1R,CLASP1,TUBB4A,ADD2,VBP1,MAP1B,CORO1B,ADD3,MAP2,MAPRE1,PFDN6,SLIT2,STMN2,ARHGEF7
CRABP2	P29373		0.0067339	0.0167159	1.27018									CTNNB1	P35222		0.0154526	0.0326757	1.16503		GO Process	GO:0009894	Regulation of catabolic process	49	988	0.33	0.61	9.44e-05	9606.ENSP00000216802,9606.ENSP00000217402,9606.ENSP00000217958,9606.ENSP00000220592,9606.ENSP00000222330,9606.ENSP00000228872,9606.ENSP00000253413,9606.ENSP00000261601,9606.ENSP00000265062,9606.ENSP00000287295,9606.ENSP00000293362,9606.ENSP00000297156,9606.ENSP00000299138,9606.ENSP00000300935,9606.ENSP00000305790,9606.ENSP00000311032,9606.ENSP00000316042,9606.ENSP00000316950,9606.ENSP00000325376,…	PSME2,CHMP4B,PSMD10,AGO2,GSK3A,CDKN1B,ATP6V1E1,USP14,RAB7A,AIFM1,PSME3,CAMLG,VPS35,RAB8A,SF3B3,CASP3,HNRNPA0,MYEF2,HNRNPM,TBK1,UBQLN2,HP,CNOT3,DHX9,SYNCRIP,RPL5,MAGOH,AGO3,ATP6V1G1,CTTN,PSAP,GAPDH,CUL4B,XPO1,ELAVL1,PPARA,SMG1,EIF4G1,HNRNPAB,RACK1,EIF3H,PAFAH1B2,YTHDF2,VIM,RGMA,CIRBP,TAF15,YTHDF3,SNX12
PRDX6	P30041		0	0	1.33578									SAA4	P35542		0	0	1.65816		GO Process	GO:0048522	Positive regulation of cellular process	177	5584	0.14	0.49	9.45e-05	9606.ENSP00000012443,9606.ENSP00000215754,9606.ENSP00000216297,9606.ENSP00000217958,9606.ENSP00000219150,9606.ENSP00000219782,9606.ENSP00000220592,9606.ENSP00000221561,9606.ENSP00000222256,9606.ENSP00000222330,9606.ENSP00000222339,9606.ENSP00000222725,9606.ENSP00000223029,9606.ENSP00000225972,9606.ENSP00000226091,9606.ENSP00000227524,9606.ENSP00000228872,9606.ENSP00000233078,9606.ENSP00000235090,…	PPP5C,MIF,SUPT16H,PSMD10,CORO1A,MAZ,AGO2,TLE5,RAB3A,GSK3A,ZNF574,LFNG,AIMP2,LRRC59,EFNB3,PRPF19,CDKN1B,DAZAP1,WDR77,TMOD2,BMP15,HIP1R,RIN2,AP3B1,CAB39,SYT1,HEXB,RTRAF,ATP5F1B,MAP2K2,PPM1F,ACTR3,CLASP1,LOXL3,CRACD,YWHAE,CUL3,PDCD6,RAB7A,SEMA3C,SRI,PRPF6,PAK1,USP15,EPHA4,OTUD6B,PXYLP1,AIFM1,CCT3,TCERG1,MAP1B,VPS35,ATMIN,MAPRE2,HINT1,CTNNA1,SF3B3,MAP6,RAB1B,CASP3,RBM14,UBE2N,BIN1,TCP1,NPEPPS,ITM2C,S…
ECHS1	P30084		0	0	2.81833									AGL	P35573		0.0045531	0.0120909	1.00584		GO Process	GO:0048468	Cell development	72	1719	0.26	0.56	0.0001	9606.ENSP00000222256,9606.ENSP00000226091,9606.ENSP00000235090,9606.ENSP00000236925,9606.ENSP00000245838,9606.ENSP00000249700,9606.ENSP00000252677,9606.ENSP00000260746,9606.ENSP00000261416,9606.ENSP00000264414,9606.ENSP00000264933,9606.ENSP00000265361,9606.ENSP00000267199,9606.ENSP00000271332,9606.ENSP00000278568,9606.ENSP00000281821,9606.ENSP00000285208,9606.ENSP00000290271,9606.ENSP00000290378,…	RAB3A,EFNB3,WDR77,CAMSAP2,THOC2,TMOD2,BMP15,ARL3,HEXB,CUL3,PDCD6,SEMA3C,VPS33A,CELSR2,PAK1,EPHA4,RAB6B,STC1,ACTC1,SYN1,MAP1B,RAB8A,COL22A1,CTNNA1,MAP6,CASP3,DSCAML1,BIN1,UGDH,FLNC,TRIO,VAPA,SORBS2,PLXNA4,MAP2,DCLK1,PAK3,KRT19,LMNA,NTNG1,NCDN,ATRX,CLIC4,CTTN,DBN1,YWHAZ,CUL4B,NRXN1,ATCAY,RELN,CORO1C,MECP2,TNIK,ROBO2,DBNL,SLIT2,STMN2,HDAC2,IST1,TBCE,YTHDF2,VIM,BLOC1S1,RGMA,OBSCN,EHD1,NRN1,NEFL,SRCIN…
CMPK1	P30085		1e-07	1.2e-06	1.86841									ADD2	P35612		0	3e-07	2.40841		GO Process	GO:0031329	Regulation of cellular catabolic process	42	789	0.36	0.62	0.00011	9606.ENSP00000217402,9606.ENSP00000217958,9606.ENSP00000220592,9606.ENSP00000222330,9606.ENSP00000253413,9606.ENSP00000261601,9606.ENSP00000287295,9606.ENSP00000297156,9606.ENSP00000299138,9606.ENSP00000300935,9606.ENSP00000311032,9606.ENSP00000316042,9606.ENSP00000316950,9606.ENSP00000325376,9606.ENSP00000329967,9606.ENSP00000345195,9606.ENSP00000348170,9606.ENSP00000351159,9606.ENSP00000356520,…	CHMP4B,PSMD10,AGO2,GSK3A,ATP6V1E1,USP14,AIFM1,CAMLG,VPS35,RAB8A,CASP3,HNRNPA0,MYEF2,HNRNPM,TBK1,UBQLN2,HP,CNOT3,DHX9,SYNCRIP,RPL5,MAGOH,AGO3,ATP6V1G1,CTTN,PSAP,GAPDH,XPO1,ELAVL1,PPARA,SMG1,EIF4G1,HNRNPAB,RACK1,EIF3H,PAFAH1B2,YTHDF2,VIM,RGMA,CIRBP,TAF15,YTHDF3
SRI	P30626		0.0001164	0.000498	1.43704									ARL3	P36405		0	0	2.34488		GO Process	GO:0036465	Synaptic vesicle recycling	11	65	0.87	0.87	0.00012	9606.ENSP00000222256,9606.ENSP00000255194,9606.ENSP00000261205,9606.ENSP00000263233,9606.ENSP00000269886,9606.ENSP00000316779,9606.ENSP00000361087,9606.ENSP00000362014,9606.ENSP00000370719,9606.ENSP00000483185,9606.ENSP00000495274	RAB3A,AP3B1,SYT1,SYP,SH3GL1,BIN1,SNCG,DNM1,ITSN1,AP2B1,AP3D1
CORO1A	P31146		1e-07	9e-07	1.70863									MAP2K2	P36507		0.0001336	0.0005611	2.38913		GO Process	GO:0051962	Positive regulation of nervous system development	22	275	0.54	0.72	0.00013	9606.ENSP00000227524,9606.ENSP00000262948,9606.ENSP00000281821,9606.ENSP00000296755,9606.ENSP00000307093,9606.ENSP00000316779,9606.ENSP00000341779,9606.ENSP00000352882,9606.ENSP00000353864,9606.ENSP00000360662,9606.ENSP00000377195,9606.ENSP00000385142,9606.ENSP00000392423,9606.ENSP00000395535,9606.ENSP00000417335,9606.ENSP00000417653,9606.ENSP00000422591,9606.ENSP00000430432,9606.ENSP00000438399,…	PRPF19,MAP2K2,EPHA4,MAP1B,MAP6,BIN1,PPP1CC,PLXNA4,PAK3,ADNP,DBN1,NRXN1,RELN,MECP2,ROBO2,DBNL,SLIT2,HDAC2,IST1,NEFL,CRABP2,CTNNB1
PRKAR2B	P31323		0.0141578	0.0303902	2.74131									ATP6V1E1	P36543		0	2e-07	1.79783		GO Process	GO:0019538	Protein metabolic process	133	3910	0.17	0.5	0.00014	9606.ENSP00000012443,9606.ENSP00000196061,9606.ENSP00000217402,9606.ENSP00000219313,9606.ENSP00000220592,9606.ENSP00000220809,9606.ENSP00000222330,9606.ENSP00000223029,9606.ENSP00000223061,9606.ENSP00000223208,9606.ENSP00000226091,9606.ENSP00000227524,9606.ENSP00000228495,9606.ENSP00000231487,9606.ENSP00000235090,9606.ENSP00000246548,9606.ENSP00000253108,9606.ENSP00000255194,9606.ENSP00000258418,…	PPP5C,PLOD1,CHMP4B,PSMD7,AGO2,PLAT,GSK3A,AIMP2,PCOLCE,CEP41,EFNB3,PRPF19,KCTD10,SKP1,WDR77,UBA2,EIF3G,AP3B1,CAB39,HEXB,USP14,PSMD11,MAP2K2,PPM1F,LOXL3,CUL3,RAB7A,COPS3,KRT10,RPS11,PAK1,USP15,DENR,EPHA4,OTUD6B,PXYLP1,EIF5B,EIF4A1,WDR82,UBLCP1,DUSP16,HSP90B1,BCR,HINT1,SF3B3,PPIH,QARS1,CASP3,RBM14,USP39,UBE2N,UGDH,LYPLA1,NPEPPS,HSPA5,CNDP2,TBK1,TRIO,GANAB,PPP1CC,PPM1G,UBQLN2,DNAJB12,WARS1,UBE2I,HP,T…
TIA1	P31483		0.0072717	0.0178113	1.67151									PPP1CC	P36873		0.0076935	0.0185798	3.38155		GO Process	GO:0032535	Regulation of cellular component size	26	370	0.49	0.68	0.00014	9606.ENSP00000219150,9606.ENSP00000228825,9606.ENSP00000249700,9606.ENSP00000253083,9606.ENSP00000264229,9606.ENSP00000264436,9606.ENSP00000265361,9606.ENSP00000296755,9606.ENSP00000316779,9606.ENSP00000345361,9606.ENSP00000348381,9606.ENSP00000351807,9606.ENSP00000352882,9606.ENSP00000353508,9606.ENSP00000353864,9606.ENSP00000360662,9606.ENSP00000365745,9606.ENSP00000377195,9606.ENSP00000388169,…	CORO1A,ARPC3,TMOD2,HIP1R,CRACD,ADD2,SEMA3C,MAP1B,BIN1,ARPC5L,ADD3,ELN,PLXNA4,MAP2,PAK3,ADNP,CTTN,DBN1,ARPC4,DBNL,SLIT2,IST1,BLOC1S1,NEFL,CRABP2,SEMA3E
HNRNPH1	P31943	Acetyl [N-Term]	0	0	2.91169									SRP14	P37108		1e-06	8e-06	2.13062		GO Process	GO:0080135	Regulation of cellular response to stress	39	712	0.38	0.62	0.00014	9606.ENSP00000215754,9606.ENSP00000217958,9606.ENSP00000254322,9606.ENSP00000261601,9606.ENSP00000262948,9606.ENSP00000268717,9606.ENSP00000276079,9606.ENSP00000281821,9606.ENSP00000298573,9606.ENSP00000305790,9606.ENSP00000307567,9606.ENSP00000316176,9606.ENSP00000319255,9606.ENSP00000323967,9606.ENSP00000324173,9606.ENSP00000345195,9606.ENSP00000354681,9606.ENSP00000355518,9606.ENSP00000356437,…	MIF,PSMD10,DNAJB1,USP14,MAP2K2,COPS3,NONO,EPHA4,DUSP16,SF3B3,QARS1,UBE2N,CHORDC1,SMARCE1,HSPA5,UBQLN2,OPA1,FH,SASH1,DHX9,SF3B5,RPA2,ATF6B,HNRNPK,TAF2,TRPM2,LANCL1,ACTL6A,TNIK,SMG1,EIF4G1,PPIA,RACK1,ENY2,BCLAF1,SMARCC2,RGMA,TPT1,CTNNB1
YWHAB	P31946		0	0	1.71407									TAGLN2	P37802		1e-07	9e-07	1.29509		GO Process	GO:0022603	Regulation of anatomical structure morphogenesis	46	920	0.34	0.59	0.00016	9606.ENSP00000219150,9606.ENSP00000220592,9606.ENSP00000222725,9606.ENSP00000226091,9606.ENSP00000261205,9606.ENSP00000261416,9606.ENSP00000262948,9606.ENSP00000263710,9606.ENSP00000264933,9606.ENSP00000265361,9606.ENSP00000271332,9606.ENSP00000278568,9606.ENSP00000281821,9606.ENSP00000296755,9606.ENSP00000299138,9606.ENSP00000303507,9606.ENSP00000307093,9606.ENSP00000340211,9606.ENSP00000347495,…	CORO1A,AGO2,LFNG,EFNB3,SYT1,HEXB,MAP2K2,CLASP1,PDCD6,SEMA3C,CELSR2,PAK1,EPHA4,MAP1B,VPS35,BCR,MAP6,CORO1B,WARS1,PLXNA4,MAP2,PAK3,SASH1,NTNG1,ADNP,AGO1,RCC2,DBN1,SH3KBP1,RELN,CORO1C,MECP2,TNIK,EPN1,ROBO2,DBNL,SLIT2,RACK1,IST1,MYL12B,NEFL,CRABP2,SRCIN1,CTNNB1,ARHGEF7,SEMA3E
STIP1	P31948	Acetyl [N-Term]	0	0	1.87137									TALDO1	P37837		0	0	1.72317		GO Process	GO:0034250	Positive regulation of cellular amide metabolic process	17	172	0.63	0.75	0.00016	9606.ENSP00000222330,9606.ENSP00000281821,9606.ENSP00000285420,9606.ENSP00000311032,9606.ENSP00000356520,9606.ENSP00000358635,9606.ENSP00000359345,9606.ENSP00000365950,9606.ENSP00000385269,9606.ENSP00000386156,9606.ENSP00000386894,9606.ENSP00000410769,9606.ENSP00000416255,9606.ENSP00000444660,9606.ENSP00000446007,9606.ENSP00000466025,9606.ENSP00000478490	GSK3A,EPHA4,OTUD6B,CASP3,DHX9,SYNCRIP,RPL5,RBM3,ELAVL1,PYM1,RBM4,CNBP,EIF4G1,YTHDF2,VIM,CIRBP,YTHDF3
CTNNA1	P35221		0	1e-07	2.24461									RPS19	P39019		0.0011576	0.0038175	2.45238		GO Process	GO:0051247	Positive regulation of protein metabolic process	65	1512	0.27	0.55	0.00016	9606.ENSP00000215754,9606.ENSP00000216802,9606.ENSP00000217958,9606.ENSP00000222330,9606.ENSP00000223029,9606.ENSP00000223061,9606.ENSP00000228872,9606.ENSP00000231487,9606.ENSP00000246548,9606.ENSP00000252677,9606.ENSP00000253083,9606.ENSP00000258418,9606.ENSP00000262948,9606.ENSP00000263212,9606.ENSP00000264414,9606.ENSP00000264933,9606.ENSP00000265062,9606.ENSP00000278568,9606.ENSP00000281821,…	MIF,PSME2,PSMD10,GSK3A,AIMP2,PCOLCE,CDKN1B,SKP1,UBA2,BMP15,HIP1R,CAB39,MAP2K2,PPM1F,CUL3,PDCD6,RAB7A,PAK1,EPHA4,OTUD6B,PXYLP1,AIFM1,PSME3,VPS35,RAB1B,CASP3,UBE2N,HSPA5,TBK1,ATP5IF1,SF3B1,UBQLN2,ANP32B,SASH1,DHX9,LMNA,SYNCRIP,RPL5,ADNP,RBM3,CDON,MOB1A,CUL4B,NRXN1,ELAVL1,PYM1,RBM4,RELN,MECP2,TNIK,CNBP,EIF4G1,PPIA,PRRC1,RACK1,HDAC2,IST1,YTHDF2,VIM,RGMA,CIRBP,PDCD5,YTHDF3,SRCIN1,CTNNB1
CTNNB1	P35222		0.0154526	0.0326757	1.16503									CAP2	P40123		3e-07	2.4e-06	1.39354		GO Process	GO:0000904	Cell morphogenesis involved in differentiation	33	554	0.41	0.63	0.00017	9606.ENSP00000222256,9606.ENSP00000226091,9606.ENSP00000264414,9606.ENSP00000265361,9606.ENSP00000267199,9606.ENSP00000271332,9606.ENSP00000281821,9606.ENSP00000290271,9606.ENSP00000296755,9606.ENSP00000300935,9606.ENSP00000303153,9606.ENSP00000307093,9606.ENSP00000311032,9606.ENSP00000315465,9606.ENSP00000339299,9606.ENSP00000352882,9606.ENSP00000353508,9606.ENSP00000353846,9606.ENSP00000353864,…	RAB3A,EFNB3,CUL3,SEMA3C,VPS33A,CELSR2,EPHA4,STC1,MAP1B,RAB8A,COL22A1,MAP6,CASP3,DSCAML1,TRIO,PLXNA4,MAP2,DCLK1,PAK3,NTNG1,CLIC4,NRXN1,RELN,ROBO2,SLIT2,IST1,TBCE,YTHDF2,NEFL,SRCIN1,CTNNB1,SEMA3E,APLP2
SAA4	P35542		0	0	1.65816									MDH2	P40926		0	0	1.39566		GO Process	GO:0030029	Actin filament-based process	35	609	0.4	0.62	0.00017	9606.ENSP00000219150,9606.ENSP00000228825,9606.ENSP00000249700,9606.ENSP00000253083,9606.ENSP00000263238,9606.ENSP00000264414,9606.ENSP00000264436,9606.ENSP00000278568,9606.ENSP00000290378,9606.ENSP00000299767,9606.ENSP00000303507,9606.ENSP00000304669,9606.ENSP00000327145,9606.ENSP00000340211,9606.ENSP00000345361,9606.ENSP00000347852,9606.ENSP00000348163,9606.ENSP00000351807,9606.ENSP00000355124,…	CORO1A,ARPC3,TMOD2,HIP1R,ACTR3,CUL3,ADD2,PAK1,ACTC1,HSP90B1,BCR,CTNNA1,FLNC,CORO1B,ARPC5L,SORBS2,PLS3,ELN,KRT19,INA,CNN3,PDLIM1,AIF1L,MARCKSL1,CTTN,DBN1,SH3KBP1,THSD7B,ARPC4,CORO1C,TNIK,PDCD6IP,DBNL,MYL6B,OBSCN
AGL	P35573		0.0045531	0.0120909	1.00584									CETN2	P41208		4.94e-05	0.0002381	1.84198		GO Process	GO:0006810	Transport	129	3785	0.17	0.49	0.00018	9606.ENSP00000194214,9606.ENSP00000200652,9606.ENSP00000215570,9606.ENSP00000217402,9606.ENSP00000219150,9606.ENSP00000222256,9606.ENSP00000222330,9606.ENSP00000223208,9606.ENSP00000228872,9606.ENSP00000242285,9606.ENSP00000245838,9606.ENSP00000248098,9606.ENSP00000251143,9606.ENSP00000253083,9606.ENSP00000253413,9606.ENSP00000255006,9606.ENSP00000255194,9606.ENSP00000260746,9606.ENSP00000261205,…	HSPB11,SLC22A4,TIMM13,CHMP4B,CORO1A,RAB3A,GSK3A,CEP41,CDKN1B,CLTA,THOC2,JPT2,VPS35L,HIP1R,ATP6V1E1,RIN2,AP3B1,ARL3,SYT1,RTRAF,ATP5F1B,RAB2A,SYP,CLASP1,LOXL3,YWHAE,CUL3,PDCD6,RAB7A,NRXN2,SRI,VPS33A,SRP14,SH3GL1,CELSR2,PAK1,RAB6B,AIFM1,CCT3,SYN1,MAP1B,CAMLG,DUSP16,VPS35,HSP90B1,RAB8A,BCR,SRP9,MAP6,CLTB,ACO1,RAB1B,BIN1,PITPNA,TCP1,DYNC1I1,HSPA5,RAB11B,ATP5IF1,TUBA1B,TUBB,VAPA,UBE2I,AP1B1,SYN3,DCLK1,…
ADD2	P35612		0	3e-07	2.40841									CASP3	P42574		0	0	1.5094		GO Process	GO:0045184	Establishment of protein localization	57	1272	0.29	0.55	0.00021	9606.ENSP00000194214,9606.ENSP00000215570,9606.ENSP00000217402,9606.ENSP00000222256,9606.ENSP00000223208,9606.ENSP00000242285,9606.ENSP00000251143,9606.ENSP00000255194,9606.ENSP00000260746,9606.ENSP00000262646,9606.ENSP00000264335,9606.ENSP00000264933,9606.ENSP00000265062,9606.ENSP00000267199,9606.ENSP00000267884,9606.ENSP00000285208,9606.ENSP00000287295,9606.ENSP00000297156,9606.ENSP00000298573,…	HSPB11,TIMM13,CHMP4B,RAB3A,CEP41,CLTA,VPS35L,AP3B1,ARL3,RAB2A,YWHAE,PDCD6,RAB7A,VPS33A,SRP14,RAB6B,AIFM1,CAMLG,DUSP16,VPS35,HSP90B1,RAB8A,BCR,SRP9,CLTB,RAB1B,TCP1,HSPA5,RAB11B,AP1B1,LMNA,CETN2,SNCG,YWHAB,RCC2,CTTN,SNX15,RRBP1,ITSN1,YWHAZ,RGPD2,XPO1,NRXN1,ELAVL1,RBM4,S100A13,CORO1C,TANGO2,PDCD6IP,ENY2,IST1,RAB5C,LIN7A,EHD1,SNX12,AP2B1,AP3D1
ARL3	P36405		0	0	2.34488									RANBP1	P43487		0.0007174	0.002482	2.08418		GO Process	GO:0051173	Positive regulation of nitrogen compound metabolic process	112	3166	0.19	0.49	0.00021	9606.ENSP00000215754,9606.ENSP00000216297,9606.ENSP00000216802,9606.ENSP00000217958,9606.ENSP00000219782,9606.ENSP00000220592,9606.ENSP00000222330,9606.ENSP00000222339,9606.ENSP00000223029,9606.ENSP00000223061,9606.ENSP00000227524,9606.ENSP00000228872,9606.ENSP00000231487,9606.ENSP00000233078,9606.ENSP00000235090,9606.ENSP00000246548,9606.ENSP00000252677,9606.ENSP00000253083,9606.ENSP00000255194,…	MIF,SUPT16H,PSME2,PSMD10,MAZ,AGO2,GSK3A,ZNF574,AIMP2,PCOLCE,PRPF19,CDKN1B,SKP1,DAZAP1,WDR77,UBA2,BMP15,HIP1R,AP3B1,CAB39,HEXB,RTRAF,MAP2K2,PPM1F,ACTR3,CUL3,PDCD6,RAB7A,PRPF6,PAK1,EPHA4,OTUD6B,PXYLP1,AIFM1,PSME3,CCT3,TCERG1,VPS35,ATMIN,SF3B3,RAB1B,CASP3,RBM14,UBE2N,TCP1,SMARCE1,HSPA5,TBK1,ATP5IF1,SF3B1,PRDX6,UBQLN2,ANP32B,CNOT3,PAK3,FH,NUCKS1,SASH1,DHX9,SF3B5,LMNA,SYNCRIP,RPL5,PDLIM1,ADNP,AGO3,AGO…
MAP2K2	P36507		0.0001336	0.0005611	2.38913									CBX5	P45973		0.0001148	0.0004935	1.05317		GO Process	GO:0051234	Establishment of localization	133	3946	0.17	0.48	0.00021	9606.ENSP00000194214,9606.ENSP00000200652,9606.ENSP00000215570,9606.ENSP00000217402,9606.ENSP00000219150,9606.ENSP00000222256,9606.ENSP00000222330,9606.ENSP00000223208,9606.ENSP00000228872,9606.ENSP00000242285,9606.ENSP00000245838,9606.ENSP00000248098,9606.ENSP00000251143,9606.ENSP00000253083,9606.ENSP00000253413,9606.ENSP00000255006,9606.ENSP00000255194,9606.ENSP00000260746,9606.ENSP00000261205,…	HSPB11,SLC22A4,TIMM13,CHMP4B,CORO1A,RAB3A,GSK3A,CEP41,CDKN1B,CLTA,THOC2,JPT2,VPS35L,HIP1R,ATP6V1E1,RIN2,AP3B1,ARL3,SYT1,RTRAF,ATP5F1B,RAB2A,SYP,CLASP1,LOXL3,YWHAE,CUL3,PDCD6,RAB7A,NRXN2,SRI,VPS33A,SRP14,SH3GL1,CELSR2,PAK1,RAB6B,AIFM1,CCT3,SYN1,MAP1B,CAMLG,DUSP16,VPS35,HSP90B1,RAB8A,BCR,SRP9,MAP6,CLTB,ACO1,RAB1B,BIN1,PITPNA,TCP1,DYNC1I1,EML4,HSPA5,RAB11B,ATP5IF1,TUBA1B,TUBB,VAPA,UBE2I,AP1B1,SYN3,D…
ATP6V1E1	P36543		0	2e-07	1.79783									CDKN1B	P46527		5.15e-05	0.0002462	1.78922		GO Process	GO:0031110	Regulation of microtubule polymerization or depolymerization	12	88	0.77	0.77	0.00027	9606.ENSP00000228872,9606.ENSP00000236925,9606.ENSP00000263710,9606.ENSP00000264071,9606.ENSP00000278568,9606.ENSP00000296755,9606.ENSP00000300249,9606.ENSP00000353508,9606.ENSP00000364721,9606.ENSP00000395535,9606.ENSP00000429243,9606.ENSP00000495631	CDKN1B,CAMSAP2,CLASP1,TUBB4A,PAK1,MAP1B,MAPRE2,MAP2,MAPRE1,MECP2,STMN2,ARHGEF7
PPP1CC	P36873		0.0076935	0.0185798	3.38155									RPL5	P46777		0	0	1.52973		GO Process	GO:0051494	Negative regulation of cytoskeleton organization	16	161	0.64	0.72	0.00028	9606.ENSP00000219150,9606.ENSP00000236925,9606.ENSP00000249700,9606.ENSP00000253083,9606.ENSP00000263710,9606.ENSP00000264071,9606.ENSP00000264436,9606.ENSP00000296755,9606.ENSP00000311747,9606.ENSP00000340211,9606.ENSP00000348381,9606.ENSP00000353508,9606.ENSP00000364721,9606.ENSP00000422591,9606.ENSP00000429243,9606.ENSP00000495631	CORO1A,CAMSAP2,TMOD2,HIP1R,CLASP1,TUBB4A,ADD2,MAP1B,RBM14,CORO1B,ADD3,MAP2,MAPRE1,SLIT2,STMN2,ARHGEF7
SRP14	P37108		1e-06	8e-06	2.13062									MAP1B	P46821	Acetyl [N-Term]	0	4e-07	1.02589		GO Process	GO:0140694	Non-membrane-bounded organelle assembly	23	314	0.5	0.66	0.00028	9606.ENSP00000246868,9606.ENSP00000249700,9606.ENSP00000263710,9606.ENSP00000290378,9606.ENSP00000300249,9606.ENSP00000311747,9606.ENSP00000327145,9606.ENSP00000339001,9606.ENSP00000355124,9606.ENSP00000359300,9606.ENSP00000359345,9606.ENSP00000364721,9606.ENSP00000401371,9606.ENSP00000417653,9606.ENSP00000444660,9606.ENSP00000446271,9606.ENSP00000455507,9606.ENSP00000466025,9606.ENSP00000469468,…	SBDS,TMOD2,CLASP1,ACTC1,MAPRE2,RBM14,FLNC,TUBB,KRT19,CETN2,RPL5,MAPRE1,TIA1,DBNL,YTHDF2,LSM14A,OBSCN,CIRBP,LSM4,RPS19,RPS28,YTHDF3,DDX6
TAGLN2	P37802		1e-07	9e-07	1.29509									QARS1	P47897		0.0059258	0.0150996	3.0854		GO Process	GO:0065007	Biological regulation	331	12385	0.07	0.41	0.00036	9606.ENSP00000012443,9606.ENSP00000194214,9606.ENSP00000200652,9606.ENSP00000209875,9606.ENSP00000215754,9606.ENSP00000216297,9606.ENSP00000216479,9606.ENSP00000216802,9606.ENSP00000217402,9606.ENSP00000217958,9606.ENSP00000219150,9606.ENSP00000219782,9606.ENSP00000220592,9606.ENSP00000220809,9606.ENSP00000221561,9606.ENSP00000222256,9606.ENSP00000222330,9606.ENSP00000222339,9606.ENSP00000222725,…	PPP5C,HSPB11,SLC22A4,CBX5,MIF,SUPT16H,AHSA1,PSME2,CHMP4B,PSMD10,CORO1A,MAZ,AGO2,PLAT,TLE5,RAB3A,GSK3A,ZNF574,LFNG,AIMP2,PCOLCE,LRRC59,EFNB3,PRPF19,KCTD10,ARPC3,CDKN1B,CAP2,SKP1,DAZAP1,WDR77,CAMSAP2,THOC2,UBA2,JPT2,TMOD2,LSM7,BMP15,ZC3H4,HIP1R,EIF3G,ATP6V1E1,DNAJB1,RIN2,AP3B1,FST,CAB39,ARL3,SYT1,HEXB,USP14,RTRAF,ATP5F1B,MAP2K2,PPM1F,SYP,ACTR3,CLASP1,POLR1A,TUBB4A,LOXL3,CRACD,YWHAE,CUL3,ADD2,PDCD6,…
TALDO1	P37837		0	0	1.72317									PITPNB	P48739		0.0075616	0.0183466	1.39047		GO Process	GO:0051960	Regulation of nervous system development	28	447	0.44	0.61	0.00039	9606.ENSP00000226091,9606.ENSP00000227524,9606.ENSP00000262948,9606.ENSP00000265361,9606.ENSP00000281821,9606.ENSP00000296755,9606.ENSP00000304669,9606.ENSP00000307093,9606.ENSP00000316779,9606.ENSP00000341779,9606.ENSP00000352882,9606.ENSP00000353508,9606.ENSP00000353864,9606.ENSP00000360662,9606.ENSP00000377195,9606.ENSP00000385142,9606.ENSP00000392423,9606.ENSP00000395535,9606.ENSP00000417335,…	EFNB3,PRPF19,MAP2K2,SEMA3C,EPHA4,MAP1B,CTNNA1,MAP6,BIN1,PPP1CC,PLXNA4,MAP2,PAK3,ADNP,DBN1,NRXN1,RELN,MECP2,ROBO2,DBNL,SLIT2,HDAC2,IST1,YTHDF2,NEFL,CRABP2,CTNNB1,SEMA3E
RPS19	P39019		0.0011576	0.0038175	2.45238									MARCKSL1	P49006		0	1e-07	1.21026		GO Process	GO:0031346	Positive regulation of cell projection organization	24	347	0.48	0.62	0.00041	9606.ENSP00000262948,9606.ENSP00000263238,9606.ENSP00000281821,9606.ENSP00000296755,9606.ENSP00000299575,9606.ENSP00000307093,9606.ENSP00000324173,9606.ENSP00000340211,9606.ENSP00000352882,9606.ENSP00000353864,9606.ENSP00000360662,9606.ENSP00000377195,9606.ENSP00000385142,9606.ENSP00000392423,9606.ENSP00000394496,9606.ENSP00000417335,9606.ENSP00000417653,9606.ENSP00000422591,9606.ENSP00000429243,…	MAP2K2,ACTR3,EPHA4,MAP1B,ATMIN,MAP6,HSPA5,CORO1B,PLXNA4,PAK3,ADNP,DBN1,NRXN1,RELN,CORO1C,ROBO2,DBNL,SLIT2,STMN2,IST1,EHD1,NEFL,CRABP2,ARHGEF7
CAP2	P40123		3e-07	2.4e-06	1.39354									CAMLG	P49069		1e-07	1.5e-06	2.42616		GO Process	GO:0048024	Regulation of mRNA splicing, via spliceosome	13	110	0.71	0.72	0.00042	9606.ENSP00000227524,9606.ENSP00000233078,9606.ENSP00000235090,9606.ENSP00000342026,9606.ENSP00000348108,9606.ENSP00000360525,9606.ENSP00000365458,9606.ENSP00000365950,9606.ENSP00000366604,9606.ENSP00000380033,9606.ENSP00000386894,9606.ENSP00000401371,9606.ENSP00000466025	PRPF19,DAZAP1,WDR77,PRDX6,KHDRBS3,MAGOH,HNRNPK,RBM3,SF1,DDX17,RBM4,TIA1,CIRBP
MDH2	P40926		0	0	1.39566									CCT3	P49368	Acetyl [N-Term]	0	1e-07	1.13351		GO Process	GO:0015031	Protein transport	53	1180	0.29	0.53	0.00045	9606.ENSP00000194214,9606.ENSP00000215570,9606.ENSP00000217402,9606.ENSP00000222256,9606.ENSP00000223208,9606.ENSP00000242285,9606.ENSP00000251143,9606.ENSP00000255194,9606.ENSP00000260746,9606.ENSP00000262646,9606.ENSP00000264335,9606.ENSP00000264933,9606.ENSP00000265062,9606.ENSP00000267199,9606.ENSP00000267884,9606.ENSP00000285208,9606.ENSP00000287295,9606.ENSP00000298573,9606.ENSP00000299138,…	HSPB11,TIMM13,CHMP4B,RAB3A,CEP41,CLTA,VPS35L,AP3B1,ARL3,RAB2A,YWHAE,PDCD6,RAB7A,VPS33A,SRP14,RAB6B,AIFM1,DUSP16,VPS35,HSP90B1,RAB8A,BCR,SRP9,CLTB,RAB1B,TCP1,HSPA5,RAB11B,AP1B1,LMNA,CETN2,SNCG,YWHAB,CTTN,SNX15,RRBP1,ITSN1,YWHAZ,RGPD2,XPO1,ELAVL1,RBM4,S100A13,TANGO2,PDCD6IP,ENY2,IST1,RAB5C,LIN7A,EHD1,SNX12,AP2B1,AP3D1
CETN2	P41208		4.94e-05	0.0002381	1.84198									SRP9	P49458		0	5e-07	1.38046		GO Process	GO:0010720	Positive regulation of cell development	22	304	0.5	0.62	0.00051	9606.ENSP00000227524,9606.ENSP00000262948,9606.ENSP00000281821,9606.ENSP00000296755,9606.ENSP00000307093,9606.ENSP00000316779,9606.ENSP00000341779,9606.ENSP00000352882,9606.ENSP00000353864,9606.ENSP00000360662,9606.ENSP00000377195,9606.ENSP00000392423,9606.ENSP00000395535,9606.ENSP00000417335,9606.ENSP00000417653,9606.ENSP00000422591,9606.ENSP00000430432,9606.ENSP00000438399,9606.ENSP00000482169,…	PRPF19,MAP2K2,EPHA4,MAP1B,MAP6,BIN1,PPP1CC,PLXNA4,PAK3,ADNP,DBN1,RELN,MECP2,ROBO2,DBNL,SLIT2,HDAC2,IST1,NEFL,CRABP2,CTNNB1,ARHGEF7
CASP3	P42574		0	0	1.5094									PPM1F	P49593		6e-07	4.8e-06	2.70012		GO Process	GO:0035278	miRNA-mediated gene silencing by inhibition of translation	6	15	1.24	0.83	0.00051	9606.ENSP00000220592,9606.ENSP00000362287,9606.ENSP00000362300,9606.ENSP00000386894,9606.ENSP00000416255,9606.ENSP00000478754	AGO2,AGO3,AGO1,RBM4,EIF4G1,DDX6
RANBP1	P43487		0.0007174	0.002482	2.08418									PSMB3	P49720		0.0127581	0.0279563	1.04311		GO Process	GO:0051656	Establishment of organelle localization	25	380	0.46	0.6	0.00056	9606.ENSP00000217402,9606.ENSP00000222256,9606.ENSP00000255194,9606.ENSP00000263710,9606.ENSP00000264414,9606.ENSP00000264933,9606.ENSP00000265062,9606.ENSP00000296755,9606.ENSP00000320130,9606.ENSP00000320663,9606.ENSP00000333547,9606.ENSP00000354681,9606.ENSP00000357283,9606.ENSP00000362014,9606.ENSP00000364721,9606.ENSP00000379287,9606.ENSP00000384863,9606.ENSP00000385927,9606.ENSP00000392147,…	CHMP4B,RAB3A,AP3B1,CLASP1,CUL3,PDCD6,RAB7A,MAP1B,DYNC1I1,EML4,RAB11B,OPA1,LMNA,DNM1,MAPRE1,YWHAZ,XPO1,RMDN1,PPP6C,S100A13,LIN7A,BLOC1S1,NEFL,AP3D1,CTNNB1
CBX5	P45973		0.0001148	0.0004935	1.05317									HINT1	P49773		0	1e-07	1.4403		GO Process	GO:0071705	Nitrogen compound transport	65	1580	0.25	0.5	0.00056	9606.ENSP00000194214,9606.ENSP00000200652,9606.ENSP00000215570,9606.ENSP00000217402,9606.ENSP00000222256,9606.ENSP00000223208,9606.ENSP00000242285,9606.ENSP00000245838,9606.ENSP00000251143,9606.ENSP00000255194,9606.ENSP00000260746,9606.ENSP00000261700,9606.ENSP00000262646,9606.ENSP00000264335,9606.ENSP00000264933,9606.ENSP00000265062,9606.ENSP00000267199,9606.ENSP00000267884,9606.ENSP00000285208,…	HSPB11,SLC22A4,TIMM13,CHMP4B,RAB3A,CEP41,CLTA,THOC2,VPS35L,AP3B1,ARL3,RTRAF,RAB2A,YWHAE,PDCD6,RAB7A,VPS33A,SRP14,RAB6B,AIFM1,DUSP16,VPS35,HSP90B1,RAB8A,BCR,SRP9,CLTB,RAB1B,TCP1,HSPA5,RAB11B,VAPA,AP1B1,DHX9,LMNA,CETN2,MAGOH,SNCG,YWHAB,CTTN,SNX15,RRBP1,ITSN1,PSAP,YWHAZ,RGPD2,XPO1,ELAVL1,SSB,RBM4,S100A13,MECP2,SMG1,TANGO2,PDCD6IP,ALYREF,ENY2,BCLAF1,IST1,RAB5C,LIN7A,EHD1,SNX12,AP2B1,AP3D1
RANGAP1	P46060		2.72e-05	0.0001433	-1.19708									GSK3A	P49840		0	5e-07	1.75671		GO Process	GO:0006457	Protein folding	18	215	0.56	0.64	0.00058	9606.ENSP00000216479,9606.ENSP00000254322,9606.ENSP00000286428,9606.ENSP00000295688,9606.ENSP00000299767,9606.ENSP00000306362,9606.ENSP00000306614,9606.ENSP00000317334,9606.ENSP00000319255,9606.ENSP00000324173,9606.ENSP00000345575,9606.ENSP00000351646,9606.ENSP00000377958,9606.ENSP00000378046,9606.ENSP00000378563,9606.ENSP00000385385,9606.ENSP00000419425,9606.ENSP00000439170	AHSA1,DNAJB1,VBP1,CCT3,HSP90B1,TBCA,PPIH,TCP1,CHORDC1,HSPA5,DNAJB12,STIP1,CCT4,FKBP2,PFDN6,PDIA6,PPIA,TBCE
ATRX	P46100		0.0005147	0.0018577	-1.38483									GMPS	P49915		1.99e-05	0.0001114	2.39417		GO Process	GO:0000387	Spliceosomal snRNP assembly	8	39	0.95	0.73	0.00086	9606.ENSP00000227524,9606.ENSP00000235090,9606.ENSP00000266079,9606.ENSP00000266735,9606.ENSP00000392270,9606.ENSP00000400591,9606.ENSP00000412566,9606.ENSP00000469468	PRPF19,WDR77,PRPF6,SNRPF,STRAP,SNRPE,SNRPB,LSM4
CDKN1B	P46527		5.15e-05	0.0002462	1.78922									CCT4	P50991		5.42e-05	0.0002554	1.43167		GO Process	GO:0010604	Positive regulation of macromolecule metabolic process	119	3533	0.17	0.44	0.00086	9606.ENSP00000215754,9606.ENSP00000216297,9606.ENSP00000216802,9606.ENSP00000217958,9606.ENSP00000219782,9606.ENSP00000220592,9606.ENSP00000222330,9606.ENSP00000222339,9606.ENSP00000223029,9606.ENSP00000223061,9606.ENSP00000227524,9606.ENSP00000228872,9606.ENSP00000231487,9606.ENSP00000233078,9606.ENSP00000235090,9606.ENSP00000246548,9606.ENSP00000252677,9606.ENSP00000253083,9606.ENSP00000255194,…	MIF,SUPT16H,PSME2,PSMD10,MAZ,AGO2,GSK3A,ZNF574,AIMP2,PCOLCE,PRPF19,CDKN1B,SKP1,DAZAP1,WDR77,UBA2,BMP15,HIP1R,AP3B1,CAB39,HEXB,RTRAF,MAP2K2,PPM1F,ACTR3,CUL3,PDCD6,RAB7A,PRPF6,PAK1,EPHA4,OTUD6B,PXYLP1,AIFM1,ACTC1,PSME3,CCT3,TCERG1,VPS35,ATMIN,SF3B3,RAB1B,CASP3,RBM14,HNRNPA0,UBE2N,TCP1,SMARCE1,HSPA5,TBK1,ATP5IF1,SF3B1,PRDX6,UBQLN2,ANP32B,WARS1,CNOT3,PAK3,FH,NUCKS1,SASH1,DHX9,SF3B5,LMNA,SYNCRIP,RPL5,…
RPL5	P46777		0	0	1.52973									RAB5C	P51148		1.75e-05	9.92e-05	1.5767		GO Process	GO:0043603	Cellular amide metabolic process	40	810	0.33	0.52	0.00088	9606.ENSP00000220592,9606.ENSP00000223029,9606.ENSP00000253108,9606.ENSP00000261416,9606.ENSP00000265838,9606.ENSP00000270625,9606.ENSP00000280557,9606.ENSP00000289371,9606.ENSP00000293831,9606.ENSP00000307567,9606.ENSP00000320324,9606.ENSP00000345656,9606.ENSP00000347495,9606.ENSP00000353741,9606.ENSP00000355518,9606.ENSP00000359345,9606.ENSP00000360365,9606.ENSP00000362287,9606.ENSP00000362463,…	AGO2,AIMP2,EIF3G,HEXB,ACAT1,RPS11,DENR,EIF5B,EIF4A1,QARS1,NPEPPS,VAPA,WARS1,ETF1,FH,RPL5,MCTS1,AGO3,GLO1,EIF3I,EIF2S2,VARS1,RRBP1,LRRC47,RBM4,RPS18,EIF4G1,XPNPEP1,EIF4E,HARS1,RACK1,ST3GAL1,EIF3H,RPLP2,RPS25,EIF3M,TBCE,RPS19,RPS28,ATP6AP2
MAP1B	P46821	Acetyl [N-Term]	0	4e-07	1.02589									RAB7A	P51149		9.7e-06	5.93e-05	1.67071		GO Process	GO:0097091	Synaptic vesicle clustering	5	9	1.38	0.79	0.0009	9606.ENSP00000222256,9606.ENSP00000295987,9606.ENSP00000351614,9606.ENSP00000385142,9606.ENSP00000495360	RAB3A,SYN1,SYN3,NRXN1,CTNNB1
QARS1	P47897		0.0059258	0.0150996	3.0854									MECP2	P51608		1e-06	8e-06	1.55915		GO Process	GO:0050684	Regulation of mRNA processing	14	140	0.64	0.63	0.00098	9606.ENSP00000227524,9606.ENSP00000233078,9606.ENSP00000235090,9606.ENSP00000342026,9606.ENSP00000348108,9606.ENSP00000356520,9606.ENSP00000360525,9606.ENSP00000365458,9606.ENSP00000365950,9606.ENSP00000366604,9606.ENSP00000380033,9606.ENSP00000386894,9606.ENSP00000401371,9606.ENSP00000466025	PRPF19,DAZAP1,WDR77,PRDX6,KHDRBS3,DHX9,MAGOH,HNRNPK,RBM3,SF1,DDX17,RBM4,TIA1,CIRBP
NPTX2	P47972		0	0	-3.61879									PSMD7	P51665		0.0002998	0.0011581	1.38058		GO Process	GO:0061013	Regulation of mRNA catabolic process	16	182	0.58	0.61	0.001	9606.ENSP00000220592,9606.ENSP00000316042,9606.ENSP00000316950,9606.ENSP00000325376,9606.ENSP00000351159,9606.ENSP00000356520,9606.ENSP00000358635,9606.ENSP00000360525,9606.ENSP00000362287,9606.ENSP00000385269,9606.ENSP00000425031,9606.ENSP00000444660,9606.ENSP00000446007,9606.ENSP00000466025,9606.ENSP00000474096,9606.ENSP00000478490	AGO2,HNRNPA0,MYEF2,HNRNPM,CNOT3,DHX9,SYNCRIP,MAGOH,AGO3,ELAVL1,HNRNPAB,YTHDF2,VIM,CIRBP,TAF15,YTHDF3
PITPNB	P48739		0.0075616	0.0183466	1.39047									NDUFA8	P51970		0.0003723	0.0013881	1.32668		GO Process	GO:0016441	Post-transcriptional gene silencing	8	41	0.93	0.7	0.0011	9606.ENSP00000220592,9606.ENSP00000356520,9606.ENSP00000362287,9606.ENSP00000362300,9606.ENSP00000385269,9606.ENSP00000386894,9606.ENSP00000416255,9606.ENSP00000478754	AGO2,DHX9,AGO3,AGO1,ELAVL1,RBM4,EIF4G1,DDX6
MARCKSL1	P49006		0	1e-07	1.21026									HNRNPM	P52272	Acetyl [N-Term]	3.5e-06	2.36e-05	1.37436		GO Process	GO:1901564	Organonitrogen compound metabolic process	156	4981	0.13	0.42	0.0011	9606.ENSP00000012443,9606.ENSP00000196061,9606.ENSP00000200652,9606.ENSP00000217402,9606.ENSP00000219313,9606.ENSP00000220592,9606.ENSP00000220809,9606.ENSP00000222330,9606.ENSP00000223029,9606.ENSP00000223061,9606.ENSP00000223208,9606.ENSP00000223836,9606.ENSP00000226091,9606.ENSP00000227524,9606.ENSP00000228495,9606.ENSP00000231487,9606.ENSP00000235090,9606.ENSP00000246548,9606.ENSP00000253108,…	PPP5C,PLOD1,SLC22A4,CHMP4B,PSMD7,AGO2,PLAT,GSK3A,AIMP2,PCOLCE,CEP41,AK1,EFNB3,PRPF19,KCTD10,SKP1,WDR77,UBA2,EIF3G,AP3B1,CAB39,HEXB,USP14,PSMD11,ATP5F1B,MAP2K2,PPM1F,LOXL3,CUL3,RAB7A,ACAT1,COPS3,KRT10,RPS11,PAK1,USP15,DENR,EPHA4,OLA1,OTUD6B,PXYLP1,DCK,EIF5B,EIF4A1,WDR82,UBLCP1,DUSP16,HSP90B1,BCR,HINT1,SF3B3,PPIH,QARS1,CASP3,RBM14,USP39,UBE2N,UGDH,LYPLA1,NPEPPS,HSPA5,CNDP2,TBK1,ATP5IF1,TRIO,GANAB,P…
CAMLG	P49069		1e-07	1.5e-06	2.42616									HNRNPF	P52597		0	2e-07	1.36295		GO Process	GO:0006401	RNA catabolic process	15	164	0.6	0.61	0.0012	9606.ENSP00000252622,9606.ENSP00000253048,9606.ENSP00000296490,9606.ENSP00000296581,9606.ENSP00000351159,9606.ENSP00000353741,9606.ENSP00000360525,9606.ENSP00000362287,9606.ENSP00000362300,9606.ENSP00000386156,9606.ENSP00000386636,9606.ENSP00000402515,9606.ENSP00000435210,9606.ENSP00000444660,9606.ENSP00000469468	LSM7,ZC3H4,WDR82,LSM6,CNOT3,ETF1,MAGOH,AGO3,AGO1,PYM1,SSB,SMG1,BCLAF1,YTHDF2,LSM4
CCT3	P49368	Acetyl [N-Term]	0	1e-07	1.13351									STC1	P52823		6e-07	4.7e-06	1.93518		GO Process	GO:0110053	Regulation of actin filament organization	20	276	0.5	0.57	0.0012	9606.ENSP00000219150,9606.ENSP00000228825,9606.ENSP00000249700,9606.ENSP00000253083,9606.ENSP00000263212,9606.ENSP00000263710,9606.ENSP00000264229,9606.ENSP00000264436,9606.ENSP00000278568,9606.ENSP00000316779,9606.ENSP00000340211,9606.ENSP00000345361,9606.ENSP00000348381,9606.ENSP00000351807,9606.ENSP00000353864,9606.ENSP00000365745,9606.ENSP00000377195,9606.ENSP00000388169,9606.ENSP00000417653,…	CORO1A,ARPC3,TMOD2,HIP1R,PPM1F,CLASP1,CRACD,ADD2,PAK1,BIN1,CORO1B,ARPC5L,ADD3,ELN,PAK3,CTTN,DBN1,ARPC4,DBNL,SLIT2
SRP9	P49458		0	5e-07	1.38046									PPP5C	P53041		0.0004273	0.0015583	1.71356		GO Process	GO:1901214	Regulation of neuron death	22	324	0.47	0.56	0.0012	9606.ENSP00000217402,9606.ENSP00000219150,9606.ENSP00000222330,9606.ENSP00000223029,9606.ENSP00000276079,9606.ENSP00000287295,9606.ENSP00000299138,9606.ENSP00000311032,9606.ENSP00000329967,9606.ENSP00000353864,9606.ENSP00000360662,9606.ENSP00000361087,9606.ENSP00000381026,9606.ENSP00000385523,9606.ENSP00000388713,9606.ENSP00000395535,9606.ENSP00000416255,9606.ENSP00000426909,9606.ENSP00000437402,…	CHMP4B,CORO1A,GSK3A,AIMP2,NONO,AIFM1,VPS35,CASP3,TBK1,PAK3,ADNP,SNCG,TRPM2,PPARA,LANCL1,MECP2,EIF4G1,RACK1,ENO2,NEFL,CTNNB1,SEMA3E
PPM1F	P49593		6e-07	4.8e-06	2.70012									MAPK10	P53779		0.0010839	0.0036069	2.85918		GO Process	GO:0044271	Cellular nitrogen compound biosynthetic process	61	1494	0.25	0.46	0.0013	9606.ENSP00000012443,9606.ENSP00000216297,9606.ENSP00000219782,9606.ENSP00000220592,9606.ENSP00000223029,9606.ENSP00000223836,9606.ENSP00000253048,9606.ENSP00000253108,9606.ENSP00000255194,9606.ENSP00000262030,9606.ENSP00000263857,9606.ENSP00000265838,9606.ENSP00000270625,9606.ENSP00000280557,9606.ENSP00000286648,9606.ENSP00000289371,9606.ENSP00000293831,9606.ENSP00000296490,9606.ENSP00000307567,…	PPP5C,SUPT16H,MAZ,AGO2,AIMP2,AK1,ZC3H4,EIF3G,AP3B1,ATP5F1B,POLR1A,ACAT1,RPS11,DENR,DCK,EIF5B,EIF4A1,WDR82,QARS1,UGDH,ATP5IF1,VAPA,WARS1,ETF1,MT-ATP8,FH,DHX9,RPL5,MCTS1,CMPK1,PRPS1,NDUFS5,AGO3,ATRX,EIF3I,NDUFA8,EIF2S2,VARS1,RRBP1,TAF2,LRRC47,NME2,RBM4,RPS18,EIF4G1,GMPS,EIF4E,HARS1,RACK1,ST3GAL1,EIF3H,ENY2,RPLP2,RPS25,EIF3M,TBCE,BAZ2A,SMARCC2,RPS19,RPS28,CTNNB1
PSMB3	P49720		0.0127581	0.0279563	1.04311									IST1	P53990	Acetyl [N-Term]	0.022986	0.0450595	2.15882		GO Process	GO:0045727	Positive regulation of translation	14	144	0.63	0.61	0.0013	9606.ENSP00000285420,9606.ENSP00000356520,9606.ENSP00000358635,9606.ENSP00000359345,9606.ENSP00000365950,9606.ENSP00000385269,9606.ENSP00000386156,9606.ENSP00000386894,9606.ENSP00000410769,9606.ENSP00000416255,9606.ENSP00000444660,9606.ENSP00000446007,9606.ENSP00000466025,9606.ENSP00000478490	OTUD6B,DHX9,SYNCRIP,RPL5,RBM3,ELAVL1,PYM1,RBM4,CNBP,EIF4G1,YTHDF2,VIM,CIRBP,YTHDF3
HINT1	P49773		0	1e-07	1.4403									USP14	P54578		6e-07	4.8e-06	1.32916		GO Process	GO:0048488	Synaptic vesicle endocytosis	9	56	0.84	0.67	0.0013	9606.ENSP00000261205,9606.ENSP00000263233,9606.ENSP00000269886,9606.ENSP00000316779,9606.ENSP00000361087,9606.ENSP00000362014,9606.ENSP00000370719,9606.ENSP00000483185,9606.ENSP00000495274	SYT1,SYP,SH3GL1,BIN1,SNCG,DNM1,ITSN1,AP2B1,AP3D1
GSK3A	P49840		0	5e-07	1.75671									EPHA4	P54764		4.13e-05	0.0002027	1.58155		GO Process	GO:0006402	mRNA catabolic process	13	127	0.65	0.61	0.0015	9606.ENSP00000252622,9606.ENSP00000296581,9606.ENSP00000351159,9606.ENSP00000353741,9606.ENSP00000360525,9606.ENSP00000362287,9606.ENSP00000362300,9606.ENSP00000386156,9606.ENSP00000386636,9606.ENSP00000402515,9606.ENSP00000435210,9606.ENSP00000444660,9606.ENSP00000469468	LSM7,LSM6,CNOT3,ETF1,MAGOH,AGO3,AGO1,PYM1,SSB,SMG1,BCLAF1,YTHDF2,LSM4
GMPS	P49915		1.99e-05	0.0001114	2.39417									NPEPPS	P55786		5.51e-05	0.0002586	1.60713		GO Process	GO:0010468	Regulation of gene expression	153	4899	0.13	0.41	0.0015	9606.ENSP00000209875,9606.ENSP00000215754,9606.ENSP00000216297,9606.ENSP00000217958,9606.ENSP00000219782,9606.ENSP00000220592,9606.ENSP00000220809,9606.ENSP00000221561,9606.ENSP00000222330,9606.ENSP00000222339,9606.ENSP00000227524,9606.ENSP00000228872,9606.ENSP00000233078,9606.ENSP00000235090,9606.ENSP00000245838,9606.ENSP00000252622,9606.ENSP00000253048,9606.ENSP00000253108,9606.ENSP00000254322,…	CBX5,MIF,SUPT16H,PSMD10,MAZ,AGO2,PLAT,TLE5,GSK3A,ZNF574,PRPF19,CDKN1B,DAZAP1,WDR77,THOC2,LSM7,ZC3H4,EIF3G,DNAJB1,AP3B1,FST,HEXB,RTRAF,MAP2K2,PPM1F,ACTR3,LOXL3,CUL3,SRI,PRPF6,CELSR2,NONO,DENR,OTUD6B,EIF5B,ACTC1,EIF4A1,WDR82,LSM6,TCERG1,VPS35,ATMIN,HINT1,SRP9,SF3B3,QARS1,ACO1,RBM14,HNRNPA0,UBE2N,BIN1,MYEF2,SMARCE1,HSPA5,HNRNPM,TBK1,SF3B1,CBX3,LRRFIP2,PPP1CC,PRDX6,WARS1,UBE2I,KHDRBS3,TRIM4,HNRNPH1,C…
CCT4	P50991		5.42e-05	0.0002554	1.43167									ARPP19	P56211	Acetyl [N-Term]	2e-07	1.8e-06	2.15852		GO Process	GO:0031111	Negative regulation of microtubule polymerization or depolymerization	8	43	0.91	0.67	0.0015	9606.ENSP00000236925,9606.ENSP00000263710,9606.ENSP00000264071,9606.ENSP00000296755,9606.ENSP00000353508,9606.ENSP00000364721,9606.ENSP00000429243,9606.ENSP00000495631	CAMSAP2,CLASP1,TUBB4A,MAP1B,MAP2,MAPRE1,STMN2,ARHGEF7
RAB5C	P51148		1.75e-05	9.92e-05	1.5767									MAZ	P56270		0.016898	0.0350031	2.18524		GO Process	GO:0034645	Cellular macromolecule biosynthetic process	38	778	0.33	0.48	0.0017	9606.ENSP00000220592,9606.ENSP00000223029,9606.ENSP00000253108,9606.ENSP00000270625,9606.ENSP00000280557,9606.ENSP00000286353,9606.ENSP00000289371,9606.ENSP00000293831,9606.ENSP00000294724,9606.ENSP00000307567,9606.ENSP00000319501,9606.ENSP00000347495,9606.ENSP00000353741,9606.ENSP00000359345,9606.ENSP00000360365,9606.ENSP00000362207,9606.ENSP00000362287,9606.ENSP00000362688,9606.ENSP00000364119,…	AGO2,AIMP2,EIF3G,RPS11,DENR,PXYLP1,EIF5B,EIF4A1,AGL,QARS1,UGDH,WARS1,ETF1,RPL5,MCTS1,CHST3,AGO3,EIF3I,EIF2S2,VARS1,HS6ST3,RRBP1,LRRC47,RBM4,ST6GAL2,RPS18,EIF4G1,EIF4E,HARS1,RACK1,ST3GAL1,EIF3H,RPLP2,RPS25,EIF3M,TBCE,RPS19,RPS28
RAB7A	P51149		9.7e-06	5.93e-05	1.67071									PCBP3	P57721		0.0181802	0.0372786	1.01336		GO Process	GO:0032272	Negative regulation of protein polymerization	10	77	0.75	0.6	0.0022	9606.ENSP00000249700,9606.ENSP00000253083,9606.ENSP00000264071,9606.ENSP00000264436,9606.ENSP00000348381,9606.ENSP00000353508,9606.ENSP00000364721,9606.ENSP00000422591,9606.ENSP00000429243,9606.ENSP00000495631	TMOD2,HIP1R,TUBB4A,ADD2,ADD3,MAP2,MAPRE1,SLIT2,STMN2,ARHGEF7
MECP2	P51608		1e-06	8e-06	1.55915									ARPC4	P59998		1.5e-06	1.18e-05	2.68689		GO Process	GO:0065008	Regulation of biological quality	120	3654	0.15	0.4	0.0022	9606.ENSP00000200652,9606.ENSP00000217402,9606.ENSP00000219150,9606.ENSP00000220592,9606.ENSP00000220809,9606.ENSP00000222256,9606.ENSP00000222330,9606.ENSP00000228825,9606.ENSP00000249700,9606.ENSP00000253083,9606.ENSP00000255194,9606.ENSP00000261205,9606.ENSP00000261416,9606.ENSP00000262030,9606.ENSP00000263233,9606.ENSP00000264229,9606.ENSP00000264335,9606.ENSP00000264414,9606.ENSP00000264436,…	SLC22A4,CHMP4B,CORO1A,AGO2,PLAT,RAB3A,GSK3A,ARPC3,TMOD2,HIP1R,AP3B1,SYT1,HEXB,ATP5F1B,SYP,CRACD,YWHAE,CUL3,ADD2,RAB7A,SEMA3C,NRXN2,SRI,VPS33A,CELSR2,EPHA4,VBP1,STC1,CCT3,SYN1,MAP1B,CAMLG,VPS35,HSP90B1,RAB8A,BCR,ACO1,CASP3,DTD2,HNRNPA0,BIN1,MYEF2,TCP1,HNRNPM,RAB11B,ATP5IF1,TUBB,ADGRL1,PRDX6,ARPC5L,ADD3,CNOT3,SYN3,ELN,PLXNA4,MAP2,PAK3,FH,NUCKS1,DHX9,LMNA,SYNCRIP,RPL5,SGIP1,ADNP,SNCG,AGO3,NCDN,ATP6V…
PSMD7	P51665		0.0002998	0.0011581	1.38058									EIF4A1	P60842		0.0007096	0.00246	1.28622		GO Process	GO:0016032	Viral process	18	242	0.51	0.53	0.0023	9606.ENSP00000217402,9606.ENSP00000222330,9606.ENSP00000226091,9606.ENSP00000248098,9606.ENSP00000253108,9606.ENSP00000265062,9606.ENSP00000280557,9606.ENSP00000310226,9606.ENSP00000345656,9606.ENSP00000356520,9606.ENSP00000360365,9606.ENSP00000386636,9606.ENSP00000411825,9606.ENSP00000417175,9606.ENSP00000419425,9606.ENSP00000428540,9606.ENSP00000438399,9606.ENSP00000478754	CHMP4B,GSK3A,EFNB3,JPT2,EIF3G,RAB7A,DENR,RAB1B,VAPA,DHX9,MCTS1,SSB,PDCD6IP,VAPB,PPIA,ST3GAL1,IST1,DDX6
NDUFA8	P51970		0.0003723	0.0013881	1.32668									PRPS1	P60891		0	1e-07	1.4452		GO Process	GO:0048489	Synaptic vesicle transport	7	33	0.96	0.64	0.0023	9606.ENSP00000222256,9606.ENSP00000255194,9606.ENSP00000362014,9606.ENSP00000447488,9606.ENSP00000447537,9606.ENSP00000495274,9606.ENSP00000495360	RAB3A,AP3B1,DNM1,LIN7A,BLOC1S1,AP3D1,CTNNB1
PGD	P52209		8.6e-06	5.42e-05	-1.03071									RAB8A	P61006		0	1e-07	1.35066		GO Process	GO:0010556	Regulation of macromolecule biosynthetic process	128	3980	0.15	0.39	0.0027	9606.ENSP00000209875,9606.ENSP00000216297,9606.ENSP00000217958,9606.ENSP00000219782,9606.ENSP00000220592,9606.ENSP00000221561,9606.ENSP00000222330,9606.ENSP00000222339,9606.ENSP00000228872,9606.ENSP00000235090,9606.ENSP00000253048,9606.ENSP00000253108,9606.ENSP00000254322,9606.ENSP00000255194,9606.ENSP00000256759,9606.ENSP00000261416,9606.ENSP00000261700,9606.ENSP00000262948,9606.ENSP00000263212,…	CBX5,SUPT16H,PSMD10,MAZ,AGO2,TLE5,GSK3A,ZNF574,CDKN1B,WDR77,ZC3H4,EIF3G,DNAJB1,AP3B1,FST,HEXB,RTRAF,MAP2K2,PPM1F,ACTR3,LOXL3,CUL3,SRI,PRPF6,CELSR2,NONO,DENR,OTUD6B,PXYLP1,EIF5B,EIF4A1,CCT3,WDR82,TCERG1,ATMIN,HINT1,SRP9,SF3B3,QARS1,ACO1,RBM14,UBE2N,BIN1,MYEF2,TCP1,ITM2C,SMARCE1,HSPA5,TBK1,SF3B1,CBX3,LRRFIP2,UBE2I,CNOT3,ETF1,PAK3,NUCKS1,DHX9,SF3B5,SYNCRIP,RPL5,PDLIM1,MCTS1,MAGOH,CC2D1B,ADNP,AGO3,AG…
HNRNPM	P52272	Acetyl [N-Term]	3.5e-06	2.36e-05	1.37436									RAB2A	P61019		0	0	1.75209		GO Process	GO:0070507	Regulation of microtubule cytoskeleton organization	14	157	0.59	0.54	0.0028	9606.ENSP00000217402,9606.ENSP00000228872,9606.ENSP00000236925,9606.ENSP00000263710,9606.ENSP00000264071,9606.ENSP00000278568,9606.ENSP00000296755,9606.ENSP00000300249,9606.ENSP00000307093,9606.ENSP00000353508,9606.ENSP00000364721,9606.ENSP00000395535,9606.ENSP00000429243,9606.ENSP00000495631	CHMP4B,CDKN1B,CAMSAP2,CLASP1,TUBB4A,PAK1,MAP1B,MAPRE2,MAP6,MAP2,MAPRE1,MECP2,STMN2,ARHGEF7
HNRNPF	P52597		0	2e-07	1.36295									UBE2N	P61088		0.0004104	0.0015085	2.61875		GO Process	GO:0006886	Intracellular protein transport	34	683	0.34	0.46	0.0032	9606.ENSP00000215570,9606.ENSP00000217402,9606.ENSP00000222256,9606.ENSP00000242285,9606.ENSP00000255194,9606.ENSP00000264335,9606.ENSP00000264933,9606.ENSP00000265062,9606.ENSP00000267199,9606.ENSP00000267884,9606.ENSP00000285208,9606.ENSP00000287295,9606.ENSP00000298573,9606.ENSP00000299138,9606.ENSP00000299767,9606.ENSP00000300935,9606.ENSP00000303507,9606.ENSP00000305230,9606.ENSP00000309415,…	TIMM13,CHMP4B,RAB3A,CLTA,AP3B1,YWHAE,PDCD6,RAB7A,VPS33A,SRP14,RAB6B,AIFM1,DUSP16,VPS35,HSP90B1,RAB8A,BCR,SRP9,CLTB,RAB1B,HSPA5,AP1B1,LMNA,YWHAB,CTTN,SNX15,YWHAZ,RGPD2,XPO1,ELAVL1,RAB5C,EHD1,AP2B1,AP3D1
STC1	P52823		6e-07	4.7e-06	1.93518									ACTR3	P61158		0	1e-07	2.3794		GO Process	GO:0050808	Synapse organization	20	298	0.47	0.5	0.0032	9606.ENSP00000222256,9606.ENSP00000264436,9606.ENSP00000265459,9606.ENSP00000281821,9606.ENSP00000295987,9606.ENSP00000296755,9606.ENSP00000299138,9606.ENSP00000353864,9606.ENSP00000358865,9606.ENSP00000359085,9606.ENSP00000361087,9606.ENSP00000365745,9606.ENSP00000377195,9606.ENSP00000385142,9606.ENSP00000392423,9606.ENSP00000395535,9606.ENSP00000417653,9606.ENSP00000482169,9606.ENSP00000495360,…	RAB3A,ADD2,NRXN2,EPHA4,SYN1,MAP1B,VPS35,PAK3,INA,NTNG1,SNCG,CTTN,DBN1,NRXN1,RELN,MECP2,DBNL,NEFL,CTNNB1,SEMA3E
PPP5C	P53041		0.0004273	0.0015583	1.71356									PSME3	P61289		0.0029508	0.0083453	1.26747		GO Process	GO:0016050	Vesicle organization	21	324	0.45	0.49	0.0033	9606.ENSP00000217402,9606.ENSP00000219150,9606.ENSP00000222256,9606.ENSP00000255194,9606.ENSP00000263233,9606.ENSP00000264414,9606.ENSP00000264933,9606.ENSP00000265062,9606.ENSP00000267199,9606.ENSP00000300935,9606.ENSP00000345656,9606.ENSP00000350199,9606.ENSP00000362014,9606.ENSP00000392147,9606.ENSP00000394496,9606.ENSP00000411825,9606.ENSP00000417175,9606.ENSP00000438399,9606.ENSP00000447537,…	CHMP4B,CORO1A,RAB3A,AP3B1,SYP,CUL3,PDCD6,RAB7A,VPS33A,RAB8A,VAPA,AP1B1,DNM1,PPP6C,CORO1C,PDCD6IP,VAPB,IST1,BLOC1S1,ATP6AP2,AP3D1
MAPK10	P53779		0.0010839	0.0036069	2.85918									MAGOH	P61326	Acetyl [N-Term]	0	0	2.46441		GO Process	GO:0061564	Axon development	24	402	0.41	0.48	0.0033	9606.ENSP00000222256,9606.ENSP00000226091,9606.ENSP00000236925,9606.ENSP00000265361,9606.ENSP00000281821,9606.ENSP00000296755,9606.ENSP00000300935,9606.ENSP00000304669,9606.ENSP00000311032,9606.ENSP00000315465,9606.ENSP00000339299,9606.ENSP00000352882,9606.ENSP00000353846,9606.ENSP00000353864,9606.ENSP00000359085,9606.ENSP00000385142,9606.ENSP00000392423,9606.ENSP00000417335,9606.ENSP00000422591,…	RAB3A,EFNB3,CAMSAP2,SEMA3C,EPHA4,MAP1B,RAB8A,CTNNA1,CASP3,DSCAML1,TRIO,PLXNA4,DCLK1,PAK3,NTNG1,NRXN1,RELN,ROBO2,SLIT2,IST1,TBCE,NEFL,SEMA3E,APLP2
IST1	P53990	Acetyl [N-Term]	0.022986	0.0450595	2.15882									VBP1	P61758		2.6e-06	1.88e-05	2.50896		GO Process	GO:0010639	Negative regulation of organelle organization	22	351	0.44	0.49	0.0034	9606.ENSP00000217402,9606.ENSP00000217958,9606.ENSP00000219150,9606.ENSP00000236925,9606.ENSP00000249700,9606.ENSP00000253083,9606.ENSP00000263710,9606.ENSP00000264071,9606.ENSP00000264436,9606.ENSP00000265062,9606.ENSP00000296755,9606.ENSP00000311747,9606.ENSP00000340211,9606.ENSP00000348381,9606.ENSP00000353508,9606.ENSP00000354681,9606.ENSP00000357283,9606.ENSP00000362441,9606.ENSP00000364721,…	CHMP4B,PSMD10,CORO1A,CAMSAP2,TMOD2,HIP1R,CLASP1,TUBB4A,ADD2,RAB7A,MAP1B,RBM14,CORO1B,ADD3,MAP2,OPA1,LMNA,ATRX,MAPRE1,SLIT2,STMN2,ARHGEF7
USP14	P54578		6e-07	4.8e-06	1.32916									YWHAE	P62258	Acetyl [N-Term]	0	0	1.26828		GO Process	GO:0010977	Negative regulation of neuron projection development	13	140	0.61	0.53	0.0036	9606.ENSP00000222330,9606.ENSP00000226091,9606.ENSP00000245838,9606.ENSP00000265361,9606.ENSP00000281821,9606.ENSP00000322730,9606.ENSP00000353508,9606.ENSP00000422591,9606.ENSP00000429243,9606.ENSP00000430432,9606.ENSP00000446007,9606.ENSP00000452126,9606.ENSP00000496491	GSK3A,EFNB3,THOC2,SEMA3C,EPHA4,ITM2C,MAP2,SLIT2,STMN2,HDAC2,VIM,RGMA,SEMA3E
EPHA4	P54764		4.13e-05	0.0002027	1.58155									RPS18	P62269		0.008268	0.0197963	2.11253		GO Process	GO:0031112	Positive regulation of microtubule polymerization or depolymerization	7	36	0.93	0.59	0.0036	9606.ENSP00000228872,9606.ENSP00000263710,9606.ENSP00000278568,9606.ENSP00000296755,9606.ENSP00000364721,9606.ENSP00000395535,9606.ENSP00000429243	CDKN1B,CLASP1,PAK1,MAP1B,MAPRE1,MECP2,STMN2
NPEPPS	P55786		5.51e-05	0.0002586	1.60713									RPS11	P62280		0.0224811	0.0443074	1.76596		GO Process	GO:0032970	Regulation of actin filament-based process	24	406	0.41	0.47	0.0037	9606.ENSP00000219150,9606.ENSP00000228825,9606.ENSP00000249700,9606.ENSP00000253083,9606.ENSP00000263212,9606.ENSP00000263710,9606.ENSP00000264229,9606.ENSP00000264436,9606.ENSP00000265729,9606.ENSP00000278568,9606.ENSP00000290271,9606.ENSP00000316779,9606.ENSP00000340211,9606.ENSP00000345361,9606.ENSP00000348381,9606.ENSP00000351807,9606.ENSP00000353864,9606.ENSP00000365745,9606.ENSP00000377195,…	CORO1A,ARPC3,TMOD2,HIP1R,PPM1F,CLASP1,CRACD,ADD2,SRI,PAK1,STC1,BIN1,CORO1B,ARPC5L,ADD3,ELN,PAK3,CTTN,DBN1,TRPM2,ARPC4,DBNL,SLIT2,SEMA3E
ARPP19	P56211	Acetyl [N-Term]	2e-07	1.8e-06	2.15852									SNRPE	P62304		8e-07	6.7e-06	1.25007		GO Process	GO:0034063	Stress granule assembly	6	24	1.04	0.6	0.0038	9606.ENSP00000401371,9606.ENSP00000444660,9606.ENSP00000446271,9606.ENSP00000466025,9606.ENSP00000478490,9606.ENSP00000478754	TIA1,YTHDF2,LSM14A,CIRBP,YTHDF3,DDX6
MAZ	P56270		0.016898	0.0350031	2.18524									SNRPF	P62306		2.4e-06	1.75e-05	2.12762		GO Process	GO:0031115	Negative regulation of microtubule polymerization	5	14	1.19	0.61	0.004	9606.ENSP00000264071,9606.ENSP00000353508,9606.ENSP00000364721,9606.ENSP00000429243,9606.ENSP00000495631	TUBB4A,MAP2,MAPRE1,STMN2,ARHGEF7
PCBP3	P57721		0.0181802	0.0372786	1.01336									LSM6	P62312		0.0107053	0.0243873	2.01785		GO Process	GO:0043488	Regulation of mRNA stability	14	164	0.57	0.51	0.0042	9606.ENSP00000220592,9606.ENSP00000316042,9606.ENSP00000316950,9606.ENSP00000325376,9606.ENSP00000351159,9606.ENSP00000356520,9606.ENSP00000358635,9606.ENSP00000362287,9606.ENSP00000385269,9606.ENSP00000444660,9606.ENSP00000446007,9606.ENSP00000466025,9606.ENSP00000474096,9606.ENSP00000478490	AGO2,HNRNPA0,MYEF2,HNRNPM,CNOT3,DHX9,SYNCRIP,AGO3,ELAVL1,YTHDF2,VIM,CIRBP,TAF15,YTHDF3
LOXL3	P58215		1.5e-05	8.64e-05	-1.60119									ETF1	P62495		1.25e-05	7.44e-05	1.93446		GO Process	GO:0050793	Regulation of developmental process	87	2492	0.18	0.38	0.0048	9606.ENSP00000219150,9606.ENSP00000220592,9606.ENSP00000222330,9606.ENSP00000222725,9606.ENSP00000226091,9606.ENSP00000227524,9606.ENSP00000228872,9606.ENSP00000235090,9606.ENSP00000236925,9606.ENSP00000255006,9606.ENSP00000255194,9606.ENSP00000256759,9606.ENSP00000261205,9606.ENSP00000261416,9606.ENSP00000262948,9606.ENSP00000263710,9606.ENSP00000264094,9606.ENSP00000264933,9606.ENSP00000265361,…	CORO1A,AGO2,GSK3A,LFNG,EFNB3,PRPF19,CDKN1B,WDR77,CAMSAP2,RIN2,AP3B1,FST,SYT1,HEXB,MAP2K2,CLASP1,LOXL3,PDCD6,SEMA3C,KRT10,CELSR2,PAK1,EPHA4,MAP1B,VPS35,BCR,CTNNA1,MAP6,BIN1,SMARCE1,TRIO,CORO1B,ADGRL1,PPP1CC,ANP32B,WARS1,CNOT3,PLXNA4,MAP2,PAK3,SASH1,NTNG1,ADNP,AGO1,RBBP4,RCC2,CTTN,LOXL2,CDON,NME2,DBN1,YWHAZ,DDX17,SH3KBP1,NRXN1,ELAVL1,PPARA,RBM4,RELN,CORO1C,MECP2,ACTL6A,TNIK,EPN1,EIF4G1,ROBO2,DBNL,S…
ARPC4	P59998		1.5e-06	1.18e-05	2.68689									CNBP	P62633		0	1e-07	1.52511		GO Process	GO:0009893	Positive regulation of metabolic process	123	3847	0.14	0.37	0.005	9606.ENSP00000215754,9606.ENSP00000216297,9606.ENSP00000216802,9606.ENSP00000217958,9606.ENSP00000219782,9606.ENSP00000220592,9606.ENSP00000222330,9606.ENSP00000222339,9606.ENSP00000223029,9606.ENSP00000223061,9606.ENSP00000227524,9606.ENSP00000228872,9606.ENSP00000231487,9606.ENSP00000233078,9606.ENSP00000235090,9606.ENSP00000246548,9606.ENSP00000252677,9606.ENSP00000253083,9606.ENSP00000255194,…	MIF,SUPT16H,PSME2,PSMD10,MAZ,AGO2,GSK3A,ZNF574,AIMP2,PCOLCE,PRPF19,CDKN1B,SKP1,DAZAP1,WDR77,UBA2,BMP15,HIP1R,AP3B1,CAB39,HEXB,RTRAF,MAP2K2,PPM1F,ACTR3,CUL3,PDCD6,RAB7A,PRPF6,PAK1,EPHA4,OTUD6B,PXYLP1,AIFM1,ACTC1,PSME3,CCT3,TCERG1,VPS35,ATMIN,SF3B3,RAB1B,CASP3,RBM14,HNRNPA0,UBE2N,TCP1,SMARCE1,HSPA5,TBK1,ATP5IF1,SF3B1,PRDX6,UBQLN2,ANP32B,WARS1,CNOT3,PAK3,FH,NUCKS1,SASH1,DHX9,SF3B5,DUSP12,LMNA,SYNCRI…
EIF4A1	P60842		0.0007096	0.00246	1.28622									RPS25	P62851		0	0	2.52505		GO Process	GO:0080134	Regulation of response to stress	55	1373	0.24	0.4	0.005	9606.ENSP00000215754,9606.ENSP00000217958,9606.ENSP00000220809,9606.ENSP00000254322,9606.ENSP00000261601,9606.ENSP00000262948,9606.ENSP00000263710,9606.ENSP00000268717,9606.ENSP00000276079,9606.ENSP00000278568,9606.ENSP00000280377,9606.ENSP00000281821,9606.ENSP00000298573,9606.ENSP00000299138,9606.ENSP00000303507,9606.ENSP00000305790,9606.ENSP00000307567,9606.ENSP00000311747,9606.ENSP00000316176,…	MIF,PSMD10,PLAT,DNAJB1,USP14,MAP2K2,CLASP1,COPS3,NONO,PAK1,USP15,EPHA4,DUSP16,VPS35,BCR,SF3B3,QARS1,RBM14,UBE2N,CHORDC1,A2M,SMARCE1,HSPA5,TBK1,UBQLN2,PAK3,OPA1,FH,SASH1,DHX9,SF3B5,LMNA,RPA2,ATF6B,HNRNPK,TAF2,TRPM2,PPARA,LANCL1,ACTL6A,TNIK,SMG1,EIF4G1,PPIA,RACK1,ENY2,BCLAF1,YTHDF2,LSM14A,SMARCC2,RGMA,RPS19,TPT1,YTHDF3,CTNNB1
PRPS1	P60891		0	1e-07	1.4452									RPS28	P62857		0.0010504	0.0035148	1.77531		GO Process	GO:0032886	Regulation of microtubule-based process	18	261	0.48	0.47	0.0052	9606.ENSP00000217402,9606.ENSP00000228872,9606.ENSP00000236925,9606.ENSP00000263710,9606.ENSP00000264071,9606.ENSP00000278568,9606.ENSP00000296755,9606.ENSP00000300249,9606.ENSP00000307093,9606.ENSP00000311747,9606.ENSP00000319255,9606.ENSP00000353508,9606.ENSP00000364721,9606.ENSP00000384863,9606.ENSP00000395535,9606.ENSP00000411825,9606.ENSP00000429243,9606.ENSP00000495631	CHMP4B,CDKN1B,CAMSAP2,CLASP1,TUBB4A,PAK1,MAP1B,MAPRE2,MAP6,RBM14,CHORDC1,MAP2,MAPRE1,XPO1,MECP2,PDCD6IP,STMN2,ARHGEF7
RAB8A	P61006		0	1e-07	1.35066									PPIA	P62937	Acetyl [N-Term]	0	5e-07	1.19679		GO Process	GO:0048026	Positive regulation of mRNA splicing, via spliceosome	6	26	1.0	0.57	0.0053	9606.ENSP00000227524,9606.ENSP00000233078,9606.ENSP00000235090,9606.ENSP00000342026,9606.ENSP00000365950,9606.ENSP00000466025	PRPF19,DAZAP1,WDR77,PRDX6,RBM3,CIRBP
RAB2A	P61019		0	0	1.75209									AP2B1	P63010		3.3e-06	2.25e-05	1.57244		GO Process	GO:0032956	Regulation of actin cytoskeleton organization	22	365	0.42	0.45	0.0055	9606.ENSP00000219150,9606.ENSP00000228825,9606.ENSP00000249700,9606.ENSP00000253083,9606.ENSP00000263212,9606.ENSP00000263710,9606.ENSP00000264229,9606.ENSP00000264436,9606.ENSP00000278568,9606.ENSP00000316779,9606.ENSP00000340211,9606.ENSP00000345361,9606.ENSP00000348381,9606.ENSP00000351807,9606.ENSP00000353864,9606.ENSP00000365745,9606.ENSP00000377195,9606.ENSP00000381026,9606.ENSP00000388169,…	CORO1A,ARPC3,TMOD2,HIP1R,PPM1F,CLASP1,CRACD,ADD2,PAK1,BIN1,CORO1B,ARPC5L,ADD3,ELN,PAK3,CTTN,DBN1,TRPM2,ARPC4,DBNL,SLIT2,SEMA3E
UBE2N	P61088		0.0004104	0.0015085	2.61875									YWHAZ	P63104		0.0051224	0.0133886	3.08876		GO Process	GO:0051650	Establishment of vesicle localization	14	169	0.56	0.49	0.0055	9606.ENSP00000222256,9606.ENSP00000255194,9606.ENSP00000263710,9606.ENSP00000264414,9606.ENSP00000264933,9606.ENSP00000265062,9606.ENSP00000320130,9606.ENSP00000333547,9606.ENSP00000362014,9606.ENSP00000392147,9606.ENSP00000447488,9606.ENSP00000447537,9606.ENSP00000495274,9606.ENSP00000495360	RAB3A,AP3B1,CLASP1,CUL3,PDCD6,RAB7A,DYNC1I1,RAB11B,DNM1,PPP6C,LIN7A,BLOC1S1,AP3D1,CTNNB1
ACTR3	P61158		0	1e-07	2.3794									SKP1	P63208		0.0122282	0.0271024	4.91361		GO Process	GO:0001554	Luteolysis	4	7	1.4	0.59	0.0056	9606.ENSP00000311032,9606.ENSP00000324173,9606.ENSP00000417335,9606.ENSP00000422591	CASP3,HSPA5,ROBO2,SLIT2
PSME3	P61289		0.0029508	0.0083453	1.26747									RACK1	P63244		0	0	2.11605		GO Process	GO:0009057	Macromolecule catabolic process	43	989	0.28	0.4	0.0058	9606.ENSP00000217402,9606.ENSP00000219313,9606.ENSP00000222330,9606.ENSP00000227524,9606.ENSP00000228495,9606.ENSP00000231487,9606.ENSP00000252622,9606.ENSP00000253048,9606.ENSP00000261601,9606.ENSP00000261712,9606.ENSP00000264414,9606.ENSP00000265062,9606.ENSP00000268717,9606.ENSP00000280377,9606.ENSP00000294724,9606.ENSP00000296490,9606.ENSP00000296581,9606.ENSP00000299767,9606.ENSP00000311032,…	CHMP4B,PSMD7,GSK3A,PRPF19,KCTD10,SKP1,LSM7,ZC3H4,USP14,PSMD11,CUL3,RAB7A,COPS3,USP15,AGL,WDR82,LSM6,HSP90B1,CASP3,UBE2N,LYPLA1,HSPA5,UBQLN2,DNAJB12,UBE2I,CNOT3,ETF1,MAGOH,AGO3,AGO1,CUL4B,PYM1,SSB,SMG1,GABARAPL1,PDCD6IP,BCLAF1,PSMD9,YTHDF2,LSM4,PSMB3,CTNNB1,PFKM
MAGOH	P61326	Acetyl [N-Term]	0	0	2.46441									UBE2I	P63279		1e-07	1.3e-06	2.14881		GO Process	GO:0061387	Regulation of extent of cell growth	11	108	0.65	0.5	0.0059	9606.ENSP00000265361,9606.ENSP00000296755,9606.ENSP00000352882,9606.ENSP00000353508,9606.ENSP00000360662,9606.ENSP00000365745,9606.ENSP00000377195,9606.ENSP00000417653,9606.ENSP00000438399,9606.ENSP00000482841,9606.ENSP00000496491	SEMA3C,MAP1B,PLXNA4,MAP2,ADNP,CTTN,DBN1,DBNL,IST1,CRABP2,SEMA3E
VBP1	P61758		2.6e-06	1.88e-05	2.50896									ACTC1	P68032		0	0	1.66848		GO Process	GO:0001732	Formation of cytoplasmic translation initiation complex	5	16	1.13	0.56	0.0064	9606.ENSP00000253108,9606.ENSP00000362688,9606.ENSP00000364119,9606.ENSP00000429931,9606.ENSP00000436049	EIF3G,EIF3I,EIF2S2,EIF3H,EIF3M
HNRNPK	P61978		3.55e-05	0.0001778	-2.00713									TUBA1B	P68363		0	2e-07	1.86339		GO Process	GO:0031326	Regulation of cellular biosynthetic process	130	4143	0.13	0.35	0.0064	9606.ENSP00000209875,9606.ENSP00000216297,9606.ENSP00000217958,9606.ENSP00000219782,9606.ENSP00000220592,9606.ENSP00000221561,9606.ENSP00000222330,9606.ENSP00000222339,9606.ENSP00000228872,9606.ENSP00000235090,9606.ENSP00000253048,9606.ENSP00000253108,9606.ENSP00000254322,9606.ENSP00000255194,9606.ENSP00000256759,9606.ENSP00000261416,9606.ENSP00000261700,9606.ENSP00000262948,9606.ENSP00000263212,…	CBX5,SUPT16H,PSMD10,MAZ,AGO2,TLE5,GSK3A,ZNF574,CDKN1B,WDR77,ZC3H4,EIF3G,DNAJB1,AP3B1,FST,HEXB,RTRAF,MAP2K2,PPM1F,ACTR3,LOXL3,CUL3,SRI,PRPF6,CELSR2,NONO,DENR,OTUD6B,PXYLP1,EIF5B,EIF4A1,CCT3,WDR82,TCERG1,VPS35,ATMIN,HINT1,SRP9,SF3B3,QARS1,ACO1,RBM14,UBE2N,BIN1,MYEF2,TCP1,ITM2C,SMARCE1,HSPA5,TBK1,SF3B1,CBX3,LRRFIP2,UBE2I,CNOT3,ETF1,PAK3,NUCKS1,DHX9,SF3B5,SYNCRIP,RPL5,PDLIM1,MCTS1,MAGOH,CC2D1B,ADNP,A…
YWHAE	P62258	Acetyl [N-Term]	0	0	1.26828									TUBB4B	P68371		0	0	2.05774		GO Process	GO:0060341	Regulation of cellular localization	42	963	0.28	0.4	0.0065	9606.ENSP00000222330,9606.ENSP00000245838,9606.ENSP00000262948,9606.ENSP00000263212,9606.ENSP00000263857,9606.ENSP00000264335,9606.ENSP00000265729,9606.ENSP00000271332,9606.ENSP00000295688,9606.ENSP00000296755,9606.ENSP00000299138,9606.ENSP00000300935,9606.ENSP00000304669,9606.ENSP00000317334,9606.ENSP00000320043,9606.ENSP00000320324,9606.ENSP00000333547,9606.ENSP00000335203,9606.ENSP00000341779,…	GSK3A,THOC2,MAP2K2,PPM1F,POLR1A,YWHAE,SRI,CELSR2,CCT3,MAP1B,VPS35,RAB8A,CTNNA1,TCP1,LYPLA1,NPEPPS,RAB11B,ATP5IF1,PPP1CC,ANP32B,MAP2,DCLK1,DHX9,LMNA,REEP5,CCT4,TRPM2,XPO1,NRXN1,RBM4,ATCAY,RANGAP1,PPIA,HNRNPAB,RACK1,PSMD9,PDCD5,EHD1,SNX12,SRCIN1,CTNNB1,PFKM
RPS18	P62269		0.008268	0.0197963	2.11253									PAFAH1B2	P68402	Acetyl [N-Term]	2e-07	2e-06	2.57804		GO Process	GO:0051052	Regulation of DNA metabolic process	28	541	0.35	0.41	0.0073	9606.ENSP00000222330,9606.ENSP00000287295,9606.ENSP00000295688,9606.ENSP00000305790,9606.ENSP00000311032,9606.ENSP00000316176,9606.ENSP00000317334,9606.ENSP00000323967,9606.ENSP00000353864,9606.ENSP00000355518,9606.ENSP00000356110,9606.ENSP00000356520,9606.ENSP00000356541,9606.ENSP00000357283,9606.ENSP00000358635,9606.ENSP00000362441,9606.ENSP00000363017,9606.ENSP00000364591,9606.ENSP00000367406,…	GSK3A,AIFM1,CCT3,SF3B3,CASP3,UBE2N,TCP1,SMARCE1,PAK3,FH,NUCKS1,DHX9,SF3B5,LMNA,SYNCRIP,ATRX,RPA2,TSPYL2,TAF2,CCT4,MECP2,ACTL6A,SMG1,ALYREF,HNRNPAB,ENY2,SMARCC2,CTNNB1
RPS11	P62280		0.0224811	0.0443074	1.76596									BLOC1S1	P78537		5.27e-05	0.000249	3.1343		GO Process	GO:0032273	Positive regulation of protein polymerization	10	92	0.67	0.49	0.0074	9606.ENSP00000228872,9606.ENSP00000263710,9606.ENSP00000264229,9606.ENSP00000278568,9606.ENSP00000296755,9606.ENSP00000316779,9606.ENSP00000364721,9606.ENSP00000365745,9606.ENSP00000395535,9606.ENSP00000462435	CDKN1B,CLASP1,CRACD,PAK1,MAP1B,BIN1,MAPRE1,CTTN,MECP2,TPPP3
SNRPE	P62304		8e-07	6.7e-06	1.25007									NUCB2	P80303		3.3e-06	2.25e-05	1.12351		GO Process	GO:0006900	Vesicle budding from membrane	9	75	0.72	0.49	0.0082	9606.ENSP00000217402,9606.ENSP00000255194,9606.ENSP00000264414,9606.ENSP00000264933,9606.ENSP00000345656,9606.ENSP00000362014,9606.ENSP00000392147,9606.ENSP00000417175,9606.ENSP00000495274	CHMP4B,AP3B1,CUL3,PDCD6,VAPA,DNM1,PPP6C,VAPB,AP3D1
SNRPF	P62306		2.4e-06	1.75e-05	2.12762									CBX1	P83916		0	1e-07	1.44325		GO Process	GO:0051017	Actin filament bundle assembly	8	59	0.77	0.49	0.0091	9606.ENSP00000264414,9606.ENSP00000264436,9606.ENSP00000299767,9606.ENSP00000340211,9606.ENSP00000348163,9606.ENSP00000351807,9606.ENSP00000360305,9606.ENSP00000361383	CUL3,ADD2,HSP90B1,CORO1B,PLS3,ELN,PDLIM1,AIF1L
LSM6	P62312		0.0107053	0.0243873	2.01785									RBM3	P98179		0.0003942	0.0014578	1.1208		GO Process	GO:0006403	RNA localization	14	180	0.53	0.44	0.0096	9606.ENSP00000245838,9606.ENSP00000261700,9606.ENSP00000266079,9606.ENSP00000317334,9606.ENSP00000356520,9606.ENSP00000359300,9606.ENSP00000360525,9606.ENSP00000377958,9606.ENSP00000384863,9606.ENSP00000386636,9606.ENSP00000402515,9606.ENSP00000421592,9606.ENSP00000429986,9606.ENSP00000435210	THOC2,RTRAF,PRPF6,TCP1,DHX9,CETN2,MAGOH,CCT4,XPO1,SSB,SMG1,ALYREF,ENY2,BCLAF1
ETF1	P62495		1.25e-05	7.44e-05	1.93446									PITPNA	Q00169		0	6e-07	2.0615		GO Process	GO:0007049	Cell cycle	50	1246	0.24	0.37	0.0097	9606.ENSP00000012443,9606.ENSP00000217402,9606.ENSP00000228872,9606.ENSP00000242285,9606.ENSP00000246868,9606.ENSP00000260746,9606.ENSP00000263238,9606.ENSP00000263710,9606.ENSP00000264071,9606.ENSP00000264414,9606.ENSP00000280295,9606.ENSP00000293362,9606.ENSP00000300249,9606.ENSP00000312981,9606.ENSP00000318697,9606.ENSP00000319255,9606.ENSP00000320663,9606.ENSP00000336799,9606.ENSP00000339001,…	PPP5C,CHMP4B,CDKN1B,CLTA,SBDS,ARL3,ACTR3,CLASP1,TUBB4A,CUL3,PPP1R1C,PSME3,MAPRE2,USP39,TUBB6,CHORDC1,EML4,TUBA1B,TUBB,TUBB4B,PPP1CC,UBE2I,LRRCC1,LMNA,CETN2,MCTS1,ATRX,RBBP4,RPA2,RCC2,TSPYL2,MAPRE1,TAF2,TUBB2A,CUL4B,RMDN1,PPP6C,MECP2,RANBP1,CDC45,PDCD6IP,EIF4E,RACK1,IST1,TBCE,YTHDF2,LSM14A,ARPP19,SEPTIN3,CTNNB1
CNBP	P62633		0	1e-07	1.52511									REEP5	Q00765		0.0002852	0.0011085	1.1296		GO Process	GO:0009895	Negative regulation of catabolic process	20	329	0.42	0.41	0.0097	9606.ENSP00000217402,9606.ENSP00000222330,9606.ENSP00000261601,9606.ENSP00000297156,9606.ENSP00000299138,9606.ENSP00000305790,9606.ENSP00000316042,9606.ENSP00000348170,9606.ENSP00000356520,9606.ENSP00000358635,9606.ENSP00000359345,9606.ENSP00000385269,9606.ENSP00000385523,9606.ENSP00000402515,9606.ENSP00000416255,9606.ENSP00000425031,9606.ENSP00000429931,9606.ENSP00000466025,9606.ENSP00000474096,…	CHMP4B,GSK3A,USP14,CAMLG,VPS35,SF3B3,HNRNPA0,HP,DHX9,SYNCRIP,RPL5,ELAVL1,PPARA,SMG1,EIF4G1,HNRNPAB,EIF3H,CIRBP,TAF15,SNX12
RPS25	P62851		0	0	2.52505									EWSR1	Q01844		4e-07	3.7e-06	1.69635		GO Process	GO:0048667	Cell morphogenesis involved in neuron differentiation	24	438	0.38	0.4	0.0098	9606.ENSP00000222256,9606.ENSP00000226091,9606.ENSP00000265361,9606.ENSP00000271332,9606.ENSP00000281821,9606.ENSP00000296755,9606.ENSP00000300935,9606.ENSP00000307093,9606.ENSP00000315465,9606.ENSP00000339299,9606.ENSP00000352882,9606.ENSP00000353508,9606.ENSP00000353846,9606.ENSP00000353864,9606.ENSP00000359085,9606.ENSP00000385142,9606.ENSP00000392423,9606.ENSP00000417335,9606.ENSP00000422591,…	RAB3A,EFNB3,SEMA3C,CELSR2,EPHA4,MAP1B,RAB8A,MAP6,DSCAML1,TRIO,PLXNA4,MAP2,DCLK1,PAK3,NTNG1,NRXN1,RELN,ROBO2,SLIT2,IST1,TBCE,NEFL,SEMA3E,APLP2
RPS28	P62857		0.0010504	0.0035148	1.77531									EIF4G1	Q04637		0.0005367	0.0019263	2.26875		GO Process	GO:1903320	Regulation of protein modification by small protein conjugation or removal	17	254	0.46	0.42	0.0104	9606.ENSP00000217958,9606.ENSP00000222330,9606.ENSP00000223029,9606.ENSP00000231487,9606.ENSP00000246548,9606.ENSP00000264414,9606.ENSP00000264933,9606.ENSP00000268717,9606.ENSP00000297156,9606.ENSP00000316176,9606.ENSP00000324173,9606.ENSP00000348056,9606.ENSP00000356437,9606.ENSP00000359345,9606.ENSP00000386880,9606.ENSP00000419425,9606.ENSP00000495360	PSMD10,GSK3A,AIMP2,SKP1,UBA2,CUL3,PDCD6,COPS3,CAMLG,UBE2N,HSPA5,UBE2I,SASH1,RPL5,COPS7B,PPIA,CTNNB1
PPIA	P62937	Acetyl [N-Term]	0	5e-07	1.19679									GLO1	Q04760		0.0011255	0.0037388	2.35595		GO Process	GO:0010501	RNA secondary structure unwinding	4	9	1.29	0.52	0.0108	9606.ENSP00000220592,9606.ENSP00000356520,9606.ENSP00000362287,9606.ENSP00000362300	AGO2,DHX9,AGO3,AGO1
AP2B1	P63010		3.3e-06	2.25e-05	1.57244									COL14A1	Q05707		0.0007574	0.0026059	2.24787		GO Process	GO:0070922	RISC complex assembly	4	9	1.29	0.52	0.0108	9606.ENSP00000220592,9606.ENSP00000356520,9606.ENSP00000362287,9606.ENSP00000362300	AGO2,DHX9,AGO3,AGO1
YWHAZ	P63104		0.0051224	0.0133886	3.08876									APLP2	Q06481		0	2e-07	1.02715		GO Process	GO:0019076	Viral release from host cell	6	31	0.93	0.48	0.0112	9606.ENSP00000217402,9606.ENSP00000265062,9606.ENSP00000345656,9606.ENSP00000417175,9606.ENSP00000419425,9606.ENSP00000438399	CHMP4B,RAB7A,VAPA,VAPB,PPIA,IST1
SKP1	P63208		0.0122282	0.0271024	4.91361									PPARA	Q07869		0	0	1.94461		GO Process	GO:0010558	Negative regulation of macromolecule biosynthetic process	58	1532	0.22	0.35	0.0119	9606.ENSP00000209875,9606.ENSP00000217958,9606.ENSP00000219782,9606.ENSP00000220592,9606.ENSP00000221561,9606.ENSP00000222330,9606.ENSP00000228872,9606.ENSP00000253048,9606.ENSP00000254322,9606.ENSP00000256759,9606.ENSP00000263212,9606.ENSP00000264094,9606.ENSP00000264414,9606.ENSP00000276079,9606.ENSP00000285420,9606.ENSP00000296490,9606.ENSP00000296702,9606.ENSP00000305230,9606.ENSP00000307567,…	CBX5,PSMD10,MAZ,AGO2,TLE5,GSK3A,CDKN1B,ZC3H4,DNAJB1,FST,PPM1F,LOXL3,CUL3,NONO,OTUD6B,WDR82,TCERG1,SRP9,QARS1,BIN1,ITM2C,SMARCE1,CBX3,UBE2I,CNOT3,SYNCRIP,CC2D1B,AGO3,AGO1,ATRX,RBBP4,HNRNPK,SF1,LOXL2,CBX1,TAGLN3,YWHAZ,GAPDH,PCBP3,PPARA,RBM4,STRAP,MECP2,TIA1,CNBP,EIF4G1,EIF4E,RACK1,HDAC2,BCLAF1,BCORL1,YTHDF2,LSM14A,SMARCC2,CIRBP,YTHDF3,DDX6,CTNNB1
RACK1	P63244		0	0	2.11605									TLE5	Q08117		5e-07	4.4e-06	1.05533		GO Process	GO:0007409	Axonogenesis	21	363	0.4	0.39	0.0122	9606.ENSP00000222256,9606.ENSP00000226091,9606.ENSP00000265361,9606.ENSP00000281821,9606.ENSP00000296755,9606.ENSP00000300935,9606.ENSP00000315465,9606.ENSP00000339299,9606.ENSP00000352882,9606.ENSP00000353846,9606.ENSP00000353864,9606.ENSP00000359085,9606.ENSP00000385142,9606.ENSP00000392423,9606.ENSP00000417335,9606.ENSP00000422591,9606.ENSP00000438399,9606.ENSP00000439170,9606.ENSP00000482169,…	RAB3A,EFNB3,SEMA3C,EPHA4,MAP1B,RAB8A,DSCAML1,TRIO,PLXNA4,DCLK1,PAK3,NTNG1,NRXN1,RELN,ROBO2,SLIT2,IST1,TBCE,NEFL,SEMA3E,APLP2
UBE2I	P63279		1e-07	1.3e-06	2.14881									DHX9	Q08211		5e-07	4.1e-06	1.96101		GO Process	GO:0033365	Protein localization to organelle	33	713	0.3	0.37	0.0124	9606.ENSP00000215570,9606.ENSP00000217402,9606.ENSP00000231487,9606.ENSP00000255194,9606.ENSP00000260746,9606.ENSP00000264335,9606.ENSP00000265062,9606.ENSP00000267884,9606.ENSP00000285208,9606.ENSP00000287295,9606.ENSP00000297156,9606.ENSP00000299138,9606.ENSP00000300249,9606.ENSP00000300935,9606.ENSP00000305230,9606.ENSP00000324173,9606.ENSP00000345656,9606.ENSP00000353846,9606.ENSP00000356520,…	TIMM13,CHMP4B,SKP1,AP3B1,ARL3,YWHAE,RAB7A,SRP14,RAB6B,AIFM1,CAMLG,VPS35,MAPRE2,RAB8A,SRP9,HSPA5,VAPA,DCLK1,DHX9,LMNA,ATRX,RPA2,RCC2,MAPRE1,RGPD2,XPO1,ELAVL1,SSB,TIA1,RANGAP1,OBSCN,EHD1,AP3D1
ACTC1	P68032		0	0	1.66848									CAMSAP2	Q08AD1		1e-07	1.1e-06	3.84169		GO Process	GO:0006897	Endocytosis	24	447	0.37	0.38	0.0125	9606.ENSP00000242285,9606.ENSP00000248098,9606.ENSP00000253083,9606.ENSP00000255006,9606.ENSP00000261205,9606.ENSP00000263233,9606.ENSP00000264094,9606.ENSP00000265062,9606.ENSP00000269886,9606.ENSP00000309415,9606.ENSP00000316779,9606.ENSP00000360076,9606.ENSP00000361087,9606.ENSP00000362014,9606.ENSP00000365745,9606.ENSP00000370719,9606.ENSP00000373783,9606.ENSP00000380921,9606.ENSP00000406209,…	CLTA,JPT2,HIP1R,RIN2,SYT1,SYP,LOXL3,RAB7A,SH3GL1,CLTB,BIN1,SGIP1,SNCG,DNM1,CTTN,ITSN1,LOXL2,SH3KBP1,EPN1,DBNL,RAB5C,EHD1,AP2B1,AP3D1
TUBA1B	P68363		0	2e-07	1.86339									RBBP4	Q09028		0	1e-07	1.52259		GO Process	GO:0031116	Positive regulation of microtubule polymerization	6	32	0.91	0.47	0.0127	9606.ENSP00000228872,9606.ENSP00000263710,9606.ENSP00000278568,9606.ENSP00000296755,9606.ENSP00000364721,9606.ENSP00000395535	CDKN1B,CLASP1,PAK1,MAP1B,MAPRE1,MECP2
TUBB4B	P68371		0	0	2.05774									AHNAK	Q09666		0	5e-07	1.49587		GO Process	GO:0031333	Negative regulation of protein-containing complex assembly	12	142	0.57	0.42	0.013	9606.ENSP00000249700,9606.ENSP00000253083,9606.ENSP00000264071,9606.ENSP00000264436,9606.ENSP00000299138,9606.ENSP00000324173,9606.ENSP00000348381,9606.ENSP00000353508,9606.ENSP00000364721,9606.ENSP00000422591,9606.ENSP00000429243,9606.ENSP00000495631	TMOD2,HIP1R,TUBB4A,ADD2,VPS35,HSPA5,ADD3,MAP2,MAPRE1,SLIT2,STMN2,ARHGEF7
PAFAH1B2	P68402	Acetyl [N-Term]	2e-07	2e-06	2.57804									AP1B1	Q10567		3.4e-06	2.36e-05	1.03083		GO Process	GO:0010638	Positive regulation of organelle organization	26	508	0.35	0.37	0.0137	9606.ENSP00000222330,9606.ENSP00000228872,9606.ENSP00000253083,9606.ENSP00000261205,9606.ENSP00000263212,9606.ENSP00000263710,9606.ENSP00000264229,9606.ENSP00000264414,9606.ENSP00000278568,9606.ENSP00000295688,9606.ENSP00000296755,9606.ENSP00000299138,9606.ENSP00000299575,9606.ENSP00000316779,9606.ENSP00000317334,9606.ENSP00000335203,9606.ENSP00000362441,9606.ENSP00000364721,9606.ENSP00000365745,…	GSK3A,CDKN1B,HIP1R,SYT1,PPM1F,CLASP1,CRACD,CUL3,PAK1,CCT3,MAP1B,VPS35,ATMIN,BIN1,TCP1,ATP5IF1,ATRX,MAPRE1,CTTN,CCT4,MECP2,ACTL6A,PDCD6IP,STMN2,PDCD5,CTNNB1
RELN	P78509		7.47e-05	0.0003378	-1.0283									ST3GAL1	Q11201		0	1e-07	1.89728		GO Process	GO:0007021	Tubulin complex assembly	4	10	1.24	0.48	0.014	9606.ENSP00000286428,9606.ENSP00000306362,9606.ENSP00000317334,9606.ENSP00000439170	VBP1,TBCA,TCP1,TBCE
BLOC1S1	P78537		5.27e-05	0.000249	3.1343									SF3A3	Q12874	Acetyl [N-Term]	0	0	2.14068		GO Process	GO:0032386	Regulation of intracellular transport	20	341	0.41	0.39	0.0141	9606.ENSP00000222330,9606.ENSP00000245838,9606.ENSP00000262948,9606.ENSP00000264335,9606.ENSP00000296755,9606.ENSP00000299138,9606.ENSP00000320324,9606.ENSP00000333547,9606.ENSP00000335203,9606.ENSP00000341779,9606.ENSP00000345848,9606.ENSP00000353508,9606.ENSP00000356520,9606.ENSP00000368959,9606.ENSP00000384863,9606.ENSP00000386894,9606.ENSP00000401470,9606.ENSP00000466214,9606.ENSP00000479153,…	GSK3A,THOC2,MAP2K2,YWHAE,MAP1B,VPS35,NPEPPS,RAB11B,ATP5IF1,PPP1CC,ANP32B,MAP2,DHX9,REEP5,XPO1,RBM4,RANGAP1,PDCD5,EHD1,SNX12
NUCB2	P80303		3.3e-06	2.25e-05	1.12351									HNRNPA0	Q13151		2.4e-05	0.0001288	1.25861		GO Process	GO:0031345	Negative regulation of cell projection organization	14	190	0.51	0.4	0.0147	9606.ENSP00000222330,9606.ENSP00000226091,9606.ENSP00000245838,9606.ENSP00000265361,9606.ENSP00000281821,9606.ENSP00000322730,9606.ENSP00000353508,9606.ENSP00000385142,9606.ENSP00000422591,9606.ENSP00000429243,9606.ENSP00000430432,9606.ENSP00000446007,9606.ENSP00000452126,9606.ENSP00000496491	GSK3A,EFNB3,THOC2,SEMA3C,EPHA4,ITM2C,MAP2,NRXN1,SLIT2,STMN2,HDAC2,VIM,RGMA,SEMA3E
CBX1	P83916		0	1e-07	1.44325									PAK1	Q13153		0.0017863	0.0054212	1.35527		GO Process	GO:1903313	Positive regulation of mRNA metabolic process	11	123	0.59	0.42	0.0148	9606.ENSP00000220592,9606.ENSP00000227524,9606.ENSP00000233078,9606.ENSP00000235090,9606.ENSP00000342026,9606.ENSP00000351159,9606.ENSP00000362287,9606.ENSP00000365950,9606.ENSP00000444660,9606.ENSP00000466025,9606.ENSP00000478490	AGO2,PRPF19,DAZAP1,WDR77,PRDX6,CNOT3,AGO3,RBM3,YTHDF2,CIRBP,YTHDF3
RBM3	P98179		0.0003942	0.0014578	1.1208									AIMP2	Q13155		0	1e-07	1.94661		GO Process	GO:0000956	Nuclear-transcribed mRNA catabolic process	10	103	0.63	0.42	0.0154	9606.ENSP00000252622,9606.ENSP00000351159,9606.ENSP00000353741,9606.ENSP00000360525,9606.ENSP00000362300,9606.ENSP00000386156,9606.ENSP00000386636,9606.ENSP00000402515,9606.ENSP00000435210,9606.ENSP00000469468	LSM7,CNOT3,ETF1,MAGOH,AGO1,PYM1,SSB,SMG1,BCLAF1,LSM4
PITPNA	Q00169		0	6e-07	2.0615									CBX3	Q13185		1e-07	7e-07	1.58		GO Process	GO:0044265	Cellular macromolecule catabolic process	35	786	0.29	0.35	0.0154	9606.ENSP00000217402,9606.ENSP00000219313,9606.ENSP00000222330,9606.ENSP00000228495,9606.ENSP00000231487,9606.ENSP00000252622,9606.ENSP00000253048,9606.ENSP00000261601,9606.ENSP00000261712,9606.ENSP00000264414,9606.ENSP00000268717,9606.ENSP00000280377,9606.ENSP00000296490,9606.ENSP00000296581,9606.ENSP00000299767,9606.ENSP00000316176,9606.ENSP00000324173,9606.ENSP00000345195,9606.ENSP00000345575,…	CHMP4B,PSMD7,GSK3A,KCTD10,SKP1,LSM7,ZC3H4,USP14,PSMD11,CUL3,COPS3,USP15,WDR82,LSM6,HSP90B1,UBE2N,HSPA5,UBQLN2,DNAJB12,UBE2I,CNOT3,ETF1,MAGOH,AGO3,AGO1,CUL4B,PYM1,SSB,SMG1,BCLAF1,PSMD9,YTHDF2,LSM4,PSMB3,CTNNB1
REEP5	Q00765		0.0002852	0.0011085	1.1296									EIF3I	Q13347		4.81e-05	0.0002323	3.00016		GO Process	GO:0031334	Positive regulation of protein-containing complex assembly	14	193	0.5	0.39	0.0168	9606.ENSP00000228872,9606.ENSP00000253083,9606.ENSP00000263710,9606.ENSP00000264229,9606.ENSP00000278568,9606.ENSP00000296755,9606.ENSP00000316779,9606.ENSP00000347495,9606.ENSP00000364721,9606.ENSP00000365745,9606.ENSP00000395535,9606.ENSP00000416255,9606.ENSP00000426909,9606.ENSP00000462435	CDKN1B,HIP1R,CLASP1,CRACD,PAK1,MAP1B,BIN1,WARS1,MAPRE1,CTTN,MECP2,EIF4G1,RACK1,TPPP3
EWSR1	Q01844		4e-07	3.7e-06	1.69635									CUL3	Q13618		2e-07	2e-06	3.01616		GO Process	GO:0031330	Negative regulation of cellular catabolic process	16	243	0.46	0.38	0.0176	9606.ENSP00000217402,9606.ENSP00000222330,9606.ENSP00000261601,9606.ENSP00000297156,9606.ENSP00000316042,9606.ENSP00000348170,9606.ENSP00000356520,9606.ENSP00000358635,9606.ENSP00000359345,9606.ENSP00000385269,9606.ENSP00000402515,9606.ENSP00000416255,9606.ENSP00000425031,9606.ENSP00000429931,9606.ENSP00000466025,9606.ENSP00000474096	CHMP4B,GSK3A,USP14,CAMLG,HNRNPA0,HP,DHX9,SYNCRIP,RPL5,ELAVL1,SMG1,EIF4G1,HNRNPAB,EIF3H,CIRBP,TAF15
PLOD1	Q02809		0.0202766	0.040754	-1.28825									CUL4B	Q13620		0	0	2.56227		GO Process	GO:0099188	Postsynaptic cytoskeleton organization	4	11	1.2	0.45	0.0182	9606.ENSP00000358865,9606.ENSP00000377195,9606.ENSP00000417653,9606.ENSP00000482169	INA,DBN1,DBNL,NEFL
EIF4G1	Q04637		0.0005367	0.0019263	2.26875									TUBB2A	Q13885		0	3e-07	1.88754		GO Process	GO:0034330	Cell junction organization	25	492	0.34	0.35	0.0191	9606.ENSP00000222256,9606.ENSP00000264436,9606.ENSP00000265459,9606.ENSP00000281821,9606.ENSP00000295987,9606.ENSP00000296755,9606.ENSP00000299138,9606.ENSP00000303507,9606.ENSP00000304669,9606.ENSP00000353864,9606.ENSP00000358865,9606.ENSP00000359085,9606.ENSP00000361087,9606.ENSP00000364585,9606.ENSP00000365745,9606.ENSP00000377195,9606.ENSP00000385142,9606.ENSP00000392423,9606.ENSP00000395535,…	RAB3A,ADD2,NRXN2,EPHA4,SYN1,MAP1B,VPS35,BCR,CTNNA1,PAK3,INA,NTNG1,SNCG,RCC2,CTTN,DBN1,NRXN1,RELN,MECP2,PDCD6IP,DBNL,NEFL,CTNNB1,ARHGEF7,SEMA3E
GLO1	Q04760		0.0011255	0.0037388	2.35595									IDI1	Q13907		3e-07	2.9e-06	1.41705		GO Process	GO:0032501	Multicellular organismal process	185	6490	0.09	0.29	0.0193	9606.ENSP00000194214,9606.ENSP00000215570,9606.ENSP00000217402,9606.ENSP00000219150,9606.ENSP00000220592,9606.ENSP00000220809,9606.ENSP00000221561,9606.ENSP00000221855,9606.ENSP00000222256,9606.ENSP00000222330,9606.ENSP00000222725,9606.ENSP00000223029,9606.ENSP00000226091,9606.ENSP00000228872,9606.ENSP00000233078,9606.ENSP00000235090,9606.ENSP00000236925,9606.ENSP00000245838,9606.ENSP00000246868,…	HSPB11,TIMM13,CHMP4B,CORO1A,AGO2,PLAT,TLE5,TBCB,RAB3A,GSK3A,LFNG,AIMP2,EFNB3,CDKN1B,DAZAP1,WDR77,CAMSAP2,THOC2,SBDS,TMOD2,BMP15,HIP1R,SNRPA1,DNAJB1,AP3B1,FST,ARL3,SYT1,HEXB,ATP5F1B,MAP2K2,LOXL3,CRACD,YWHAE,CUL3,ADD2,PDCD6,RAB7A,SEMA3C,NRXN2,NPTX2,PRKAR2B,SRI,ACAT1,VPS33A,RTN1,COPS3,SH3GL1,CELSR2,PAK1,EPHA4,RAB6B,AIFM1,STC1,ACTC1,SYN1,MAP1B,VPS35,RAB8A,COL22A1,BCR,CTNNA1,MAP6,QARS1,ACO1,CASP3,DSCA…
DNM1	Q05193		0.000443	0.0016091	-1.61658									CIRBP	Q14011		3.9e-06	2.61e-05	1.25568		GO Process	GO:0071702	Organic substance transport	69	1957	0.19	0.32	0.0193	9606.ENSP00000194214,9606.ENSP00000200652,9606.ENSP00000215570,9606.ENSP00000217402,9606.ENSP00000222256,9606.ENSP00000223208,9606.ENSP00000242285,9606.ENSP00000245838,9606.ENSP00000251143,9606.ENSP00000255194,9606.ENSP00000260746,9606.ENSP00000261700,9606.ENSP00000262646,9606.ENSP00000264335,9606.ENSP00000264933,9606.ENSP00000265062,9606.ENSP00000267199,9606.ENSP00000267884,9606.ENSP00000285208,…	HSPB11,SLC22A4,TIMM13,CHMP4B,RAB3A,CEP41,CLTA,THOC2,VPS35L,AP3B1,ARL3,RTRAF,RAB2A,YWHAE,PDCD6,RAB7A,VPS33A,SRP14,RAB6B,AIFM1,DUSP16,VPS35,HSP90B1,RAB8A,BCR,SRP9,CLTB,RAB1B,PITPNA,TCP1,HSPA5,RAB11B,VAPA,AP1B1,DHX9,LMNA,CETN2,MAGOH,SNCG,YWHAB,CTTN,SNX15,RRBP1,ITSN1,PSAP,YWHAZ,RGPD2,XPO1,ELAVL1,SSB,RBM4,S100A13,MECP2,SMG1,TANGO2,PDCD6IP,CROT,ALYREF,ENY2,BCLAF1,IST1,RAB5C,LIN7A,EHD1,SNX12,CRABP2,AP2B…
COL14A1	Q05707		0.0007574	0.0026059	2.24787									ARHGEF7	Q14155		0	1e-07	1.23245		GO Process	GO:0010256	Endomembrane system organization	27	552	0.33	0.35	0.0194	9606.ENSP00000217402,9606.ENSP00000222256,9606.ENSP00000255194,9606.ENSP00000262646,9606.ENSP00000263233,9606.ENSP00000263710,9606.ENSP00000285208,9606.ENSP00000297156,9606.ENSP00000300935,9606.ENSP00000310226,9606.ENSP00000316779,9606.ENSP00000348056,9606.ENSP00000350199,9606.ENSP00000357283,9606.ENSP00000362014,9606.ENSP00000367050,9606.ENSP00000368959,9606.ENSP00000379287,9606.ENSP00000394496,…	CHMP4B,RAB3A,AP3B1,RAB2A,SYP,CLASP1,RAB6B,CAMLG,RAB8A,RAB1B,BIN1,UBE2I,AP1B1,LMNA,DNM1,RTN3,REEP5,YWHAZ,CORO1C,TANGO2,PDCD6IP,VAPB,IST1,BLOC1S1,ATP6AP2,AP3D1,ARHGEF7
APLP2	Q06481		0	2e-07	1.02715									CTTN	Q14247		0.000345	0.0012994	2.45071		GO Process	GO:0043085	Positive regulation of catalytic activity	47	1191	0.23	0.33	0.0194	9606.ENSP00000215754,9606.ENSP00000216802,9606.ENSP00000217958,9606.ENSP00000222330,9606.ENSP00000223029,9606.ENSP00000223061,9606.ENSP00000228872,9606.ENSP00000229922,9606.ENSP00000231487,9606.ENSP00000253083,9606.ENSP00000258418,9606.ENSP00000262948,9606.ENSP00000263212,9606.ENSP00000264933,9606.ENSP00000278568,9606.ENSP00000281821,9606.ENSP00000287295,9606.ENSP00000293362,9606.ENSP00000300249,…	MIF,PSME2,PSMD10,GSK3A,AIMP2,PCOLCE,CDKN1B,CAP2,SKP1,HIP1R,CAB39,MAP2K2,PPM1F,PDCD6,PAK1,EPHA4,AIFM1,PSME3,MAPRE2,BCR,UBE2N,BIN1,TCP1,ANP32B,UBE2I,SASH1,DHX9,DUSP12,ADNP,YWHAB,RCC2,RSU1,CCT4,PSAP,MOB1A,NRXN1,RELN,CORO1C,RANGAP1,PPIA,PRRC1,RACK1,RGMA,PDCD5,SRCIN1,CTNNB1,ARHGEF7
COL16A1	Q07092		0.0016193	0.0050142	-1.02875									FLNC	Q14315		2.18e-05	0.0001204	1.9004		GO Process	GO:0019080	Viral gene expression	7	52	0.77	0.41	0.0214	9606.ENSP00000222330,9606.ENSP00000253108,9606.ENSP00000280557,9606.ENSP00000356520,9606.ENSP00000360365,9606.ENSP00000386636,9606.ENSP00000428540	GSK3A,EIF3G,DENR,DHX9,MCTS1,SSB,ST3GAL1
PPARA	Q07869		0	0	1.94461									GANAB	Q14697		0	0	2.58617		GO Process	GO:0006091	Generation of precursor metabolites and energy	22	411	0.37	0.35	0.0218	9606.ENSP00000222330,9606.ENSP00000262030,9606.ENSP00000265838,9606.ENSP00000270776,9606.ENSP00000294724,9606.ENSP00000309477,9606.ENSP00000321259,9606.ENSP00000327070,9606.ENSP00000335203,9606.ENSP00000341779,9606.ENSP00000355265,9606.ENSP00000355518,9606.ENSP00000362058,9606.ENSP00000362873,9606.ENSP00000373783,9606.ENSP00000378731,9606.ENSP00000380070,9606.ENSP00000411256,9606.ENSP00000413575,…	GSK3A,ATP5F1B,ACAT1,PGD,AGL,ACO1,TALDO1,MDH2,ATP5IF1,PPP1CC,MT-ATP8,FH,NDUFS5,NDUFA8,LOXL2,ALDOC,GAPDH,GABARAPL1,CROT,ENO2,BLOC1S1,PFKM
TLE5	Q08117		5e-07	4.4e-06	1.05533									PDIA6	Q15084		1.2e-06	9.8e-06	1.26811		GO Process	GO:0099173	Postsynapse organization	9	89	0.64	0.39	0.0225	9606.ENSP00000265459,9606.ENSP00000353864,9606.ENSP00000358865,9606.ENSP00000365745,9606.ENSP00000377195,9606.ENSP00000385142,9606.ENSP00000392423,9606.ENSP00000417653,9606.ENSP00000482169	NRXN2,PAK3,INA,CTTN,DBN1,NRXN1,RELN,DBNL,NEFL
DHX9	Q08211		5e-07	4.1e-06	1.96101									PPA1	Q15181		0	1e-07	1.959		GO Process	GO:0050923	Regulation of negative chemotaxis	3	4	1.51	0.44	0.0227	9606.ENSP00000352882,9606.ENSP00000417335,9606.ENSP00000422591	PLXNA4,ROBO2,SLIT2
CAMSAP2	Q08AD1		1e-07	1.1e-06	3.84169									NONO	Q15233		1e-07	6e-07	1.49621		GO Process	GO:1901566	Organonitrogen compound biosynthetic process	51	1338	0.22	0.31	0.023	9606.ENSP00000220592,9606.ENSP00000223029,9606.ENSP00000223836,9606.ENSP00000253108,9606.ENSP00000262030,9606.ENSP00000265838,9606.ENSP00000270625,9606.ENSP00000280557,9606.ENSP00000286353,9606.ENSP00000286648,9606.ENSP00000289371,9606.ENSP00000293831,9606.ENSP00000307567,9606.ENSP00000319501,9606.ENSP00000335203,9606.ENSP00000345656,9606.ENSP00000347495,9606.ENSP00000353741,9606.ENSP00000355265,…	AGO2,AIMP2,AK1,EIF3G,ATP5F1B,ACAT1,RPS11,DENR,PXYLP1,DCK,EIF5B,EIF4A1,QARS1,UGDH,ATP5IF1,VAPA,WARS1,ETF1,MT-ATP8,FH,RPL5,MCTS1,CMPK1,PRPS1,NDUFS5,CHST3,AGO3,EIF3I,NDUFA8,EIF2S2,VARS1,HS6ST3,RRBP1,LRRC47,NME2,RBM4,ST6GAL2,RPS18,EIF4G1,GMPS,EIF4E,HARS1,RACK1,ST3GAL1,EIF3H,RPLP2,RPS25,EIF3M,TBCE,RPS19,RPS28
RBBP4	Q09028		0	1e-07	1.52259									SF3B3	Q15393		1e-07	9e-07	1.72849		GO Process	GO:1902003	Regulation of amyloid-beta formation	6	37	0.85	0.41	0.023	9606.ENSP00000222330,9606.ENSP00000267484,9606.ENSP00000281821,9606.ENSP00000311032,9606.ENSP00000316779,9606.ENSP00000367050	GSK3A,RTN1,EPHA4,CASP3,BIN1,RTN3
AHNAK	Q09666		0	5e-07	1.49587									RSU1	Q15404		0.0015812	0.0049129	2.6202		GO Process	GO:0007417	Central nervous system development	42	1035	0.25	0.32	0.0231	9606.ENSP00000254322,9606.ENSP00000261205,9606.ENSP00000264094,9606.ENSP00000264335,9606.ENSP00000265838,9606.ENSP00000269886,9606.ENSP00000271332,9606.ENSP00000281821,9606.ENSP00000303507,9606.ENSP00000304669,9606.ENSP00000307567,9606.ENSP00000311032,9606.ENSP00000315465,9606.ENSP00000324173,9606.ENSP00000339299,9606.ENSP00000345848,9606.ENSP00000352882,9606.ENSP00000353508,9606.ENSP00000353846,…	DNAJB1,SYT1,LOXL3,YWHAE,ACAT1,SH3GL1,CELSR2,EPHA4,BCR,CTNNA1,QARS1,CASP3,DSCAML1,HSPA5,TRIO,ANP32B,PLXNA4,MAP2,DCLK1,INA,PTBP2,ATRX,RBBP4,MARCKSL1,RTN3,CDON,TAGLN3,CUL4B,NRXN1,RELN,MECP2,ACTL6A,SNRPB,ROBO2,SLIT2,PAFAH1B2,VIM,NEFL,ATP6AP2,CTNNB1,SEMA3E,APLP2
AP1B1	Q10567		3.4e-06	2.36e-05	1.03083									CNN3	Q15417		0.0183682	0.0375377	1.05411		GO Process	GO:0009653	Anatomical structure morphogenesis	76	2229	0.17	0.3	0.0235	9606.ENSP00000222256,9606.ENSP00000222330,9606.ENSP00000222725,9606.ENSP00000226091,9606.ENSP00000229922,9606.ENSP00000245838,9606.ENSP00000249700,9606.ENSP00000255194,9606.ENSP00000256759,9606.ENSP00000262030,9606.ENSP00000262948,9606.ENSP00000264414,9606.ENSP00000264933,9606.ENSP00000265361,9606.ENSP00000267199,9606.ENSP00000269576,9606.ENSP00000271332,9606.ENSP00000278568,9606.ENSP00000281821,…	RAB3A,GSK3A,LFNG,EFNB3,CAP2,THOC2,TMOD2,AP3B1,FST,ATP5F1B,MAP2K2,CUL3,PDCD6,SEMA3C,VPS33A,KRT10,CELSR2,PAK1,EPHA4,STC1,ACTC1,MAP1B,RAB8A,COL22A1,BCR,CTNNA1,MAP6,CASP3,DSCAML1,UGDH,HSPA5,COL12A1,FLNC,ATP5IF1,TRIO,WARS1,CNOT3,ELN,PLXNA4,MAP2,DCLK1,PAK3,OPA1,KRT19,NTNG1,ATRX,CLIC4,CTTN,LOXL2,CDON,DBN1,YWHAZ,NRXN1,PPARA,RELN,ACTL6A,TNIK,ROBO2,DBNL,SLIT2,RACK1,HDAC2,TXNRD1,IST1,TBCE,YTHDF2,RGMA,OBSCN,…
ST3GAL1	Q11201		0	1e-07	1.89728									SF3A1	Q15459		0.0007092	0.00246	1.03906		GO Process	GO:0061077	Chaperone-mediated protein folding	8	71	0.69	0.39	0.0239	9606.ENSP00000254322,9606.ENSP00000295688,9606.ENSP00000317334,9606.ENSP00000319255,9606.ENSP00000324173,9606.ENSP00000345575,9606.ENSP00000377958,9606.ENSP00000378046	DNAJB1,CCT3,TCP1,CHORDC1,HSPA5,DNAJB12,CCT4,FKBP2
SF3A3	Q12874	Acetyl [N-Term]	0	0	2.14068									MAPRE2	Q15555		0.0137461	0.0297562	3.8679		GO Process	GO:0031327	Negative regulation of cellular biosynthetic process	58	1592	0.2	0.3	0.0268	9606.ENSP00000209875,9606.ENSP00000217958,9606.ENSP00000219782,9606.ENSP00000220592,9606.ENSP00000221561,9606.ENSP00000222330,9606.ENSP00000228872,9606.ENSP00000253048,9606.ENSP00000254322,9606.ENSP00000256759,9606.ENSP00000263212,9606.ENSP00000264094,9606.ENSP00000264414,9606.ENSP00000276079,9606.ENSP00000285420,9606.ENSP00000296490,9606.ENSP00000296702,9606.ENSP00000305230,9606.ENSP00000307567,…	CBX5,PSMD10,MAZ,AGO2,TLE5,GSK3A,CDKN1B,ZC3H4,DNAJB1,FST,PPM1F,LOXL3,CUL3,NONO,OTUD6B,WDR82,TCERG1,SRP9,QARS1,BIN1,ITM2C,SMARCE1,CBX3,UBE2I,CNOT3,SYNCRIP,CC2D1B,AGO3,AGO1,ATRX,RBBP4,HNRNPK,SF1,LOXL2,CBX1,TAGLN3,YWHAZ,GAPDH,PCBP3,PPARA,RBM4,STRAP,MECP2,TIA1,CNBP,EIF4G1,EIF4E,RACK1,HDAC2,BCLAF1,BCORL1,YTHDF2,LSM14A,SMARCC2,CIRBP,YTHDF3,DDX6,CTNNB1
HNRNPA0	Q13151		2.4e-05	0.0001288	1.25861									SF1	Q15637	Acetyl [N-Term]	0	1e-07	1.52139		GO Process	GO:0016197	Endosomal transport	15	230	0.45	0.34	0.0275	9606.ENSP00000217402,9606.ENSP00000251143,9606.ENSP00000255194,9606.ENSP00000265062,9606.ENSP00000285208,9606.ENSP00000299138,9606.ENSP00000300935,9606.ENSP00000333547,9606.ENSP00000353846,9606.ENSP00000370719,9606.ENSP00000394496,9606.ENSP00000447537,9606.ENSP00000479153,9606.ENSP00000481314,9606.ENSP00000495274	CHMP4B,VPS35L,AP3B1,RAB7A,RAB6B,VPS35,RAB8A,RAB11B,DCLK1,ITSN1,CORO1C,BLOC1S1,EHD1,SNX12,AP3D1
PAK1	Q13153		0.0017863	0.0054212	1.35527									MAPRE1	Q15691	Acetyl [N-Term]	0	1e-07	1.39905		GO Process	GO:0043248	Proteasome assembly	4	13	1.13	0.4	0.0283	9606.ENSP00000217958,9606.ENSP00000261712,9606.ENSP00000285420,9606.ENSP00000440485	PSMD10,PSMD11,OTUD6B,PSMD9
AIMP2	Q13155		0	1e-07	1.94661									EFNB3	Q15768		0.0011499	0.0037992	1.3327		GO Process	GO:0030516	Regulation of axon extension	9	93	0.62	0.36	0.0291	9606.ENSP00000265361,9606.ENSP00000296755,9606.ENSP00000352882,9606.ENSP00000353508,9606.ENSP00000360662,9606.ENSP00000365745,9606.ENSP00000377195,9606.ENSP00000417653,9606.ENSP00000496491	SEMA3C,MAP1B,PLXNA4,MAP2,ADNP,CTTN,DBN1,DBNL,SEMA3E
CBX3	Q13185		1e-07	7e-07	1.58									ITSN1	Q15811		0	1e-07	1.21201		GO Process	GO:0000278	Mitotic cell cycle	29	631	0.3	0.31	0.0293	9606.ENSP00000012443,9606.ENSP00000217402,9606.ENSP00000228872,9606.ENSP00000246868,9606.ENSP00000260746,9606.ENSP00000263710,9606.ENSP00000264071,9606.ENSP00000264414,9606.ENSP00000318697,9606.ENSP00000320663,9606.ENSP00000336799,9606.ENSP00000339001,9606.ENSP00000341289,9606.ENSP00000348056,9606.ENSP00000359300,9606.ENSP00000363017,9606.ENSP00000364721,9606.ENSP00000367406,9606.ENSP00000369703,…	PPP5C,CHMP4B,CDKN1B,SBDS,ARL3,CLASP1,TUBB4A,CUL3,TUBB6,EML4,TUBA1B,TUBB,TUBB4B,UBE2I,CETN2,RPA2,MAPRE1,TAF2,TUBB2A,CUL4B,RMDN1,PPP6C,MECP2,CDC45,PDCD6IP,EIF4E,TBCE,LSM14A,ARPP19
EIF3I	Q13347		4.81e-05	0.0002323	3.00016									TBCE	Q15813		9.75e-05	0.0004291	1.89389		GO Process	GO:0031032	Actomyosin structure organization	10	115	0.58	0.35	0.0312	9606.ENSP00000249700,9606.ENSP00000264414,9606.ENSP00000290378,9606.ENSP00000327145,9606.ENSP00000351807,9606.ENSP00000355124,9606.ENSP00000359225,9606.ENSP00000360305,9606.ENSP00000411825,9606.ENSP00000455507	TMOD2,CUL3,ACTC1,FLNC,ELN,KRT19,CNN3,PDLIM1,PDCD6IP,OBSCN
CUL3	Q13618		2e-07	2e-06	3.01616									RAB11B	Q15907	Acetyl [N-Term]	2.41e-05	0.0001291	2.02557		GO Process	GO:0032984	Protein-containing complex disassembly	11	137	0.54	0.35	0.0312	9606.ENSP00000216297,9606.ENSP00000217402,9606.ENSP00000267199,9606.ENSP00000269886,9606.ENSP00000323967,9606.ENSP00000353741,9606.ENSP00000386156,9606.ENSP00000429243,9606.ENSP00000438399,9606.ENSP00000449396,9606.ENSP00000450524	SUPT16H,CHMP4B,VPS33A,SH3GL1,SMARCE1,ETF1,PYM1,STMN2,IST1,SMARCC2,MAP1LC3B2
CUL4B	Q13620		0	0	2.56227									INA	Q16352		0	2e-07	1.8346		GO Process	GO:0009059	Macromolecule biosynthetic process	52	1394	0.21	0.29	0.0313	9606.ENSP00000012443,9606.ENSP00000216297,9606.ENSP00000219782,9606.ENSP00000220592,9606.ENSP00000223029,9606.ENSP00000253048,9606.ENSP00000253108,9606.ENSP00000255194,9606.ENSP00000263857,9606.ENSP00000270625,9606.ENSP00000280557,9606.ENSP00000286353,9606.ENSP00000289371,9606.ENSP00000293831,9606.ENSP00000294724,9606.ENSP00000296490,9606.ENSP00000307567,9606.ENSP00000319501,9606.ENSP00000347495,…	PPP5C,SUPT16H,MAZ,AGO2,AIMP2,ZC3H4,EIF3G,AP3B1,POLR1A,RPS11,DENR,PXYLP1,EIF5B,EIF4A1,AGL,WDR82,QARS1,UGDH,WARS1,ETF1,DHX9,RPL5,MCTS1,CHST3,AGO3,ATRX,EIF3I,EIF2S2,VARS1,HS6ST3,RRBP1,TAF2,LRRC47,RBM4,ST6GAL2,RPS18,EIF4G1,EIF4E,HARS1,RACK1,ST3GAL1,EIF3H,ENY2,RPLP2,RPS25,EIF3M,TBCE,BAZ2A,SMARCC2,RPS19,RPS28,CTNNB1
TUBB2A	Q13885		0	3e-07	1.88754									DBN1	Q16643		0	0	3.02608		GO Process	GO:0050807	Regulation of synapse organization	14	209	0.46	0.33	0.0321	9606.ENSP00000281821,9606.ENSP00000299138,9606.ENSP00000339001,9606.ENSP00000340688,9606.ENSP00000353864,9606.ENSP00000360662,9606.ENSP00000377195,9606.ENSP00000379287,9606.ENSP00000385142,9606.ENSP00000392423,9606.ENSP00000416255,9606.ENSP00000417335,9606.ENSP00000417653,9606.ENSP00000484715	EPHA4,VPS35,TUBB,ADGRL1,PAK3,ADNP,DBN1,YWHAZ,NRXN1,RELN,EIF4G1,ROBO2,DBNL,SRCIN1
IDI1	Q13907		3e-07	2.9e-06	1.41705									MIA	Q16674		0.0006805	0.0023816	1.453		GO Process	GO:0008585	Female gonad development	9	95	0.61	0.35	0.0325	9606.ENSP00000222725,9606.ENSP00000252677,9606.ENSP00000256759,9606.ENSP00000304669,9606.ENSP00000311032,9606.ENSP00000323929,9606.ENSP00000324173,9606.ENSP00000417335,9606.ENSP00000422591	LFNG,BMP15,FST,CTNNA1,CASP3,A2M,HSPA5,ROBO2,SLIT2
CIRBP	Q14011		3.9e-06	2.61e-05	1.25568									RTN1	Q16799		3e-07	2.7e-06	1.50904		GO Process	GO:0031047	Gene silencing by RNA	9	95	0.61	0.35	0.0325	9606.ENSP00000220592,9606.ENSP00000351159,9606.ENSP00000356520,9606.ENSP00000362287,9606.ENSP00000362300,9606.ENSP00000380033,9606.ENSP00000386894,9606.ENSP00000416255,9606.ENSP00000478754	AGO2,CNOT3,DHX9,AGO3,AGO1,DDX17,RBM4,EIF4G1,DDX6
ARHGEF7	Q14155		0	1e-07	1.23245									TXNRD1	Q16881		0	1e-07	2.02816		GO Process	GO:0033554	Cellular response to stress	57	1572	0.2	0.29	0.0325	9606.ENSP00000012443,9606.ENSP00000209875,9606.ENSP00000215754,9606.ENSP00000216297,9606.ENSP00000227524,9606.ENSP00000228872,9606.ENSP00000254322,9606.ENSP00000258418,9606.ENSP00000264335,9606.ENSP00000264414,9606.ENSP00000264933,9606.ENSP00000276079,9606.ENSP00000278568,9606.ENSP00000287295,9606.ENSP00000290271,9606.ENSP00000296755,9606.ENSP00000299575,9606.ENSP00000299767,9606.ENSP00000304669,…	PPP5C,CBX5,MIF,SUPT16H,PRPF19,CDKN1B,DNAJB1,CAB39,YWHAE,CUL3,PDCD6,NONO,PAK1,AIFM1,STC1,MAP1B,ATMIN,HSP90B1,CTNNA1,CASP3,UBE2N,MYEF2,NPEPPS,HSPA5,HNRNPM,WDR33,ATP5IF1,CBX3,UBQLN2,DNAJB12,OPA1,FH,NUCKS1,LMNA,CETN2,MCTS1,PAXX,ATRX,RPA2,ATF6B,CBX1,TRPM2,CUL4B,PDIA6,PPARA,RBM4,ACTL6A,SMG1,CDC45,GABARAPL1,EIF4G1,VAPB,PPIA,HDAC2,BCLAF1,MAP1LC3B2,NEFL
CTTN	Q14247		0.000345	0.0012994	2.45071									MAP7D1	Q3KQU3		4.3e-06	2.88e-05	1.09035		GO Process	GO:0034655	Nucleobase-containing compound catabolic process	17	287	0.41	0.33	0.0325	9606.ENSP00000252622,9606.ENSP00000253048,9606.ENSP00000265838,9606.ENSP00000296490,9606.ENSP00000296581,9606.ENSP00000304229,9606.ENSP00000351159,9606.ENSP00000353741,9606.ENSP00000360525,9606.ENSP00000362287,9606.ENSP00000362300,9606.ENSP00000386156,9606.ENSP00000386636,9606.ENSP00000402515,9606.ENSP00000435210,9606.ENSP00000444660,9606.ENSP00000469468	LSM7,ZC3H4,ACAT1,WDR82,LSM6,HINT1,CNOT3,ETF1,MAGOH,AGO3,AGO1,PYM1,SSB,SMG1,BCLAF1,YTHDF2,LSM4
FLNC	Q14315		2.18e-05	0.0001204	1.9004									CDON	Q4KMG0		1.2e-06	9.8e-06	1.45785		GO Process	GO:0036466	Synaptic vesicle recycling via endosome	3	5	1.42	0.39	0.0332	9606.ENSP00000255194,9606.ENSP00000370719,9606.ENSP00000495274	AP3B1,ITSN1,AP3D1
GANAB	Q14697		0	0	2.58617									FAM98B	Q52LJ0		0.0013187	0.0042641	3.08578		GO Process	GO:0090128	Regulation of synapse maturation	4	14	1.09	0.38	0.0342	9606.ENSP00000340688,9606.ENSP00000379287,9606.ENSP00000385142,9606.ENSP00000392423	ADGRL1,YWHAZ,NRXN1,RELN
PDIA6	Q15084		1.2e-06	9.8e-06	1.26811									USP39	Q53GS9		0.0007851	0.0026962	2.24841		GO Process	GO:2001020	Regulation of response to DNA damage stimulus	18	316	0.39	0.32	0.0342	9606.ENSP00000215754,9606.ENSP00000217958,9606.ENSP00000268717,9606.ENSP00000305790,9606.ENSP00000316176,9606.ENSP00000323967,9606.ENSP00000355518,9606.ENSP00000356520,9606.ENSP00000356541,9606.ENSP00000363017,9606.ENSP00000365458,9606.ENSP00000367406,9606.ENSP00000397552,9606.ENSP00000402515,9606.ENSP00000429986,9606.ENSP00000435210,9606.ENSP00000449396,9606.ENSP00000477781	MIF,PSMD10,COPS3,SF3B3,UBE2N,SMARCE1,FH,DHX9,SF3B5,RPA2,HNRNPK,TAF2,ACTL6A,SMG1,ENY2,BCLAF1,SMARCC2,TPT1
PCOLCE	Q15113		5.71e-05	0.0002654	-1.90468									BCORL1	Q5H9F3		0.0095515	0.0220894	2.75454		GO Process	GO:1901998	Toxin transport	6	42	0.79	0.35	0.0388	9606.ENSP00000295688,9606.ENSP00000317334,9606.ENSP00000324173,9606.ENSP00000362014,9606.ENSP00000371577,9606.ENSP00000377958	CCT3,TCP1,HSPA5,DNM1,MTMR12,CCT4
PPA1	Q15181		0	1e-07	1.959									TCEAL5	Q5H9L2		3e-07	2.3e-06	1.77669		GO Process	GO:0019081	Viral translation	4	15	1.06	0.36	0.0414	9606.ENSP00000253108,9606.ENSP00000280557,9606.ENSP00000360365,9606.ENSP00000386636	EIF3G,DENR,MCTS1,SSB
NONO	Q15233		1e-07	6e-07	1.49621									UBE2NL	Q5JXB2		0	0	1.43575		GO Process	GO:0050804	Modulation of chemical synaptic transmission	22	436	0.34	0.3	0.0414	9606.ENSP00000220809,9606.ENSP00000222256,9606.ENSP00000261205,9606.ENSP00000263233,9606.ENSP00000265634,9606.ENSP00000265717,9606.ENSP00000281821,9606.ENSP00000295987,9606.ENSP00000296755,9606.ENSP00000300935,9606.ENSP00000303507,9606.ENSP00000351614,9606.ENSP00000359085,9606.ENSP00000360662,9606.ENSP00000361087,9606.ENSP00000362014,9606.ENSP00000362340,9606.ENSP00000377195,9606.ENSP00000385142,…	PLAT,RAB3A,SYT1,SYP,NPTX2,PRKAR2B,EPHA4,SYN1,MAP1B,RAB8A,BCR,SYN3,NTNG1,ADNP,SNCG,DNM1,NCDN,DBN1,NRXN1,RELN,MECP2,EIF4E
SF3B3	Q15393		1e-07	9e-07	1.72849									CC2D1B	Q5T0F9		0.0026409	0.0076342	1.26688		GO Process	GO:0031325	Positive regulation of cellular metabolic process	98	3114	0.14	0.26	0.0426	9606.ENSP00000215754,9606.ENSP00000216297,9606.ENSP00000217958,9606.ENSP00000219782,9606.ENSP00000220592,9606.ENSP00000222330,9606.ENSP00000222339,9606.ENSP00000227524,9606.ENSP00000228872,9606.ENSP00000233078,9606.ENSP00000235090,9606.ENSP00000252677,9606.ENSP00000255194,9606.ENSP00000258418,9606.ENSP00000261416,9606.ENSP00000261700,9606.ENSP00000262948,9606.ENSP00000263238,9606.ENSP00000266079,…	MIF,SUPT16H,PSMD10,MAZ,AGO2,GSK3A,ZNF574,PRPF19,CDKN1B,DAZAP1,WDR77,BMP15,AP3B1,CAB39,HEXB,RTRAF,MAP2K2,ACTR3,PRPF6,PAK1,EPHA4,OTUD6B,PXYLP1,CCT3,TCERG1,VPS35,ATMIN,SF3B3,RAB1B,CASP3,RBM14,UBE2N,TCP1,SMARCE1,HSPA5,TBK1,SF3B1,PRDX6,UBQLN2,CNOT3,PAK3,FH,NUCKS1,SASH1,DHX9,SF3B5,DUSP12,LMNA,SYNCRIP,RPL5,PDLIM1,ADNP,AGO3,AGO1,ATRX,RBBP4,ATF6B,HNRNPK,RBM3,TAF2,CDON,NME2,CCT4,MOB1A,DDX17,NRXN1,ELAVL1,PP…
RSU1	Q15404		0.0015812	0.0049129	2.6202									RBM26	Q5T8P6		0.0013785	0.0043954	1.9312		GO Process	GO:0031399	Regulation of protein modification process	56	1560	0.19	0.27	0.0433	9606.ENSP00000215754,9606.ENSP00000217958,9606.ENSP00000222330,9606.ENSP00000223029,9606.ENSP00000228872,9606.ENSP00000231487,9606.ENSP00000246548,9606.ENSP00000252677,9606.ENSP00000258418,9606.ENSP00000261700,9606.ENSP00000262948,9606.ENSP00000263212,9606.ENSP00000264335,9606.ENSP00000264414,9606.ENSP00000264933,9606.ENSP00000265717,9606.ENSP00000268717,9606.ENSP00000278568,9606.ENSP00000281821,…	MIF,PSMD10,GSK3A,AIMP2,CDKN1B,SKP1,UBA2,BMP15,CAB39,RTRAF,MAP2K2,PPM1F,YWHAE,CUL3,PDCD6,PRKAR2B,COPS3,PAK1,EPHA4,CAMLG,DUSP16,HSP90B1,QARS1,CASP3,UBE2N,CHORDC1,HSPA5,TBK1,SF3B1,WARS1,UBE2I,FH,SASH1,LMNA,RPL5,ADNP,YWHAB,ATRX,TSPYL2,CDON,MOB1A,NRXN1,COPS7B,RELN,CORO1C,MECP2,TNIK,EIF4G1,PPIA,PRRC1,SLIT2,RACK1,HDAC2,ARPP19,SRCIN1,CTNNB1
CNN3	Q15417		0.0183682	0.0375377	1.05411									AGBL2	Q5U5Z8		0	0	1.44954		GO Process	GO:0070828	Heterochromatin organization	7	61	0.7	0.33	0.045	9606.ENSP00000336687,9606.ENSP00000357283,9606.ENSP00000373783,9606.ENSP00000395535,9606.ENSP00000430432,9606.ENSP00000446880,9606.ENSP00000497308	CBX3,LMNA,LOXL2,MECP2,HDAC2,BAZ2A,ZDBF2
SF3A1	Q15459		0.0007092	0.00246	1.03906									OBSCN	Q5VST9		1e-07	9e-07	1.53637		GO Process	GO:0010646	Regulation of cell communication	104	3355	0.13	0.26	0.0466	9606.ENSP00000012443,9606.ENSP00000215754,9606.ENSP00000217958,9606.ENSP00000219782,9606.ENSP00000220809,9606.ENSP00000221561,9606.ENSP00000222256,9606.ENSP00000222330,9606.ENSP00000222725,9606.ENSP00000225972,9606.ENSP00000228495,9606.ENSP00000248098,9606.ENSP00000249700,9606.ENSP00000252677,9606.ENSP00000253083,9606.ENSP00000256759,9606.ENSP00000261205,9606.ENSP00000262948,9606.ENSP00000263233,…	PPP5C,MIF,PSMD10,MAZ,PLAT,TLE5,RAB3A,GSK3A,LFNG,LRRC59,KCTD10,JPT2,TMOD2,BMP15,HIP1R,FST,SYT1,MAP2K2,SYP,LOXL3,CUL3,PDCD6,RAB7A,NPTX2,PRKAR2B,SRI,COPS3,NONO,PAK1,USP15,EPHA4,PSME3,SYN1,MAP1B,DUSP16,VPS35,MAPRE2,RAB8A,BCR,HINT1,CTNNA1,QARS1,UBE2N,ITM2C,HSPA5,TBK1,TRIO,UBQLN2,VAPA,ADAMTSL2,UBE2I,SYN3,PAK3,OPA1,NUCKS1,SASH1,LMNA,NTNG1,RPL5,ADNP,SNCG,YWHAB,DNM1,AGO3,NCDN,RBBP4,RPA2,ATF6B,TSPYL2,HNRNP…
MAPRE2	Q15555		0.0137461	0.0297562	3.8679									TANGO2	Q6ICL3		0.0018261	0.0055328	1.8645		GO Process	GO:0061001	Regulation of dendritic spine morphogenesis	6	44	0.77	0.33	0.0466	9606.ENSP00000281821,9606.ENSP00000353864,9606.ENSP00000377195,9606.ENSP00000392423,9606.ENSP00000417653,9606.ENSP00000484715	EPHA4,PAK3,DBN1,RELN,DBNL,SRCIN1
SF1	Q15637	Acetyl [N-Term]	0	1e-07	1.52139									TAF2	Q6P1X5		0.0002044	0.0008243	2.06365		GO Process	GO:0097119	Postsynaptic density protein 95 clustering	3	6	1.34	0.35	0.0466	9606.ENSP00000265459,9606.ENSP00000385142,9606.ENSP00000392423	NRXN2,NRXN1,RELN
MAPRE1	Q15691	Acetyl [N-Term]	0	1e-07	1.39905									WDR82	Q6UXN9		1.8e-06	1.35e-05	1.81194		GO Function	GO:0003723	RNA binding	124	1672	0.51	1.59	2.63e-27	9606.ENSP00000012443,9606.ENSP00000215793,9606.ENSP00000216297,9606.ENSP00000219150,9606.ENSP00000219782,9606.ENSP00000220592,9606.ENSP00000225972,9606.ENSP00000233078,9606.ENSP00000245838,9606.ENSP00000246868,9606.ENSP00000252622,9606.ENSP00000253048,9606.ENSP00000253108,9606.ENSP00000254193,9606.ENSP00000260803,9606.ENSP00000261700,9606.ENSP00000264335,9606.ENSP00000265069,9606.ENSP00000266079,…	PPP5C,SF3A1,SUPT16H,CORO1A,MAZ,AGO2,LRRC59,DAZAP1,THOC2,SBDS,LSM7,ZC3H4,EIF3G,SNRPA1,DBR1,RTRAF,YWHAE,ZFR,PRPF6,SNRPF,SRP14,RPS11,NONO,DENR,EIF5B,EIF4A1,CCT3,LSM6,TCERG1,COL14A1,HSP90B1,CTNNA1,SRP9,SF3B3,TBCA,ACO1,RBM14,DTD2,HNRNPA0,UBE2N,MYEF2,TCP1,SMARCE1,HNRNPM,WDR33,MDH2,SF3B1,TUBA1B,GANAB,TUBB4B,PPP1CC,SORBS2,UBE2I,KHDRBS3,HNRNPH1,STIP1,ETF1,NUCKS1,DHX9,SF3B5,SYNCRIP,PTBP2,RPL5,MCTS1,MAGOH,D…
ELAVL1	Q15717		2.67e-05	0.0001411	-1.79948									WDR87	Q6ZQQ6		0.0018485	0.0055821	1.12761		GO Function	GO:0005488	Binding	388	12838	0.12	0.71	4.78e-19	9606.ENSP00000012443,9606.ENSP00000084798,9606.ENSP00000194214,9606.ENSP00000196061,9606.ENSP00000200652,9606.ENSP00000209875,9606.ENSP00000215570,9606.ENSP00000215754,9606.ENSP00000215793,9606.ENSP00000216297,9606.ENSP00000216479,9606.ENSP00000216802,9606.ENSP00000217402,9606.ENSP00000217958,9606.ENSP00000219150,9606.ENSP00000219313,9606.ENSP00000219782,9606.ENSP00000220592,9606.ENSP00000220809,…	PPP5C,CA11,HSPB11,PLOD1,SLC22A4,CBX5,TIMM13,MIF,SF3A1,SUPT16H,AHSA1,PSME2,CHMP4B,PSMD10,CORO1A,PSMD7,MAZ,AGO2,PLAT,TLE5,RAB3A,GSK3A,ZNF574,LFNG,PCOLCE,CLIP2,AK1,LRRC59,EFNB3,PRPF19,KCTD10,ARPC3,CDKN1B,CAP2,SKP1,DAZAP1,WDR77,CAMSAP2,CLTA,THOC2,UBA2,SBDS,TMOD2,LSM7,BMP15,ZC3H4,HIP1R,EIF3G,ATP6V1E1,SNRPA1,DNAJB1,RIN2,AP3B1,FST,DYNC1LI2,CAB39,ARL3,DBR1,SYT1,HEXB,USP14,RTRAF,ATP5F1B,RAB2A,MAP2K2,PPM1F…
EFNB3	Q15768		0.0011499	0.0037992	1.3327									CRACD	Q6ZU35		4.71e-05	0.0002281	1.62516		GO Function	GO:0005515	Protein binding	263	7242	0.2	0.81	1.43e-16	9606.ENSP00000012443,9606.ENSP00000200652,9606.ENSP00000209875,9606.ENSP00000215754,9606.ENSP00000216479,9606.ENSP00000216802,9606.ENSP00000217402,9606.ENSP00000217958,9606.ENSP00000219150,9606.ENSP00000219313,9606.ENSP00000220592,9606.ENSP00000220809,9606.ENSP00000221561,9606.ENSP00000222256,9606.ENSP00000222330,9606.ENSP00000223398,9606.ENSP00000225972,9606.ENSP00000226091,9606.ENSP00000227524,…	PPP5C,SLC22A4,CBX5,MIF,AHSA1,PSME2,CHMP4B,PSMD10,CORO1A,PSMD7,AGO2,PLAT,TLE5,RAB3A,GSK3A,CLIP2,LRRC59,EFNB3,PRPF19,KCTD10,ARPC3,CDKN1B,CAP2,SKP1,CAMSAP2,CLTA,UBA2,SBDS,TMOD2,BMP15,HIP1R,ATP6V1E1,DNAJB1,RIN2,AP3B1,FST,DYNC1LI2,CAB39,ARL3,SYT1,HEXB,RTRAF,ATP5F1B,MAP2K2,SYP,ACTR3,CLASP1,LOXL3,YWHAE,CUL3,ADD2,PDCD6,RAB7A,SEMA3C,NRXN2,PRKAR2B,SRI,ACAT1,PRPF6,KRT10,SH3GL1,NONO,PAK1,USP15,EPHA4,OLA1,RAB…
ITSN1	Q15811		0	1e-07	1.21201									EIF3M	Q7L2H7	Acetyl [N-Term]	0.0010034	0.0033885	2.35185		GO Function	GO:0003729	mRNA binding	39	326	0.72	1.65	8.2e-13	9606.ENSP00000220592,9606.ENSP00000233078,9606.ENSP00000245838,9606.ENSP00000280557,9606.ENSP00000293831,9606.ENSP00000309477,9606.ENSP00000311747,9606.ENSP00000316042,9606.ENSP00000316950,9606.ENSP00000325376,9606.ENSP00000335321,9606.ENSP00000348108,9606.ENSP00000353741,9606.ENSP00000356520,9606.ENSP00000358635,9606.ENSP00000359216,9606.ENSP00000359345,9606.ENSP00000364119,9606.ENSP00000365458,…	AGO2,DAZAP1,THOC2,DENR,EIF4A1,ACO1,RBM14,HNRNPA0,MYEF2,HNRNPM,SF3B1,KHDRBS3,ETF1,DHX9,SYNCRIP,PTBP2,RPL5,EIF2S2,HNRNPK,RBM3,SF1,PCBP3,ELAVL1,SSB,RBM4,STRAP,MECP2,TIA1,CNBP,EIF4G1,ALYREF,HNRNPAB,BCLAF1,YTHDF2,LSM14A,CIRBP,TAF15,YTHDF3,DDX6
TBCE	Q15813		9.75e-05	0.0004291	1.89389									CHST3	Q7LGC8		0.0017661	0.0053779	1.43709		GO Function	GO:0008092	Cytoskeletal protein binding	69	1002	0.48	1.19	2.12e-12	9606.ENSP00000012443,9606.ENSP00000219150,9606.ENSP00000222256,9606.ENSP00000222330,9606.ENSP00000223398,9606.ENSP00000228825,9606.ENSP00000229922,9606.ENSP00000236925,9606.ENSP00000246868,9606.ENSP00000249700,9606.ENSP00000253083,9606.ENSP00000260746,9606.ENSP00000263238,9606.ENSP00000263710,9606.ENSP00000264436,9606.ENSP00000278568,9606.ENSP00000285208,9606.ENSP00000286428,9606.ENSP00000290378,…	PPP5C,CORO1A,RAB3A,GSK3A,CLIP2,ARPC3,CAP2,CAMSAP2,SBDS,TMOD2,HIP1R,ARL3,ACTR3,CLASP1,ADD2,PAK1,RAB6B,VBP1,ACTC1,SYN1,MAP1B,MAPRE2,RAB8A,CTNNA1,TBCA,MAP6,BIN1,DYNC1I1,EML4,FLNC,RAB11B,CORO1B,ARPC5L,VAPA,PLS3,ADD3,MAP2,DCLK1,OPA1,CACYBP,CNN3,CETN2,SGIP1,PDLIM1,ADNP,AIF1L,DNM1,MARCKSL1,RCC2,MAPRE1,CTTN,DBN1,ALDOC,GAPDH,RMDN1,ARPC4,ATCAY,CORO1C,GABARAPL1,VAPB,DBNL,STMN2,TBCE,MAP1LC3B2,OBSCN,TPPP3,MYL…
RAB11B	Q15907	Acetyl [N-Term]	2.41e-05	0.0001291	2.02557									SSBP3-AS1	Q7Z2R9		0	1e-07	1.66717		GO Function	GO:0045296	Cadherin binding	33	334	0.63	1.21	1.21e-08	9606.ENSP00000216479,9606.ENSP00000217402,9606.ENSP00000225972,9606.ENSP00000254322,9606.ENSP00000264335,9606.ENSP00000269886,9606.ENSP00000284719,9606.ENSP00000304669,9606.ENSP00000324173,9606.ENSP00000333547,9606.ENSP00000340211,9606.ENSP00000342026,9606.ENSP00000345656,9606.ENSP00000357076,9606.ENSP00000359225,9606.ENSP00000360305,9606.ENSP00000361930,9606.ENSP00000364721,9606.ENSP00000365458,…	AHSA1,CHMP4B,LRRC59,DNAJB1,YWHAE,SH3GL1,OLA1,CTNNA1,HSPA5,RAB11B,CORO1B,PRDX6,VAPA,TAGLN2,CNN3,PDLIM1,YWHAB,MAPRE1,HNRNPK,CTTN,AHNAK,DBN1,YWHAZ,BZW2,RANGAP1,RANBP1,VAPB,DBNL,RACK1,IST1,DDX6,EHD1,CTNNB1
INA	Q16352		0	2e-07	1.8346									VPS35L	Q7Z3J2		0	3e-07	2.45713		GO Function	GO:1901363	Heterocyclic compound binding	205	5977	0.17	0.65	2.16e-08	9606.ENSP00000012443,9606.ENSP00000196061,9606.ENSP00000200652,9606.ENSP00000215793,9606.ENSP00000216297,9606.ENSP00000219150,9606.ENSP00000219782,9606.ENSP00000220592,9606.ENSP00000222256,9606.ENSP00000222330,9606.ENSP00000222339,9606.ENSP00000223836,9606.ENSP00000225972,9606.ENSP00000233078,9606.ENSP00000235090,9606.ENSP00000245838,9606.ENSP00000246548,9606.ENSP00000246868,9606.ENSP00000252622,…	PPP5C,PLOD1,SLC22A4,SF3A1,SUPT16H,CORO1A,MAZ,AGO2,RAB3A,GSK3A,ZNF574,AK1,LRRC59,DAZAP1,WDR77,THOC2,UBA2,SBDS,LSM7,ZC3H4,EIF3G,SNRPA1,DYNC1LI2,ARL3,DBR1,RTRAF,ATP5F1B,RAB2A,MAP2K2,ACTR3,POLR1A,TUBB4A,YWHAE,RAB7A,ZFR,PRKAR2B,ACAT1,PRPF6,SNRPF,SRP14,RPS11,PGD,NONO,PAK1,DENR,EPHA4,OLA1,RAB6B,DCK,AIFM1,EIF5B,ACTC1,EIF4A1,CCT3,SYN1,LSM6,TCERG1,COL14A1,ATMIN,HSP90B1,RAB8A,BCR,HINT1,CTNNA1,SRP9,SF3B3,TBC…
DBN1	Q16643		0	0	3.02608									CLASP1	Q7Z460		1.05e-05	6.39e-05	1.12366		GO Function	GO:0097159	Organic cyclic compound binding	206	6050	0.17	0.64	3.22e-08	9606.ENSP00000012443,9606.ENSP00000196061,9606.ENSP00000200652,9606.ENSP00000215793,9606.ENSP00000216297,9606.ENSP00000219150,9606.ENSP00000219782,9606.ENSP00000220592,9606.ENSP00000222256,9606.ENSP00000222330,9606.ENSP00000222339,9606.ENSP00000223836,9606.ENSP00000225972,9606.ENSP00000233078,9606.ENSP00000235090,9606.ENSP00000245838,9606.ENSP00000246548,9606.ENSP00000246868,9606.ENSP00000252622,…	PPP5C,PLOD1,SLC22A4,SF3A1,SUPT16H,CORO1A,MAZ,AGO2,RAB3A,GSK3A,ZNF574,AK1,LRRC59,DAZAP1,WDR77,THOC2,UBA2,SBDS,LSM7,ZC3H4,EIF3G,SNRPA1,DYNC1LI2,ARL3,DBR1,RTRAF,ATP5F1B,RAB2A,MAP2K2,SYP,ACTR3,POLR1A,TUBB4A,YWHAE,RAB7A,ZFR,PRKAR2B,ACAT1,PRPF6,SNRPF,SRP14,RPS11,PGD,NONO,PAK1,DENR,EPHA4,OLA1,RAB6B,DCK,AIFM1,EIF5B,ACTC1,EIF4A1,CCT3,SYN1,LSM6,TCERG1,COL14A1,ATMIN,HSP90B1,RAB8A,BCR,HINT1,CTNNA1,SRP9,SF3B3…
MIA	Q16674		0.0006805	0.0023816	1.453									YTHDF3	Q7Z739		0.0001868	0.0007601	1.60168		GO Function	GO:0015631	Tubulin binding	34	380	0.59	1.1	4.69e-08	9606.ENSP00000223398,9606.ENSP00000236925,9606.ENSP00000246868,9606.ENSP00000260746,9606.ENSP00000263710,9606.ENSP00000278568,9606.ENSP00000286428,9606.ENSP00000296755,9606.ENSP00000300249,9606.ENSP00000306362,9606.ENSP00000307093,9606.ENSP00000320130,9606.ENSP00000320663,9606.ENSP00000345656,9606.ENSP00000353508,9606.ENSP00000353846,9606.ENSP00000354681,9606.ENSP00000356652,9606.ENSP00000359300,…	CLIP2,CAMSAP2,SBDS,ARL3,CLASP1,PAK1,VBP1,MAP1B,MAPRE2,TBCA,MAP6,DYNC1I1,EML4,VAPA,MAP2,DCLK1,OPA1,CACYBP,CETN2,SGIP1,ADNP,DNM1,RCC2,MAPRE1,GAPDH,RMDN1,GABARAPL1,VAPB,STMN2,TBCE,MAP1LC3B2,TPPP3,PDCD5,ARHGEF7
RTN1	Q16799		3e-07	2.7e-06	1.50904									ADAMTSL2	Q86TH1		0	1e-07	1.30656		GO Function	GO:0050839	Cell adhesion molecule binding	42	560	0.51	1.02	4.69e-08	9606.ENSP00000216479,9606.ENSP00000217402,9606.ENSP00000225972,9606.ENSP00000254322,9606.ENSP00000264335,9606.ENSP00000265459,9606.ENSP00000269886,9606.ENSP00000284719,9606.ENSP00000304669,9606.ENSP00000315465,9606.ENSP00000324173,9606.ENSP00000333547,9606.ENSP00000340211,9606.ENSP00000340688,9606.ENSP00000342026,9606.ENSP00000345656,9606.ENSP00000357076,9606.ENSP00000359085,9606.ENSP00000359225,…	AHSA1,CHMP4B,LRRC59,DNAJB1,YWHAE,NRXN2,SH3GL1,OLA1,CTNNA1,DSCAML1,HSPA5,RAB11B,CORO1B,ADGRL1,PRDX6,VAPA,TAGLN2,NTNG1,CNN3,PDLIM1,YWHAB,COL16A1,MAPRE1,HNRNPK,CTTN,AHNAK,DBN1,YWHAZ,NRXN1,BZW2,RANGAP1,RANBP1,VAPB,ROBO2,DBNL,PPIA,RACK1,IST1,OBSCN,DDX6,EHD1,CTNNB1
TXNRD1	Q16881		0	1e-07	2.02816									ALYREF	Q86V81		0.0143094	0.0305413	1.01617		GO Function	GO:0019899	Enzyme binding	94	2084	0.29	0.75	1.39e-07	9606.ENSP00000209875,9606.ENSP00000215754,9606.ENSP00000220592,9606.ENSP00000222256,9606.ENSP00000222330,9606.ENSP00000228872,9606.ENSP00000229922,9606.ENSP00000242285,9606.ENSP00000246548,9606.ENSP00000253413,9606.ENSP00000254322,9606.ENSP00000255006,9606.ENSP00000255194,9606.ENSP00000258418,9606.ENSP00000261700,9606.ENSP00000264335,9606.ENSP00000264414,9606.ENSP00000264436,9606.ENSP00000265062,…	CBX5,MIF,AGO2,RAB3A,GSK3A,CDKN1B,CAP2,CLTA,UBA2,ATP6V1E1,DNAJB1,RIN2,AP3B1,CAB39,RTRAF,YWHAE,CUL3,ADD2,RAB7A,PRKAR2B,SRI,ACAT1,EPHA4,SYN1,TCERG1,CAMLG,DUSP16,HSP90B1,MAPRE2,RAB8A,HINT1,QARS1,CASP3,HNRNPA0,UBE2N,BIN1,TCP1,A2M,HSPA5,TBK1,ATP5IF1,CBX3,TUBA1B,TUBB,PPP1CC,PRDX6,ANP32B,WARS1,UBE2I,AP1B1,PAK3,SASH1,DHX9,CACYBP,DUSP12,RPL5,PAXX,YWHAB,DNM1,AGO1,RBBP4,RPA2,ATP6V1G1,RCC2,MAPRE1,CCDC50,CBX1,…
MAP7D1	Q3KQU3		4.3e-06	2.88e-05	1.09035									ATCAY	Q86WG3		0	2e-07	2.70806		GO Function	GO:0003676	Nucleic acid binding	146	4003	0.2	0.62	1.11e-06	9606.ENSP00000012443,9606.ENSP00000215793,9606.ENSP00000216297,9606.ENSP00000219150,9606.ENSP00000219782,9606.ENSP00000220592,9606.ENSP00000222339,9606.ENSP00000225972,9606.ENSP00000233078,9606.ENSP00000235090,9606.ENSP00000245838,9606.ENSP00000246868,9606.ENSP00000252622,9606.ENSP00000253048,9606.ENSP00000253108,9606.ENSP00000254193,9606.ENSP00000260803,9606.ENSP00000261700,9606.ENSP00000263857,…	PPP5C,SF3A1,SUPT16H,CORO1A,MAZ,AGO2,ZNF574,LRRC59,DAZAP1,WDR77,THOC2,SBDS,LSM7,ZC3H4,EIF3G,SNRPA1,DBR1,RTRAF,POLR1A,YWHAE,ZFR,PRPF6,SNRPF,SRP14,RPS11,NONO,DENR,AIFM1,EIF5B,EIF4A1,CCT3,LSM6,TCERG1,COL14A1,ATMIN,HSP90B1,CTNNA1,SRP9,SF3B3,TBCA,ACO1,RBM14,DTD2,HNRNPA0,UBE2N,MYEF2,TCP1,SMARCE1,HNRNPM,WDR33,MDH2,TBK1,SF3B1,TUBA1B,GANAB,TUBB4B,PPP1CC,SORBS2,UBE2I,KHDRBS3,HNRNPH1,STIP1,ETF1,NUCKS1,DHX9,S…
CDON	Q4KMG0		1.2e-06	9.8e-06	1.45785									HEATR4	Q86WZ0		1.41e-05	8.18e-05	1.47143		GO Function	GO:0005200	Structural constituent of cytoskeleton	17	107	0.84	1.19	1.11e-06	9606.ENSP00000228825,9606.ENSP00000263238,9606.ENSP00000264071,9606.ENSP00000264436,9606.ENSP00000318697,9606.ENSP00000336799,9606.ENSP00000339001,9606.ENSP00000341289,9606.ENSP00000347852,9606.ENSP00000348381,9606.ENSP00000355124,9606.ENSP00000357283,9606.ENSP00000358865,9606.ENSP00000369703,9606.ENSP00000388169,9606.ENSP00000446007,9606.ENSP00000482169	ARPC3,ACTR3,TUBB4A,ADD2,TUBB6,TUBA1B,TUBB,TUBB4B,SORBS2,ADD3,KRT19,LMNA,INA,TUBB2A,ARPC4,VIM,NEFL
FAM98B	Q52LJ0		0.0013187	0.0042641	3.08578									CCDC50	Q8IVM0		8e-07	6.7e-06	1.50403		GO Function	GO:0003743	Translation initiation factor activity	13	57	1.0	1.27	1.57e-06	9606.ENSP00000220592,9606.ENSP00000253108,9606.ENSP00000280557,9606.ENSP00000289371,9606.ENSP00000293831,9606.ENSP00000360365,9606.ENSP00000362287,9606.ENSP00000362688,9606.ENSP00000364119,9606.ENSP00000416255,9606.ENSP00000425561,9606.ENSP00000429931,9606.ENSP00000436049	AGO2,EIF3G,DENR,EIF5B,EIF4A1,MCTS1,AGO3,EIF3I,EIF2S2,EIF4G1,EIF4E,EIF3H,EIF3M
USP39	Q53GS9		0.0007851	0.0026962	2.24841									ADGRA3	Q8IWK6		0.002472	0.0071915	1.38884		GO Function	GO:0019904	Protein domain specific binding	44	695	0.44	0.83	1.57e-06	9606.ENSP00000200652,9606.ENSP00000231487,9606.ENSP00000253083,9606.ENSP00000262948,9606.ENSP00000263233,9606.ENSP00000264335,9606.ENSP00000264414,9606.ENSP00000265717,9606.ENSP00000281821,9606.ENSP00000324173,9606.ENSP00000325376,9606.ENSP00000336687,9606.ENSP00000338727,9606.ENSP00000339001,9606.ENSP00000341779,9606.ENSP00000345656,9606.ENSP00000347495,9606.ENSP00000348056,9606.ENSP00000348108,…	SLC22A4,SKP1,HIP1R,MAP2K2,SYP,YWHAE,CUL3,PRKAR2B,EPHA4,HSPA5,HNRNPM,CBX3,LRRFIP2,TUBB,PPP1CC,VAPA,WARS1,UBE2I,KHDRBS3,PAK3,CACYBP,SGIP1,TCEAL5,YWHAB,ATRX,RCC2,HNRNPK,YWHAZ,GAPDH,SH3KBP1,PPARA,LANCL1,MECP2,VAPB,DBNL,RACK1,IST1,VIM,LIN7A,LSM4,DDX6,NEFL,SRCIN1,CTNNB1
BCORL1	Q5H9F3		0.0095515	0.0220894	2.75454									LRRC47	Q8N1G4		0.0147876	0.0314883	1.83115		GO Function	GO:0042802	Identical protein binding	89	2144	0.26	0.61	1.47e-05	9606.ENSP00000012443,9606.ENSP00000209875,9606.ENSP00000215754,9606.ENSP00000216802,9606.ENSP00000217402,9606.ENSP00000219150,9606.ENSP00000219313,9606.ENSP00000221561,9606.ENSP00000227524,9606.ENSP00000228495,9606.ENSP00000229922,9606.ENSP00000253083,9606.ENSP00000258198,9606.ENSP00000261205,9606.ENSP00000261416,9606.ENSP00000261700,9606.ENSP00000263233,9606.ENSP00000264335,9606.ENSP00000264414,…	PPP5C,CBX5,MIF,PSME2,CHMP4B,CORO1A,PSMD7,TLE5,PRPF19,KCTD10,CAP2,HIP1R,DYNC1LI2,SYT1,HEXB,RTRAF,SYP,YWHAE,CUL3,ADD2,PDCD6,SRI,ACAT1,PRPF6,SH3GL1,NONO,PAK1,USP15,EPHA4,DCK,STC1,PSME3,SYN1,TCERG1,MAPRE2,CTNNA1,DSCAML1,BIN1,UGDH,A2M,FLNC,TBK1,ATP5IF1,CBX3,CORO1B,PRDX6,UBQLN2,WARS1,SORBS2,KHDRBS3,TRIM4,HNRNPH1,CACYBP,LMNA,PAXX,PRPS1,YWHAB,DNM1,MAPRE1,HNRNPK,SF1,AHNAK,CBX1,PSAP,YWHAZ,GAPDH,FAM98B,ELAV…
TCEAL5	Q5H9L2		3e-07	2.3e-06	1.77669									OTUD6B	Q8N6M0		0	1e-07	1.56248		GO Function	GO:0044877	Protein-containing complex binding	61	1261	0.32	0.65	1.97e-05	9606.ENSP00000209875,9606.ENSP00000216297,9606.ENSP00000219150,9606.ENSP00000223061,9606.ENSP00000228872,9606.ENSP00000236925,9606.ENSP00000242285,9606.ENSP00000246868,9606.ENSP00000253083,9606.ENSP00000256759,9606.ENSP00000261601,9606.ENSP00000264335,9606.ENSP00000264436,9606.ENSP00000265062,9606.ENSP00000266079,9606.ENSP00000278568,9606.ENSP00000284719,9606.ENSP00000296755,9606.ENSP00000297848,…	CBX5,SUPT16H,CORO1A,PCOLCE,CDKN1B,CAMSAP2,CLTA,SBDS,HIP1R,FST,USP14,YWHAE,ADD2,RAB7A,PRPF6,PAK1,OLA1,MAP1B,COL14A1,ATMIN,CTNNA1,SRP9,SF3B3,PPIH,CASP3,BIN1,DYNC1I1,HSPA5,FLNC,ATP5IF1,TUBB,CORO1B,PPP1CC,ARPC5L,PLS3,ADD3,ETF1,DHX9,CETN2,AIF1L,MARCKSL1,COL16A1,NDUFA8,CTTN,RBM3,DBN1,PPARA,PYM1,STRAP,CORO1C,SNRPB,DBNL,PPIA,HNRNPAB,RACK1,PAFAH1B2,ENO2,IST1,VIM,YTHDF3,NEFL
UBE2NL	Q5JXB2		0	0	1.43575									TSPYL6	Q8N831		0.0096836	0.0223666	2.55009		GO Function	GO:0008017	Microtubule binding	23	269	0.57	0.77	5.95e-05	9606.ENSP00000223398,9606.ENSP00000236925,9606.ENSP00000246868,9606.ENSP00000260746,9606.ENSP00000263710,9606.ENSP00000296755,9606.ENSP00000300249,9606.ENSP00000307093,9606.ENSP00000320130,9606.ENSP00000320663,9606.ENSP00000345656,9606.ENSP00000353508,9606.ENSP00000353846,9606.ENSP00000354681,9606.ENSP00000359300,9606.ENSP00000360076,9606.ENSP00000362014,9606.ENSP00000364585,9606.ENSP00000364721,…	CLIP2,CAMSAP2,SBDS,ARL3,CLASP1,MAP1B,MAPRE2,MAP6,DYNC1I1,EML4,VAPA,MAP2,DCLK1,OPA1,CETN2,SGIP1,DNM1,RCC2,MAPRE1,GAPDH,RMDN1,VAPB,MAP1LC3B2
CC2D1B	Q5T0F9		0.0026409	0.0076342	1.26688									LRRC57	Q8N9N7		0.0050295	0.0132024	2.16148		GO Function	GO:0008135	Translation factor activity, RNA binding	14	98	0.79	0.89	5.95e-05	9606.ENSP00000220592,9606.ENSP00000253108,9606.ENSP00000280557,9606.ENSP00000289371,9606.ENSP00000293831,9606.ENSP00000353741,9606.ENSP00000360365,9606.ENSP00000362287,9606.ENSP00000362688,9606.ENSP00000364119,9606.ENSP00000416255,9606.ENSP00000425561,9606.ENSP00000429931,9606.ENSP00000436049	AGO2,EIF3G,DENR,EIF5B,EIF4A1,ETF1,MCTS1,AGO3,EIF3I,EIF2S2,EIF4G1,EIF4E,EIF3H,EIF3M
RBM26	Q5T8P6		0.0013785	0.0043954	1.9312									LSM14A	Q8ND56		0.0038563	0.0104844	2.18469		GO Function	GO:0003727	Single-stranded RNA binding	13	86	0.82	0.88	8.31e-05	9606.ENSP00000220592,9606.ENSP00000233078,9606.ENSP00000265069,9606.ENSP00000349168,9606.ENSP00000356520,9606.ENSP00000358635,9606.ENSP00000362287,9606.ENSP00000362300,9606.ENSP00000386636,9606.ENSP00000400433,9606.ENSP00000401371,9606.ENSP00000410769,9606.ENSP00000446271	AGO2,DAZAP1,ZFR,HNRNPH1,DHX9,SYNCRIP,AGO3,AGO1,SSB,HNRNPF,TIA1,CNBP,LSM14A
AGBL2	Q5U5Z8		0	0	1.44954									LFNG	Q8NES3		0.0039611	0.0107054	1.49649		GO Function	GO:0045182	Translation regulator activity	16	152	0.66	0.72	0.00031	9606.ENSP00000220592,9606.ENSP00000253108,9606.ENSP00000280557,9606.ENSP00000289371,9606.ENSP00000293831,9606.ENSP00000353741,9606.ENSP00000360365,9606.ENSP00000362287,9606.ENSP00000362688,9606.ENSP00000364119,9606.ENSP00000410769,9606.ENSP00000416255,9606.ENSP00000425561,9606.ENSP00000429931,9606.ENSP00000436049,9606.ENSP00000466025	AGO2,EIF3G,DENR,EIF5B,EIF4A1,ETF1,MCTS1,AGO3,EIF3I,EIF2S2,CNBP,EIF4G1,EIF4E,EIF3H,EIF3M,CIRBP
OBSCN	Q5VST9		1e-07	9e-07	1.53637									THOC2	Q8NI27		9.18e-05	0.0004082	1.11328		GO Function	GO:0005198	Structural molecule activity	41	776	0.36	0.58	0.00033	9606.ENSP00000217939,9606.ENSP00000228825,9606.ENSP00000242285,9606.ENSP00000261712,9606.ENSP00000263238,9606.ENSP00000264071,9606.ENSP00000264436,9606.ENSP00000269576,9606.ENSP00000270625,9606.ENSP00000296755,9606.ENSP00000297848,9606.ENSP00000303153,9606.ENSP00000304669,9606.ENSP00000309415,9606.ENSP00000318697,9606.ENSP00000325146,9606.ENSP00000336799,9606.ENSP00000339001,9606.ENSP00000341289,…	MXRA5,ARPC3,CLTA,PSMD11,ACTR3,TUBB4A,ADD2,KRT10,RPS11,MAP1B,COL14A1,COL22A1,CTNNA1,CLTB,TUBB6,COL12A1,TUBA1B,TUBB,TUBB4B,SORBS2,ADD3,ELN,MAP2,KRT19,LMNA,INA,RPL5,COL16A1,AHNAK,TUBB2A,ARPC4,RPS18,RPLP2,RPS25,TBCE,VIM,MYL6B,OBSCN,RPS19,RPS28,NEFL
TANGO2	Q6ICL3		0.0018261	0.0055328	1.8645									SMARCC2	Q8TAQ2		2.2e-06	1.6e-05	3.41522		GO Function	GO:0003725	Double-stranded RNA binding	11	76	0.8	0.7	0.00081	9606.ENSP00000220592,9606.ENSP00000265069,9606.ENSP00000293831,9606.ENSP00000336799,9606.ENSP00000341289,9606.ENSP00000356520,9606.ENSP00000362287,9606.ENSP00000362300,9606.ENSP00000385269,9606.ENSP00000446007,9606.ENSP00000446271	AGO2,ZFR,EIF4A1,TUBA1B,TUBB4B,DHX9,AGO3,AGO1,ELAVL1,VIM,LSM14A
TAF2	Q6P1X5		0.0002044	0.0008243	2.06365									DSCAML1	Q8TD84		0	0	1.71547		GO Function	GO:0043021	Ribonucleoprotein complex binding	15	152	0.63	0.62	0.0011	9606.ENSP00000209875,9606.ENSP00000246868,9606.ENSP00000266079,9606.ENSP00000284719,9606.ENSP00000305230,9606.ENSP00000306614,9606.ENSP00000324173,9606.ENSP00000353741,9606.ENSP00000356520,9606.ENSP00000365950,9606.ENSP00000386156,9606.ENSP00000392270,9606.ENSP00000412566,9606.ENSP00000426909,9606.ENSP00000478490	CBX5,SBDS,PRPF6,OLA1,SRP9,PPIH,HSPA5,ETF1,DHX9,RBM3,PYM1,STRAP,SNRPB,RACK1,YTHDF3
WDR82	Q6UXN9		1.8e-06	1.35e-05	1.81194									DTD1	Q8TEA8		1.6e-06	1.25e-05	2.39277		GO Function	GO:0000166	Nucleotide binding	79	2168	0.2	0.37	0.0068	9606.ENSP00000012443,9606.ENSP00000200652,9606.ENSP00000222256,9606.ENSP00000222330,9606.ENSP00000223836,9606.ENSP00000235090,9606.ENSP00000246548,9606.ENSP00000258198,9606.ENSP00000260746,9606.ENSP00000262030,9606.ENSP00000262646,9606.ENSP00000262948,9606.ENSP00000263238,9606.ENSP00000264071,9606.ENSP00000265062,9606.ENSP00000265717,9606.ENSP00000265838,9606.ENSP00000270776,9606.ENSP00000278568,…	PPP5C,SLC22A4,RAB3A,GSK3A,AK1,WDR77,UBA2,DYNC1LI2,ARL3,ATP5F1B,RAB2A,MAP2K2,ACTR3,TUBB4A,RAB7A,PRKAR2B,ACAT1,PGD,PAK1,EPHA4,OLA1,RAB6B,DCK,AIFM1,EIF5B,ACTC1,EIF4A1,CCT3,SYN1,HSP90B1,RAB8A,BCR,HINT1,QARS1,RAB1B,UBE2N,PITPNA,TCP1,TUBB6,CHORDC1,UGDH,ITM2C,HSPA5,TBK1,RAB11B,TUBA1B,TUBB,TRIO,TUBB4B,WARS1,UBE2I,SYN3,DCLK1,PAK3,OPA1,DHX9,CMPK1,PRPS1,DNM1,ATRX,VARS1,TUBB2A,NME2,CCT4,DDX17,GAPDH,MECP2,TNI…
ZNF574	Q6ZN55		0.0010116	0.0034038	-1.42501									PDCD6IP	Q8WUM4		0	1e-07	2.87034		GO Function	GO:0031625	Ubiquitin protein ligase binding	20	299	0.46	0.45	0.007	9606.ENSP00000264335,9606.ENSP00000264414,9606.ENSP00000265717,9606.ENSP00000297156,9606.ENSP00000316176,9606.ENSP00000317334,9606.ENSP00000324173,9606.ENSP00000336799,9606.ENSP00000339001,9606.ENSP00000342026,9606.ENSP00000356652,9606.ENSP00000359345,9606.ENSP00000363017,9606.ENSP00000376249,9606.ENSP00000379287,9606.ENSP00000380921,9606.ENSP00000384109,9606.ENSP00000401470,9606.ENSP00000411256,…	YWHAE,CUL3,PRKAR2B,CAMLG,UBE2N,TCP1,HSPA5,TUBA1B,TUBB,PRDX6,CACYBP,RPL5,RPA2,CCDC50,YWHAZ,SH3KBP1,CUL4B,RANGAP1,GABARAPL1,MAP1LC3B2
WDR87	Q6ZQQ6		0.0018485	0.0055821	1.12761									PPP1R1C	Q8WVI7		0	0	1.23687		GO Function	GO:0032555	Purine ribonucleotide binding	71	1903	0.21	0.37	0.0079	9606.ENSP00000012443,9606.ENSP00000200652,9606.ENSP00000222256,9606.ENSP00000222330,9606.ENSP00000223836,9606.ENSP00000246548,9606.ENSP00000258198,9606.ENSP00000260746,9606.ENSP00000262030,9606.ENSP00000262646,9606.ENSP00000262948,9606.ENSP00000263238,9606.ENSP00000264071,9606.ENSP00000265062,9606.ENSP00000265717,9606.ENSP00000265838,9606.ENSP00000278568,9606.ENSP00000281821,9606.ENSP00000284719,…	PPP5C,SLC22A4,RAB3A,GSK3A,AK1,UBA2,DYNC1LI2,ARL3,ATP5F1B,RAB2A,MAP2K2,ACTR3,TUBB4A,RAB7A,PRKAR2B,ACAT1,PAK1,EPHA4,OLA1,RAB6B,DCK,EIF5B,ACTC1,EIF4A1,CCT3,SYN1,HSP90B1,RAB8A,BCR,QARS1,RAB1B,UBE2N,PITPNA,TCP1,TUBB6,CHORDC1,ITM2C,HSPA5,TBK1,RAB11B,TUBA1B,TUBB,TRIO,TUBB4B,WARS1,UBE2I,SYN3,DCLK1,PAK3,OPA1,DHX9,CMPK1,PRPS1,DNM1,ATRX,VARS1,TUBB2A,NME2,CCT4,DDX17,TNIK,SMG1,EIF4G1,GMPS,HARS1,RAB5C,OBSCN,DD…
CRACD	Q6ZU35		4.71e-05	0.0002281	1.62516									UBLCP1	Q8WVY7		1e-06	7.8e-06	1.9448		GO Function	GO:0051015	Actin filament binding	16	213	0.51	0.43	0.0101	9606.ENSP00000219150,9606.ENSP00000253083,9606.ENSP00000264436,9606.ENSP00000304669,9606.ENSP00000316779,9606.ENSP00000327145,9606.ENSP00000340211,9606.ENSP00000345361,9606.ENSP00000348163,9606.ENSP00000348381,9606.ENSP00000361383,9606.ENSP00000362638,9606.ENSP00000365745,9606.ENSP00000377195,9606.ENSP00000394496,9606.ENSP00000417653	CORO1A,HIP1R,ADD2,CTNNA1,BIN1,FLNC,CORO1B,ARPC5L,PLS3,ADD3,AIF1L,MARCKSL1,CTTN,DBN1,CORO1C,DBNL
EIF3M	Q7L2H7	Acetyl [N-Term]	0.0010034	0.0033885	2.35185									RIN2	Q8WYP3		1e-07	8e-07	1.57467		GO Function	GO:0003779	Actin binding	25	448	0.39	0.39	0.0114	9606.ENSP00000219150,9606.ENSP00000228825,9606.ENSP00000229922,9606.ENSP00000249700,9606.ENSP00000253083,9606.ENSP00000263238,9606.ENSP00000264436,9606.ENSP00000295987,9606.ENSP00000296755,9606.ENSP00000304669,9606.ENSP00000316779,9606.ENSP00000327145,9606.ENSP00000340211,9606.ENSP00000345361,9606.ENSP00000348163,9606.ENSP00000348381,9606.ENSP00000359225,9606.ENSP00000360305,9606.ENSP00000361383,…	CORO1A,ARPC3,CAP2,TMOD2,HIP1R,ACTR3,ADD2,SYN1,MAP1B,CTNNA1,BIN1,FLNC,CORO1B,ARPC5L,PLS3,ADD3,CNN3,PDLIM1,AIF1L,MARCKSL1,CTTN,DBN1,ARPC4,CORO1C,DBNL
CHST3	Q7LGC8		0.0017661	0.0053779	1.43709									CENPI	Q92674		0.0234939	0.0458204	1.68701		GO Function	GO:0035639	Purine ribonucleoside triphosphate binding	68	1834	0.21	0.35	0.012	9606.ENSP00000012443,9606.ENSP00000200652,9606.ENSP00000222256,9606.ENSP00000222330,9606.ENSP00000223836,9606.ENSP00000246548,9606.ENSP00000258198,9606.ENSP00000260746,9606.ENSP00000262030,9606.ENSP00000262646,9606.ENSP00000262948,9606.ENSP00000263238,9606.ENSP00000264071,9606.ENSP00000265062,9606.ENSP00000278568,9606.ENSP00000281821,9606.ENSP00000284719,9606.ENSP00000285208,9606.ENSP00000286648,…	PPP5C,SLC22A4,RAB3A,GSK3A,AK1,UBA2,DYNC1LI2,ARL3,ATP5F1B,RAB2A,MAP2K2,ACTR3,TUBB4A,RAB7A,PAK1,EPHA4,OLA1,RAB6B,DCK,EIF5B,ACTC1,EIF4A1,CCT3,SYN1,HSP90B1,RAB8A,BCR,QARS1,RAB1B,UBE2N,TCP1,TUBB6,CHORDC1,ITM2C,HSPA5,TBK1,RAB11B,TUBA1B,TUBB,TRIO,TUBB4B,WARS1,UBE2I,SYN3,DCLK1,PAK3,OPA1,DHX9,CMPK1,PRPS1,DNM1,ATRX,VARS1,TUBB2A,NME2,CCT4,DDX17,TNIK,SMG1,EIF4G1,GMPS,HARS1,RAB5C,OBSCN,DDX6,EHD1,SEPTIN3,PFKM
SSBP3-AS1	Q7Z2R9		0	1e-07	1.66717									ANP32B	Q92688		0.0015179	0.0047487	1.03557		GO Function	GO:0061980	Regulatory RNA binding	7	45	0.83	0.41	0.0212	9606.ENSP00000220592,9606.ENSP00000356520,9606.ENSP00000362287,9606.ENSP00000362300,9606.ENSP00000385269,9606.ENSP00000386894,9606.ENSP00000395535	AGO2,DHX9,AGO3,AGO1,ELAVL1,RBM4,MECP2
VPS35L	Q7Z3J2		0	3e-07	2.45713									HDAC2	Q92769		0.020684	0.0413001	1.6486		GO Function	GO:0097367	Carbohydrate derivative binding	79	2278	0.18	0.3	0.0232	9606.ENSP00000012443,9606.ENSP00000200652,9606.ENSP00000222256,9606.ENSP00000222330,9606.ENSP00000223061,9606.ENSP00000223836,9606.ENSP00000246548,9606.ENSP00000256759,9606.ENSP00000258198,9606.ENSP00000260746,9606.ENSP00000262030,9606.ENSP00000262646,9606.ENSP00000262948,9606.ENSP00000263238,9606.ENSP00000264071,9606.ENSP00000265062,9606.ENSP00000265717,9606.ENSP00000265838,9606.ENSP00000278568,…	PPP5C,SLC22A4,RAB3A,GSK3A,PCOLCE,AK1,UBA2,FST,DYNC1LI2,ARL3,ATP5F1B,RAB2A,MAP2K2,ACTR3,TUBB4A,RAB7A,PRKAR2B,ACAT1,PAK1,EPHA4,OLA1,RAB6B,DCK,EIF5B,ACTC1,EIF4A1,CCT3,SYN1,HSP90B1,RAB8A,BCR,QARS1,RAB1B,UBE2N,PITPNA,TCP1,TUBB6,CHORDC1,ITM2C,HSPA5,TBK1,RAB11B,TUBA1B,TUBB,TRIO,TUBB4B,WARS1,UBE2I,SYN3,DCLK1,PAK3,OPA1,DHX9,CMPK1,PRPS1,DNM1,ATRX,VARS1,TUBB2A,NME2,CCT4,PSAP,DDX17,TRPM2,TNIK,SMG1,EIF4G1,PPI…
CLASP1	Q7Z460		1.05e-05	6.39e-05	1.12366									TAF15	Q92804		3.24e-05	0.0001659	2.85702		GO Function	GO:0032561	Guanyl ribonucleotide binding	22	403	0.38	0.31	0.0353	9606.ENSP00000222256,9606.ENSP00000260746,9606.ENSP00000262646,9606.ENSP00000264071,9606.ENSP00000265062,9606.ENSP00000284719,9606.ENSP00000285208,9606.ENSP00000289371,9606.ENSP00000300935,9606.ENSP00000310226,9606.ENSP00000318697,9606.ENSP00000333547,9606.ENSP00000336799,9606.ENSP00000339001,9606.ENSP00000341289,9606.ENSP00000354681,9606.ENSP00000362014,9606.ENSP00000369703,9606.ENSP00000376886,…	RAB3A,ARL3,RAB2A,TUBB4A,RAB7A,OLA1,RAB6B,EIF5B,RAB8A,RAB1B,TUBB6,RAB11B,TUBA1B,TUBB,TUBB4B,OPA1,DNM1,TUBB2A,NME2,RAB5C,EHD1,SEPTIN3
YTHDF3	Q7Z739		0.0001868	0.0007601	1.60168									DDX17	Q92841		0.0253522	0.0489107	1.20916		GO Function	GO:0005525	GTP binding	21	381	0.38	0.3	0.0407	9606.ENSP00000222256,9606.ENSP00000260746,9606.ENSP00000262646,9606.ENSP00000264071,9606.ENSP00000265062,9606.ENSP00000284719,9606.ENSP00000285208,9606.ENSP00000289371,9606.ENSP00000300935,9606.ENSP00000310226,9606.ENSP00000318697,9606.ENSP00000333547,9606.ENSP00000336799,9606.ENSP00000339001,9606.ENSP00000341289,9606.ENSP00000354681,9606.ENSP00000362014,9606.ENSP00000369703,9606.ENSP00000447053,…	RAB3A,ARL3,RAB2A,TUBB4A,RAB7A,OLA1,RAB6B,EIF5B,RAB8A,RAB1B,TUBB6,RAB11B,TUBA1B,TUBB,TUBB4B,OPA1,DNM1,TUBB2A,RAB5C,EHD1,SEPTIN3
ADAMTSL2	Q86TH1		0	1e-07	1.30656									STMN2	Q93045		0.0045509	0.0120909	1.22878		GO Function	GO:0030276	Clathrin binding	8	69	0.7	0.34	0.0407	9606.ENSP00000242285,9606.ENSP00000253083,9606.ENSP00000261205,9606.ENSP00000309415,9606.ENSP00000316779,9606.ENSP00000350199,9606.ENSP00000406209,9606.ENSP00000483185	CLTA,HIP1R,SYT1,CLTB,BIN1,AP1B1,EPN1,AP2B1
ALYREF	Q86V81		0.0143094	0.0305413	1.01617									SMARCE1	Q969G3		2.36e-05	0.0001277	1.04435		GO Component	GO:0005829	Cytosol	244	5438	0.29	1.06	7.65e-28	9606.ENSP00000012443,9606.ENSP00000215754,9606.ENSP00000216479,9606.ENSP00000216802,9606.ENSP00000217402,9606.ENSP00000217958,9606.ENSP00000219150,9606.ENSP00000219313,9606.ENSP00000220592,9606.ENSP00000221855,9606.ENSP00000222256,9606.ENSP00000222330,9606.ENSP00000223029,9606.ENSP00000223208,9606.ENSP00000223836,9606.ENSP00000228495,9606.ENSP00000228825,9606.ENSP00000228872,9606.ENSP00000231487,…	PPP5C,MIF,AHSA1,PSME2,CHMP4B,PSMD10,CORO1A,PSMD7,AGO2,TBCB,RAB3A,GSK3A,AIMP2,CEP41,AK1,KCTD10,ARPC3,CDKN1B,SKP1,DAZAP1,WDR77,CAMSAP2,CLTA,SBDS,JPT2,LSM7,ZC3H4,HIP1R,EIF3G,ATP6V1E1,DNAJB1,RIN2,DYNC1LI2,CAB39,USP14,RTRAF,PSMD11,RAB2A,MAP2K2,PPM1F,ACTR3,CLASP1,TUBB4A,CRACD,YWHAE,CUL3,ADD2,PDCD6,CDV3,RAB7A,PRKAR2B,SRI,SNRPF,SRP14,COPS3,KRT10,SH3GL1,RPS11,PGD,PAK1,USP15,OLA1,RAB6B,VBP1,DCK,AIFM1,EIF5B…
ATCAY	Q86WG3		0	2e-07	2.70806									LRRC59	Q96AG4		0	1e-07	1.87996		GO Component	GO:1903561	Extracellular vesicle	141	2120	0.46	1.47	7.65e-28	9606.ENSP00000196061,9606.ENSP00000215754,9606.ENSP00000216479,9606.ENSP00000216802,9606.ENSP00000217402,9606.ENSP00000217939,9606.ENSP00000219150,9606.ENSP00000219313,9606.ENSP00000220592,9606.ENSP00000220809,9606.ENSP00000222256,9606.ENSP00000222725,9606.ENSP00000223061,9606.ENSP00000223836,9606.ENSP00000228825,9606.ENSP00000253413,9606.ENSP00000254322,9606.ENSP00000258418,9606.ENSP00000260746,…	PLOD1,MIF,AHSA1,PSME2,CHMP4B,MXRA5,CORO1A,PSMD7,AGO2,PLAT,RAB3A,LFNG,PCOLCE,AK1,ARPC3,ATP6V1E1,DNAJB1,CAB39,ARL3,HEXB,USP14,ATP5F1B,RAB2A,ACTR3,TUBB4A,YWHAE,CUL3,PDCD6,RAB7A,SEMA3C,PRKAR2B,SRI,ACAT1,KRT10,RPS11,PGD,SAA4,OLA1,ACTC1,EIF4A1,CCT3,VPS35,HSP90B1,RAB8A,BCR,HINT1,ACO1,RAB1B,UBE2N,PITPNA,TCP1,TUBB6,UGDH,LYPLA1,NPEPPS,TALDO1,ITM2C,A2M,HSPA5,COL12A1,HNRNPM,CNDP2,LRRC57,MDH2,RAB11B,TUBB,CORO…
HEATR4	Q86WZ0		1.41e-05	8.18e-05	1.47143									VPS33A	Q96AX1		0	1e-07	1.746		GO Component	GO:0070062	Extracellular exosome	139	2096	0.46	1.46	9.84e-28	9606.ENSP00000196061,9606.ENSP00000215754,9606.ENSP00000216479,9606.ENSP00000216802,9606.ENSP00000217402,9606.ENSP00000217939,9606.ENSP00000219150,9606.ENSP00000219313,9606.ENSP00000220592,9606.ENSP00000220809,9606.ENSP00000223061,9606.ENSP00000223836,9606.ENSP00000228825,9606.ENSP00000253413,9606.ENSP00000254322,9606.ENSP00000258418,9606.ENSP00000260746,9606.ENSP00000261416,9606.ENSP00000261601,…	PLOD1,MIF,AHSA1,PSME2,CHMP4B,MXRA5,CORO1A,PSMD7,AGO2,PLAT,PCOLCE,AK1,ARPC3,ATP6V1E1,DNAJB1,CAB39,ARL3,HEXB,USP14,ATP5F1B,RAB2A,ACTR3,TUBB4A,YWHAE,CUL3,PDCD6,RAB7A,SEMA3C,PRKAR2B,SRI,ACAT1,KRT10,RPS11,PGD,SAA4,OLA1,ACTC1,EIF4A1,CCT3,VPS35,HSP90B1,RAB8A,BCR,HINT1,ACO1,RAB1B,UBE2N,PITPNA,TCP1,TUBB6,UGDH,LYPLA1,NPEPPS,TALDO1,ITM2C,A2M,HSPA5,COL12A1,HNRNPM,CNDP2,LRRC57,MDH2,RAB11B,TUBB,CORO1B,GANAB,TU…
CCDC50	Q8IVM0		8e-07	6.7e-06	1.50403									RGMA	Q96B86		0	4e-07	1.49144		GO Component	GO:0031982	Vesicle	189	3957	0.32	1.08	1.41e-22	9606.ENSP00000196061,9606.ENSP00000215754,9606.ENSP00000216479,9606.ENSP00000216802,9606.ENSP00000217402,9606.ENSP00000217939,9606.ENSP00000219150,9606.ENSP00000219313,9606.ENSP00000220592,9606.ENSP00000220809,9606.ENSP00000222256,9606.ENSP00000222725,9606.ENSP00000223061,9606.ENSP00000223836,9606.ENSP00000228825,9606.ENSP00000228872,9606.ENSP00000242285,9606.ENSP00000251143,9606.ENSP00000253083,…	PLOD1,MIF,AHSA1,PSME2,CHMP4B,MXRA5,CORO1A,PSMD7,AGO2,PLAT,RAB3A,LFNG,PCOLCE,AK1,ARPC3,CDKN1B,CLTA,VPS35L,HIP1R,ATP6V1E1,DNAJB1,RIN2,AP3B1,DYNC1LI2,CAB39,ARL3,SYT1,HEXB,USP14,PSMD11,ATP5F1B,RAB2A,MAP2K2,SYP,ACTR3,TUBB4A,YWHAE,CUL3,ADD2,PDCD6,RAB7A,SEMA3C,PRKAR2B,SRI,ACAT1,VPS33A,SRP14,KRT10,SH3GL1,RPS11,PGD,SAA4,EPHA4,OLA1,RAB6B,ACTC1,EIF4A1,AGL,CCT3,SYN1,DUSP16,VPS35,HSP90B1,RAB8A,BCR,HINT1,CTNNA…
LOXHD1	Q8IVV2		8.8e-06	5.52e-05	-1.67526									SH3KBP1	Q96B97		2.78e-05	0.0001461	1.67729		GO Component	GO:0043226	Organelle	407	14017	0.1	0.69	2.58e-19	9606.ENSP00000012443,9606.ENSP00000194214,9606.ENSP00000196061,9606.ENSP00000200652,9606.ENSP00000209875,9606.ENSP00000215570,9606.ENSP00000215754,9606.ENSP00000215793,9606.ENSP00000216297,9606.ENSP00000216479,9606.ENSP00000216802,9606.ENSP00000217402,9606.ENSP00000217939,9606.ENSP00000217958,9606.ENSP00000219150,9606.ENSP00000219313,9606.ENSP00000219782,9606.ENSP00000220592,9606.ENSP00000220809,…	PPP5C,HSPB11,PLOD1,SLC22A4,CBX5,TIMM13,MIF,SF3A1,SUPT16H,AHSA1,PSME2,CHMP4B,MXRA5,PSMD10,CORO1A,PSMD7,MAZ,AGO2,PLAT,TLE5,TBCB,RAB3A,GSK3A,ZNF574,LFNG,AIMP2,PCOLCE,CEP41,CLIP2,AK1,LRRC59,EFNB3,PRPF19,KCTD10,ARPC3,CDKN1B,CAP2,SKP1,DAZAP1,WDR77,CAMSAP2,CLTA,THOC2,UBA2,SBDS,JPT2,TMOD2,VPS35L,LSM7,BMP15,ZC3H4,HIP1R,ATP6V1E1,SNRPA1,DNAJB1,RIN2,AP3B1,FST,DYNC1LI2,CAB39,ARL3,DBR1,SYT1,HEXB,USP14,RTRAF,PS…
ADGRA3	Q8IWK6		0.002472	0.0071915	1.38884									KLHL29	Q96CT2		0.0010331	0.0034633	1.34249		GO Component	GO:0005737	Cytoplasm	371	12056	0.13	0.72	7.85e-19	9606.ENSP00000012443,9606.ENSP00000196061,9606.ENSP00000200652,9606.ENSP00000215570,9606.ENSP00000215754,9606.ENSP00000216479,9606.ENSP00000216802,9606.ENSP00000217402,9606.ENSP00000217958,9606.ENSP00000219150,9606.ENSP00000219313,9606.ENSP00000220592,9606.ENSP00000220809,9606.ENSP00000221855,9606.ENSP00000222256,9606.ENSP00000222330,9606.ENSP00000222725,9606.ENSP00000223029,9606.ENSP00000223208,…	PPP5C,PLOD1,SLC22A4,TIMM13,MIF,AHSA1,PSME2,CHMP4B,PSMD10,CORO1A,PSMD7,AGO2,PLAT,TBCB,RAB3A,GSK3A,LFNG,AIMP2,CEP41,CLIP2,AK1,LRRC59,PRPF19,KCTD10,ARPC3,CDKN1B,CAP2,SKP1,DAZAP1,WDR77,CAMSAP2,CLTA,UBA2,SBDS,JPT2,TMOD2,VPS35L,LSM7,BMP15,ZC3H4,HIP1R,EIF3G,ATP6V1E1,DNAJB1,RIN2,AP3B1,FST,DYNC1LI2,CAB39,ARL3,SYT1,HEXB,USP14,RTRAF,PSMD11,ATP5F1B,RAB2A,MAP2K2,PPM1F,SYP,ACTR3,CLASP1,TUBB4A,LOXL3,CRACD,YWHAE…
HS6ST3	Q8IZP7		0.0129183	0.028198	-1.08962									RMDN1	Q96DB5		0.0073751	0.0180138	1.50897		GO Component	GO:0005615	Extracellular space	157	3247	0.32	1.04	3.64e-18	9606.ENSP00000196061,9606.ENSP00000215754,9606.ENSP00000216479,9606.ENSP00000216802,9606.ENSP00000217402,9606.ENSP00000217939,9606.ENSP00000219150,9606.ENSP00000219313,9606.ENSP00000220592,9606.ENSP00000220809,9606.ENSP00000223061,9606.ENSP00000223836,9606.ENSP00000228825,9606.ENSP00000252677,9606.ENSP00000253413,9606.ENSP00000254322,9606.ENSP00000256759,9606.ENSP00000258418,9606.ENSP00000260746,…	PLOD1,MIF,AHSA1,PSME2,CHMP4B,MXRA5,CORO1A,PSMD7,AGO2,PLAT,PCOLCE,AK1,ARPC3,BMP15,ATP6V1E1,DNAJB1,FST,CAB39,ARL3,HEXB,USP14,ATP5F1B,RAB2A,ACTR3,TUBB4A,LOXL3,YWHAE,CUL3,PDCD6,RAB7A,SEMA3C,PRKAR2B,SRI,ACAT1,KRT10,RPS11,PGD,SAA4,OLA1,STC1,ACTC1,EIF4A1,CCT3,COL14A1,VPS35,HSP90B1,RAB8A,COL22A1,BCR,HINT1,ACO1,RAB1B,DSCAML1,UBE2N,PITPNA,TCP1,TUBB6,UGDH,LYPLA1,NPEPPS,TALDO1,ITM2C,A2M,HSPA5,COL12A1,HNRNPM,…
LRRC47	Q8N1G4		0.0147876	0.0314883	1.83115									DAZAP1	Q96EP5	Acetyl [N-Term]	1e-07	1.3e-06	1.32604		GO Component	GO:0099080	Supramolecular complex	93	1366	0.47	1.34	4.1e-18	9606.ENSP00000209875,9606.ENSP00000217402,9606.ENSP00000219150,9606.ENSP00000220592,9606.ENSP00000221855,9606.ENSP00000222330,9606.ENSP00000223398,9606.ENSP00000223836,9606.ENSP00000236925,9606.ENSP00000249700,9606.ENSP00000258198,9606.ENSP00000258418,9606.ENSP00000260746,9606.ENSP00000262948,9606.ENSP00000263710,9606.ENSP00000264071,9606.ENSP00000264414,9606.ENSP00000265729,9606.ENSP00000269576,…	CBX5,CHMP4B,CORO1A,AGO2,TBCB,GSK3A,CLIP2,AK1,CAMSAP2,TMOD2,DYNC1LI2,CAB39,ARL3,MAP2K2,CLASP1,TUBB4A,CUL3,SRI,KRT10,PAK1,ACTC1,CCT3,LSM6,MAP1B,MAPRE2,TBCA,MAP6,BIN1,TCP1,TUBB6,DYNC1I1,EML4,SMARCE1,FLNC,TUBA1B,TUBB,CORO1B,TUBB4B,PPP1CC,SORBS2,PLS3,CNOT3,ELN,MAP2,OPA1,KRT19,DHX9,LMNA,INA,PDLIM1,DNM1,CENPI,AGO3,AGO1,COL16A1,RCC2,MAPRE1,HNRNPK,AHNAK,TUBB2A,MTMR12,CCT4,XPO1,ELAVL1,RMDN1,RBM4,CORO1C,ACT…
OTUD6B	Q8N6M0		0	1e-07	1.56248									ZBED10P	Q96FA7		2.3e-06	1.65e-05	1.61197		GO Component	GO:0032991	Protein-containing complex	218	5506	0.24	0.88	4.1e-17	9606.ENSP00000012443,9606.ENSP00000194214,9606.ENSP00000196061,9606.ENSP00000209875,9606.ENSP00000215570,9606.ENSP00000215793,9606.ENSP00000216297,9606.ENSP00000216802,9606.ENSP00000217402,9606.ENSP00000217958,9606.ENSP00000219150,9606.ENSP00000219313,9606.ENSP00000220592,9606.ENSP00000220809,9606.ENSP00000221561,9606.ENSP00000222256,9606.ENSP00000222330,9606.ENSP00000223029,9606.ENSP00000223398,…	PPP5C,HSPB11,PLOD1,CBX5,TIMM13,SF3A1,SUPT16H,PSME2,CHMP4B,PSMD10,CORO1A,PSMD7,AGO2,PLAT,TLE5,RAB3A,GSK3A,AIMP2,CLIP2,PRPF19,KCTD10,ARPC3,CDKN1B,SKP1,DAZAP1,WDR77,CLTA,THOC2,UBA2,LSM7,EIF3G,ATP6V1E1,SNRPA1,AP3B1,DYNC1LI2,CAB39,HEXB,USP14,RTRAF,PSMD11,ATP5F1B,PPM1F,ACTR3,POLR1A,CUL3,ADD2,PDCD6,NRXN2,PRKAR2B,PRPF6,SNRPF,VPS33A,SRP14,COPS3,RPS11,NONO,SAA4,PAK1,EPHA4,VBP1,ACTC1,PSME3,EIF4A1,AGL,CCT3,W…
TSPYL6	Q8N831		0.0096836	0.0223666	2.55009									DYNLL2	Q96FJ2		8.93e-05	0.0003988	1.88343		GO Component	GO:0005622	Intracellular anatomical structure	416	14891	0.08	0.65	9.03e-17	9606.ENSP00000012443,9606.ENSP00000194214,9606.ENSP00000196061,9606.ENSP00000200652,9606.ENSP00000209875,9606.ENSP00000215570,9606.ENSP00000215754,9606.ENSP00000215793,9606.ENSP00000216297,9606.ENSP00000216479,9606.ENSP00000216802,9606.ENSP00000217402,9606.ENSP00000217958,9606.ENSP00000219150,9606.ENSP00000219313,9606.ENSP00000219782,9606.ENSP00000220592,9606.ENSP00000220809,9606.ENSP00000221561,…	PPP5C,HSPB11,PLOD1,SLC22A4,CBX5,TIMM13,MIF,SF3A1,SUPT16H,AHSA1,PSME2,CHMP4B,PSMD10,CORO1A,PSMD7,MAZ,AGO2,PLAT,TLE5,TBCB,RAB3A,GSK3A,ZNF574,LFNG,AIMP2,CEP41,CLIP2,AK1,LRRC59,PRPF19,KCTD10,ARPC3,CDKN1B,CAP2,SKP1,DAZAP1,WDR77,CAMSAP2,CLTA,THOC2,UBA2,SBDS,JPT2,TMOD2,VPS35L,LSM7,BMP15,ZC3H4,HIP1R,EIF3G,ATP6V1E1,SNRPA1,DNAJB1,RIN2,AP3B1,FST,DYNC1LI2,CAB39,ARL3,DBR1,SYT1,HEXB,USP14,RTRAF,PSMD11,ATP5F1B,…
LRRC57	Q8N9N7		0.0050295	0.0132024	2.16148									DTD2	Q96FN9		0.0001044	0.0004553	1.42846		GO Component	GO:1990904	Ribonucleoprotein complex	61	687	0.59	1.55	3.14e-16	9606.ENSP00000209875,9606.ENSP00000215793,9606.ENSP00000220592,9606.ENSP00000227524,9606.ENSP00000233078,9606.ENSP00000252622,9606.ENSP00000253108,9606.ENSP00000254193,9606.ENSP00000266079,9606.ENSP00000266735,9606.ENSP00000267884,9606.ENSP00000270625,9606.ENSP00000286428,9606.ENSP00000296581,9606.ENSP00000305230,9606.ENSP00000305790,9606.ENSP00000306614,9606.ENSP00000311747,9606.ENSP00000312981,…	CBX5,SF3A1,AGO2,PRPF19,DAZAP1,LSM7,EIF3G,SNRPA1,PRPF6,SNRPF,SRP14,RPS11,VBP1,LSM6,SRP9,SF3B3,PPIH,RBM14,USP39,MYEF2,HNRNPM,SF3B1,HNRNPH1,DHX9,SF3B5,SYNCRIP,PTBP2,RPL5,MAGOH,SF3A3,AGO3,AGO1,EIF3I,HNRNPK,RBM3,SF1,DDX17,GAPDH,XPO1,ELAVL1,SSB,RPS18,HNRNPF,SNRPE,SNRPB,EIF4G1,ALYREF,HNRNPAB,EIF4E,RACK1,EIF3H,RPLP2,RPS25,EIF3M,VIM,LSM14A,CIRBP,LSM4,RPS19,RPS28,DDX6
LSM14A	Q8ND56		0.0038563	0.0104844	2.18469									MAP6	Q96JE9		3.93e-05	0.0001953	1.94836		GO Component	GO:0043229	Intracellular organelle	386	13231	0.1	0.67	5.26e-16	9606.ENSP00000012443,9606.ENSP00000194214,9606.ENSP00000196061,9606.ENSP00000200652,9606.ENSP00000209875,9606.ENSP00000215570,9606.ENSP00000215754,9606.ENSP00000215793,9606.ENSP00000216297,9606.ENSP00000216479,9606.ENSP00000216802,9606.ENSP00000217402,9606.ENSP00000217958,9606.ENSP00000219150,9606.ENSP00000219313,9606.ENSP00000219782,9606.ENSP00000220592,9606.ENSP00000220809,9606.ENSP00000221561,…	PPP5C,HSPB11,PLOD1,SLC22A4,CBX5,TIMM13,MIF,SF3A1,SUPT16H,AHSA1,PSME2,CHMP4B,PSMD10,CORO1A,PSMD7,MAZ,AGO2,PLAT,TLE5,TBCB,RAB3A,GSK3A,ZNF574,LFNG,AIMP2,CEP41,CLIP2,AK1,LRRC59,PRPF19,KCTD10,ARPC3,CDKN1B,SKP1,DAZAP1,WDR77,CAMSAP2,CLTA,THOC2,UBA2,SBDS,JPT2,TMOD2,VPS35L,LSM7,BMP15,ZC3H4,HIP1R,ATP6V1E1,SNRPA1,DNAJB1,RIN2,AP3B1,FST,DYNC1LI2,CAB39,ARL3,DBR1,SYT1,HEXB,USP14,RTRAF,PSMD11,ATP5F1B,RAB2A,MAP2K…
LFNG	Q8NES3		0.0039611	0.0107054	1.49649									ST6GAL2	Q96JF0		0.0004194	0.0015387	1.11591		GO Component	GO:0043232	Intracellular non-membrane-bounded organelle	201	5191	0.23	0.83	3.68e-14	9606.ENSP00000194214,9606.ENSP00000209875,9606.ENSP00000215570,9606.ENSP00000216297,9606.ENSP00000217402,9606.ENSP00000217958,9606.ENSP00000219150,9606.ENSP00000220592,9606.ENSP00000221855,9606.ENSP00000222330,9606.ENSP00000223208,9606.ENSP00000223398,9606.ENSP00000223836,9606.ENSP00000225972,9606.ENSP00000227524,9606.ENSP00000228825,9606.ENSP00000231487,9606.ENSP00000236925,9606.ENSP00000242285,…	HSPB11,CBX5,TIMM13,SUPT16H,CHMP4B,PSMD10,CORO1A,AGO2,TBCB,GSK3A,CEP41,CLIP2,AK1,LRRC59,PRPF19,ARPC3,SKP1,CAMSAP2,CLTA,SBDS,TMOD2,ZC3H4,HIP1R,DNAJB1,DYNC1LI2,CAB39,ARL3,RTRAF,ATP5F1B,MAP2K2,ACTR3,CLASP1,POLR1A,TUBB4A,CUL3,ADD2,RAB7A,ZFR,PRKAR2B,SRI,KRT10,SH3GL1,RPS11,NONO,PAK1,OLA1,ACTC1,CCT3,SYN1,WDR82,LSM6,MAP1B,UBLCP1,MAPRE2,RAB8A,HINT1,CTNNA1,SF3B3,TBCA,MAP6,RBM14,UBE2N,BIN1,TCP1,TUBB6,DYNC1I1…
COL22A1	Q8NFW1		0.0048171	0.0126998	-1.78821									CNDP2	Q96KP4		2.7e-06	1.9e-05	1.37538		GO Component	GO:0043227	Membrane-bounded organelle	380	13188	0.1	0.65	6.95e-14	9606.ENSP00000012443,9606.ENSP00000194214,9606.ENSP00000196061,9606.ENSP00000200652,9606.ENSP00000209875,9606.ENSP00000215570,9606.ENSP00000215754,9606.ENSP00000215793,9606.ENSP00000216297,9606.ENSP00000216479,9606.ENSP00000216802,9606.ENSP00000217402,9606.ENSP00000217939,9606.ENSP00000217958,9606.ENSP00000219150,9606.ENSP00000219313,9606.ENSP00000219782,9606.ENSP00000220592,9606.ENSP00000220809,…	PPP5C,HSPB11,PLOD1,SLC22A4,CBX5,TIMM13,MIF,SF3A1,SUPT16H,AHSA1,PSME2,CHMP4B,MXRA5,PSMD10,CORO1A,PSMD7,MAZ,AGO2,PLAT,TLE5,RAB3A,GSK3A,ZNF574,LFNG,AIMP2,PCOLCE,CEP41,CLIP2,AK1,LRRC59,PRPF19,KCTD10,ARPC3,CDKN1B,SKP1,DAZAP1,WDR77,CAMSAP2,CLTA,THOC2,UBA2,SBDS,JPT2,VPS35L,LSM7,BMP15,ZC3H4,HIP1R,ATP6V1E1,SNRPA1,DNAJB1,RIN2,AP3B1,FST,DYNC1LI2,CAB39,ARL3,DBR1,SYT1,HEXB,USP14,RTRAF,PSMD11,ATP5F1B,RAB2A,MAP…
THOC2	Q8NI27		9.18e-05	0.0004082	1.11328									ZFR	Q96KR1		0	2e-07	1.17505		GO Component	GO:0005856	Cytoskeleton	116	2369	0.33	0.96	5.77e-13	9606.ENSP00000194214,9606.ENSP00000217402,9606.ENSP00000217958,9606.ENSP00000219150,9606.ENSP00000221855,9606.ENSP00000222330,9606.ENSP00000223208,9606.ENSP00000223398,9606.ENSP00000223836,9606.ENSP00000227524,9606.ENSP00000228825,9606.ENSP00000231487,9606.ENSP00000236925,9606.ENSP00000242285,9606.ENSP00000246868,9606.ENSP00000249700,9606.ENSP00000253083,9606.ENSP00000258198,9606.ENSP00000260746,…	HSPB11,CHMP4B,PSMD10,CORO1A,TBCB,GSK3A,CEP41,CLIP2,AK1,PRPF19,ARPC3,SKP1,CAMSAP2,CLTA,SBDS,TMOD2,HIP1R,DYNC1LI2,ARL3,RTRAF,MAP2K2,ACTR3,CLASP1,TUBB4A,CUL3,ADD2,PRKAR2B,KRT10,SH3GL1,PAK1,OLA1,ACTC1,CCT3,SYN1,MAP1B,MAPRE2,RAB8A,HINT1,CTNNA1,TBCA,MAP6,BIN1,TCP1,TUBB6,DYNC1I1,EML4,FLNC,CBX3,TUBA1B,TUBB,CORO1B,TUBB4B,PPP1CC,ARPC5L,VAPA,SORBS2,PLS3,ADD3,MAP2,LRRCC1,OPA1,KRT19,DHX9,TAGLN2,LMNA,INA,CNN3,…
SMARCC2	Q8TAQ2		2.2e-06	1.6e-05	3.41522									PRRC1	Q96M27		0.0069023	0.0170642	1.67801		GO Component	GO:0005576	Extracellular region	169	4175	0.25	0.83	8.64e-13	9606.ENSP00000084798,9606.ENSP00000196061,9606.ENSP00000215754,9606.ENSP00000216479,9606.ENSP00000216802,9606.ENSP00000217402,9606.ENSP00000217939,9606.ENSP00000219150,9606.ENSP00000219313,9606.ENSP00000220592,9606.ENSP00000220809,9606.ENSP00000222256,9606.ENSP00000222725,9606.ENSP00000223061,9606.ENSP00000223836,9606.ENSP00000228825,9606.ENSP00000252677,9606.ENSP00000253413,9606.ENSP00000254322,…	CA11,PLOD1,MIF,AHSA1,PSME2,CHMP4B,MXRA5,CORO1A,PSMD7,AGO2,PLAT,RAB3A,LFNG,PCOLCE,AK1,ARPC3,BMP15,ATP6V1E1,DNAJB1,FST,CAB39,ARL3,HEXB,USP14,PSMD11,ATP5F1B,RAB2A,MAP2K2,ACTR3,TUBB4A,LOXL3,YWHAE,CUL3,PDCD6,RAB7A,SEMA3C,NPTX2,PRKAR2B,SRI,ACAT1,SRP14,KRT10,RPS11,PGD,SAA4,OLA1,STC1,ACTC1,EIF4A1,AGL,CCT3,COL14A1,VPS35,HSP90B1,RAB8A,COL22A1,BCR,HINT1,ACO1,RAB1B,DSCAML1,UBE2N,PITPNA,TCP1,TUBB6,UGDH,LYPLA1…
DSCAML1	Q8TD84		0	0	1.71547									RBM14	Q96PK6		0.0011726	0.0038461	1.23669		GO Component	GO:0030054	Cell junction	105	2115	0.33	0.94	6.77e-12	9606.ENSP00000219150,9606.ENSP00000220809,9606.ENSP00000222256,9606.ENSP00000222330,9606.ENSP00000226091,9606.ENSP00000228825,9606.ENSP00000229922,9606.ENSP00000242285,9606.ENSP00000249700,9606.ENSP00000253083,9606.ENSP00000253413,9606.ENSP00000254322,9606.ENSP00000255194,9606.ENSP00000261205,9606.ENSP00000261601,9606.ENSP00000262948,9606.ENSP00000263233,9606.ENSP00000263238,9606.ENSP00000264335,…	CORO1A,PLAT,RAB3A,GSK3A,EFNB3,ARPC3,CAP2,CLTA,TMOD2,HIP1R,ATP6V1E1,DNAJB1,AP3B1,SYT1,USP14,MAP2K2,SYP,ACTR3,YWHAE,ADD2,RAB7A,NRXN2,NPTX2,PRKAR2B,SH3GL1,RPS11,PAK1,EPHA4,RAB6B,ACTC1,SYN1,MAP1B,VPS35,HSP90B1,MAPRE2,RAB8A,BCR,CTNNA1,CLTB,DSCAML1,BIN1,HSPA5,FLNC,RAB11B,CORO1B,ADGRL1,PPP1CC,ARPC5L,VAPA,SORBS2,ADD3,SYN3,DCLK1,PAK3,INA,NTNG1,CNN3,RPL5,PDLIM1,SNCG,AIF1L,YWHAB,DNM1,NCDN,CLIC4,MAPRE1,HNRNP…
PXYLP1	Q8TE99		0.0049545	0.0130243	-1.18317									SMG1	Q96Q15		4.2e-05	0.0002051	2.71512		GO Component	GO:0099512	Supramolecular fiber	65	1000	0.45	1.11	1.86e-11	9606.ENSP00000217402,9606.ENSP00000219150,9606.ENSP00000221855,9606.ENSP00000222330,9606.ENSP00000223398,9606.ENSP00000223836,9606.ENSP00000236925,9606.ENSP00000249700,9606.ENSP00000258198,9606.ENSP00000258418,9606.ENSP00000260746,9606.ENSP00000262948,9606.ENSP00000263710,9606.ENSP00000264071,9606.ENSP00000264414,9606.ENSP00000265729,9606.ENSP00000269576,9606.ENSP00000278568,9606.ENSP00000290378,…	CHMP4B,CORO1A,TBCB,GSK3A,CLIP2,AK1,CAMSAP2,TMOD2,DYNC1LI2,CAB39,ARL3,MAP2K2,CLASP1,TUBB4A,CUL3,SRI,KRT10,PAK1,ACTC1,CCT3,MAP1B,MAPRE2,TBCA,MAP6,BIN1,TCP1,TUBB6,DYNC1I1,EML4,FLNC,TUBA1B,TUBB,CORO1B,TUBB4B,SORBS2,PLS3,ELN,MAP2,OPA1,KRT19,LMNA,INA,PDLIM1,DNM1,COL16A1,RCC2,MAPRE1,AHNAK,TUBB2A,MTMR12,CCT4,RMDN1,CORO1C,GABARAPL1,TBCE,VIM,MYL6B,MAP1LC3B2,OBSCN,TPPP3,MYL12B,DYNLL2,TPT1,NEFL,CTNNB1
DTD1	Q8TEA8		1.6e-06	1.25e-05	2.39277									VPS35	Q96QK1		0.0033489	0.0092702	1.94004		GO Component	GO:0005681	Spliceosomal complex	28	197	0.79	1.67	2.02e-11	9606.ENSP00000215793,9606.ENSP00000227524,9606.ENSP00000252622,9606.ENSP00000254193,9606.ENSP00000266079,9606.ENSP00000266735,9606.ENSP00000296581,9606.ENSP00000305790,9606.ENSP00000306614,9606.ENSP00000312981,9606.ENSP00000316950,9606.ENSP00000325376,9606.ENSP00000335321,9606.ENSP00000349168,9606.ENSP00000356541,9606.ENSP00000358635,9606.ENSP00000359216,9606.ENSP00000360525,9606.ENSP00000362110,…	SF3A1,PRPF19,LSM7,SNRPA1,PRPF6,SNRPF,LSM6,SF3B3,PPIH,USP39,MYEF2,HNRNPM,SF3B1,HNRNPH1,SF3B5,SYNCRIP,PTBP2,MAGOH,SF3A3,HNRNPK,RBM3,SF1,HNRNPF,SNRPE,SNRPB,ALYREF,CIRBP,LSM4
PDCD6IP	Q8WUM4		0	1e-07	2.87034									S100A13	Q99584		0.0026871	0.0077223	3.27394		GO Component	GO:0045202	Synapse	77	1350	0.39	1.01	4.3e-11	9606.ENSP00000219150,9606.ENSP00000220809,9606.ENSP00000222256,9606.ENSP00000222330,9606.ENSP00000226091,9606.ENSP00000229922,9606.ENSP00000242285,9606.ENSP00000249700,9606.ENSP00000253083,9606.ENSP00000253413,9606.ENSP00000254322,9606.ENSP00000255194,9606.ENSP00000261205,9606.ENSP00000261601,9606.ENSP00000263233,9606.ENSP00000264436,9606.ENSP00000265062,9606.ENSP00000265459,9606.ENSP00000265634,…	CORO1A,PLAT,RAB3A,GSK3A,EFNB3,CAP2,CLTA,TMOD2,HIP1R,ATP6V1E1,DNAJB1,AP3B1,SYT1,USP14,SYP,ADD2,RAB7A,NRXN2,NPTX2,PRKAR2B,SH3GL1,EPHA4,RAB6B,ACTC1,SYN1,MAP1B,VPS35,RAB8A,BCR,CLTB,DSCAML1,BIN1,RAB11B,ADGRL1,PPP1CC,ARPC5L,SORBS2,ADD3,SYN3,DCLK1,PAK3,INA,NTNG1,RPL5,SNCG,DNM1,NCDN,CTTN,RTN3,ITSN1,DBN1,YWHAZ,SH3KBP1,NRXN1,ELAVL1,ATCAY,RPS18,CORO1C,MECP2,TNIK,EIF4G1,DBNL,EIF4E,RPS25,ENO2,LIN7A,RPS19,DYNL…
PPP1R1C	Q8WVI7		0	0	1.23687									HNRNPAB	Q99729		0	1e-07	1.68468		GO Component	GO:0005925	Focal adhesion	37	416	0.59	1.22	1.17e-09	9606.ENSP00000228825,9606.ENSP00000262948,9606.ENSP00000263238,9606.ENSP00000264335,9606.ENSP00000270625,9606.ENSP00000278568,9606.ENSP00000290378,9606.ENSP00000299767,9606.ENSP00000300249,9606.ENSP00000304669,9606.ENSP00000324173,9606.ENSP00000327145,9606.ENSP00000340211,9606.ENSP00000341779,9606.ENSP00000345361,9606.ENSP00000347852,9606.ENSP00000359225,9606.ENSP00000359345,9606.ENSP00000360305,…	ARPC3,MAP2K2,ACTR3,YWHAE,RPS11,PAK1,ACTC1,HSP90B1,MAPRE2,CTNNA1,HSPA5,FLNC,CORO1B,PPP1CC,ARPC5L,SORBS2,CNN3,RPL5,PDLIM1,AIF1L,YWHAB,MAPRE1,HNRNPK,CTTN,RSU1,AHNAK,YWHAZ,SH3KBP1,RPS18,CORO1C,PDCD6IP,PPIA,RPLP2,VIM,RPS19,CTNNB1,ARHGEF7
UBLCP1	Q8WVY7		1e-06	7.8e-06	1.9448									ATF6B	Q99941		0	1e-07	1.81818		GO Component	GO:0098794	Postsynapse	46	621	0.51	1.11	1.23e-09	9606.ENSP00000220809,9606.ENSP00000222256,9606.ENSP00000222330,9606.ENSP00000226091,9606.ENSP00000229922,9606.ENSP00000242285,9606.ENSP00000253083,9606.ENSP00000254322,9606.ENSP00000264436,9606.ENSP00000265717,9606.ENSP00000281821,9606.ENSP00000295987,9606.ENSP00000296755,9606.ENSP00000299138,9606.ENSP00000300935,9606.ENSP00000303507,9606.ENSP00000309415,9606.ENSP00000340688,9606.ENSP00000341779,…	PLAT,RAB3A,GSK3A,EFNB3,CAP2,CLTA,HIP1R,DNAJB1,ADD2,PRKAR2B,EPHA4,SYN1,MAP1B,VPS35,RAB8A,BCR,CLTB,ADGRL1,PPP1CC,ADD3,SYN3,DCLK1,PAK3,INA,NCDN,CTTN,RTN3,DBN1,ELAVL1,RPS18,MECP2,TNIK,EIF4G1,DBNL,EIF4E,RPS25,LIN7A,RPS19,DYNLL2,NEFL,AP2B1,SRCIN1,ATP6AP2,AP3D1,CTNNB1,ARHGEF7
RIN2	Q8WYP3		1e-07	8e-07	1.57467									ARPC5L	Q9BPX5		0.0005379	0.0019266	2.12795		GO Component	GO:0015630	Microtubule cytoskeleton	73	1355	0.37	0.91	2.12e-09	9606.ENSP00000194214,9606.ENSP00000217402,9606.ENSP00000221855,9606.ENSP00000222330,9606.ENSP00000223208,9606.ENSP00000223398,9606.ENSP00000227524,9606.ENSP00000231487,9606.ENSP00000236925,9606.ENSP00000242285,9606.ENSP00000246868,9606.ENSP00000258198,9606.ENSP00000260746,9606.ENSP00000261700,9606.ENSP00000262948,9606.ENSP00000263710,9606.ENSP00000264071,9606.ENSP00000264414,9606.ENSP00000265717,…	HSPB11,CHMP4B,TBCB,GSK3A,CEP41,CLIP2,PRPF19,SKP1,CAMSAP2,CLTA,SBDS,DYNC1LI2,ARL3,RTRAF,MAP2K2,CLASP1,TUBB4A,CUL3,PRKAR2B,PAK1,OLA1,ACTC1,CCT3,MAP1B,MAPRE2,RAB8A,TBCA,MAP6,TCP1,TUBB6,DYNC1I1,EML4,CBX3,TUBA1B,TUBB,TUBB4B,VAPA,MAP2,LRRCC1,OPA1,DHX9,CETN2,SNCG,DNM1,MAP7D1,CLIC4,RCC2,MAPRE1,CTTN,TUBB2A,CBX1,CCT4,GAPDH,RMDN1,MECP2,RANGAP1,RANBP1,CDC45,GABARAPL1,PDCD6IP,AGBL2,IST1,TBCE,YTHDF2,VIM,LSM14A…
CENPI	Q92674		0.0234939	0.0458204	1.68701									WDR77	Q9BQA1		0.0013863	0.0044064	1.53419		GO Component	GO:0071013	Catalytic step 2 spliceosome	18	90	0.94	1.65	2.35e-09	9606.ENSP00000215793,9606.ENSP00000227524,9606.ENSP00000252622,9606.ENSP00000254193,9606.ENSP00000266079,9606.ENSP00000266735,9606.ENSP00000305790,9606.ENSP00000325376,9606.ENSP00000335321,9606.ENSP00000349168,9606.ENSP00000358635,9606.ENSP00000360525,9606.ENSP00000362110,9606.ENSP00000365458,9606.ENSP00000400433,9606.ENSP00000400591,9606.ENSP00000412566,9606.ENSP00000421592	SF3A1,PRPF19,LSM7,SNRPA1,PRPF6,SNRPF,SF3B3,HNRNPM,SF3B1,HNRNPH1,SYNCRIP,MAGOH,SF3A3,HNRNPK,HNRNPF,SNRPE,SNRPB,ALYREF
ANP32B	Q92688		0.0015179	0.0047487	1.03557									AIF1L	Q9BQI0		2.1e-06	1.55e-05	1.08334		GO Component	GO:0099513	Polymeric cytoskeletal fiber	50	757	0.46	1	6.2e-09	9606.ENSP00000217402,9606.ENSP00000219150,9606.ENSP00000221855,9606.ENSP00000222330,9606.ENSP00000223398,9606.ENSP00000223836,9606.ENSP00000236925,9606.ENSP00000258198,9606.ENSP00000260746,9606.ENSP00000262948,9606.ENSP00000263710,9606.ENSP00000264071,9606.ENSP00000264414,9606.ENSP00000269576,9606.ENSP00000278568,9606.ENSP00000290378,9606.ENSP00000295688,9606.ENSP00000296755,9606.ENSP00000300249,…	CHMP4B,CORO1A,TBCB,GSK3A,CLIP2,AK1,CAMSAP2,DYNC1LI2,ARL3,MAP2K2,CLASP1,TUBB4A,CUL3,KRT10,PAK1,ACTC1,CCT3,MAP1B,MAPRE2,TBCA,MAP6,TCP1,TUBB6,DYNC1I1,EML4,TUBA1B,TUBB,CORO1B,TUBB4B,PLS3,MAP2,OPA1,KRT19,LMNA,INA,PDLIM1,DNM1,RCC2,MAPRE1,TUBB2A,CCT4,RMDN1,GABARAPL1,TBCE,VIM,MAP1LC3B2,TPPP3,DYNLL2,TPT1,NEFL
HDAC2	Q92769		0.020684	0.0413001	1.6486									SGIP1	Q9BQI5		0	1e-07	3.31693		GO Component	GO:0070013	Intracellular organelle lumen	195	5660	0.18	0.67	6.84e-09	9606.ENSP00000012443,9606.ENSP00000209875,9606.ENSP00000215570,9606.ENSP00000215754,9606.ENSP00000215793,9606.ENSP00000216297,9606.ENSP00000216802,9606.ENSP00000217958,9606.ENSP00000219313,9606.ENSP00000220592,9606.ENSP00000225972,9606.ENSP00000227524,9606.ENSP00000228495,9606.ENSP00000228872,9606.ENSP00000231487,9606.ENSP00000233078,9606.ENSP00000235090,9606.ENSP00000245838,9606.ENSP00000246548,…	PPP5C,CBX5,TIMM13,MIF,SF3A1,SUPT16H,PSME2,PSMD10,PSMD7,AGO2,LRRC59,PRPF19,KCTD10,CDKN1B,SKP1,DAZAP1,WDR77,THOC2,UBA2,SBDS,LSM7,BMP15,ZC3H4,SNRPA1,DNAJB1,CAB39,ARL3,DBR1,HEXB,RTRAF,PSMD11,ATP5F1B,POLR1A,CUL3,PDCD6,SRI,ACAT1,PRPF6,SNRPF,SRP14,COPS3,RPS11,NONO,PAK1,USP15,OLA1,DCK,AIFM1,PSME3,AGL,SYN1,WDR82,LSM6,TCERG1,UBLCP1,COL14A1,DUSP16,ATMIN,HSP90B1,COL22A1,HINT1,SF3B3,TBCA,PPIH,QARS1,CASP3,RBM1…
TAF15	Q92804		3.24e-05	0.0001659	2.85702									CORO1B	Q9BR76		0	1e-07	2.00404		GO Component	GO:0043231	Intracellular membrane-bounded organelle	344	12149	0.09	0.58	7.43e-09	9606.ENSP00000012443,9606.ENSP00000196061,9606.ENSP00000200652,9606.ENSP00000209875,9606.ENSP00000215570,9606.ENSP00000215754,9606.ENSP00000215793,9606.ENSP00000216297,9606.ENSP00000216479,9606.ENSP00000216802,9606.ENSP00000217402,9606.ENSP00000217958,9606.ENSP00000219150,9606.ENSP00000219313,9606.ENSP00000219782,9606.ENSP00000220592,9606.ENSP00000220809,9606.ENSP00000221561,9606.ENSP00000222256,…	PPP5C,PLOD1,SLC22A4,CBX5,TIMM13,MIF,SF3A1,SUPT16H,AHSA1,PSME2,CHMP4B,PSMD10,CORO1A,PSMD7,MAZ,AGO2,PLAT,TLE5,RAB3A,GSK3A,ZNF574,LFNG,AIMP2,CLIP2,LRRC59,PRPF19,KCTD10,ARPC3,CDKN1B,SKP1,DAZAP1,WDR77,CAMSAP2,CLTA,THOC2,UBA2,SBDS,JPT2,VPS35L,LSM7,BMP15,ZC3H4,HIP1R,ATP6V1E1,SNRPA1,DNAJB1,RIN2,AP3B1,FST,DYNC1LI2,CAB39,ARL3,DBR1,SYT1,HEXB,USP14,RTRAF,PSMD11,ATP5F1B,RAB2A,MAP2K2,PPM1F,SYP,ACTR3,CLASP1,POL…
DDX17	Q92841		0.0253522	0.0489107	1.20916									PYM1	Q9BRP8		2.82e-05	0.0001474	1.21358		GO Component	GO:0005874	Microtubule	37	453	0.55	1.12	8e-09	9606.ENSP00000217402,9606.ENSP00000221855,9606.ENSP00000222330,9606.ENSP00000223398,9606.ENSP00000236925,9606.ENSP00000258198,9606.ENSP00000260746,9606.ENSP00000262948,9606.ENSP00000263710,9606.ENSP00000264071,9606.ENSP00000264414,9606.ENSP00000295688,9606.ENSP00000296755,9606.ENSP00000300249,9606.ENSP00000306362,9606.ENSP00000307093,9606.ENSP00000317334,9606.ENSP00000318697,9606.ENSP00000320130,…	CHMP4B,TBCB,GSK3A,CLIP2,CAMSAP2,DYNC1LI2,ARL3,MAP2K2,CLASP1,TUBB4A,CUL3,CCT3,MAP1B,MAPRE2,TBCA,MAP6,TCP1,TUBB6,DYNC1I1,EML4,TUBA1B,TUBB,TUBB4B,MAP2,OPA1,DNM1,RCC2,MAPRE1,TUBB2A,CCT4,RMDN1,GABARAPL1,TBCE,MAP1LC3B2,TPPP3,DYNLL2,TPT1
STMN2	Q93045		0.0045509	0.0120909	1.22878									TUBB6	Q9BUF5		1e-07	8e-07	2.06754		GO Component	GO:0097525	Spliceosomal snRNP complex	15	65	1.0	1.6	1.49e-08	9606.ENSP00000215793,9606.ENSP00000252622,9606.ENSP00000254193,9606.ENSP00000266079,9606.ENSP00000266735,9606.ENSP00000296581,9606.ENSP00000305790,9606.ENSP00000306614,9606.ENSP00000312981,9606.ENSP00000335321,9606.ENSP00000356541,9606.ENSP00000362110,9606.ENSP00000400591,9606.ENSP00000412566,9606.ENSP00000469468	SF3A1,LSM7,SNRPA1,PRPF6,SNRPF,LSM6,SF3B3,PPIH,USP39,SF3B1,SF3B5,SF3A3,SNRPE,SNRPB,LSM4
SMARCE1	Q969G3		2.36e-05	0.0001277	1.04435									PAXX	Q9BUH6		5.6e-05	0.0002611	1.20665		GO Component	GO:0120114	Sm-like protein family complex	16	85	0.91	1.44	5.02e-08	9606.ENSP00000215793,9606.ENSP00000252622,9606.ENSP00000254193,9606.ENSP00000266079,9606.ENSP00000266735,9606.ENSP00000296581,9606.ENSP00000305790,9606.ENSP00000306614,9606.ENSP00000312981,9606.ENSP00000335321,9606.ENSP00000356541,9606.ENSP00000362110,9606.ENSP00000392270,9606.ENSP00000400591,9606.ENSP00000412566,9606.ENSP00000469468	SF3A1,LSM7,SNRPA1,PRPF6,SNRPF,LSM6,SF3B3,PPIH,USP39,SF3B1,SF3B5,SF3A3,STRAP,SNRPE,SNRPB,LSM4
LRRC59	Q96AG4		0	1e-07	1.87996									TPPP3	Q9BW30	Acetyl [N-Term]	4e-07	3.6e-06	1.54931		GO Component	GO:0071005	U2-type precatalytic spliceosome	13	50	1.05	1.54	6.4e-08	9606.ENSP00000215793,9606.ENSP00000252622,9606.ENSP00000254193,9606.ENSP00000266079,9606.ENSP00000266735,9606.ENSP00000296581,9606.ENSP00000305790,9606.ENSP00000335321,9606.ENSP00000356541,9606.ENSP00000362110,9606.ENSP00000400591,9606.ENSP00000412566,9606.ENSP00000469468	SF3A1,LSM7,SNRPA1,PRPF6,SNRPF,LSM6,SF3B3,SF3B1,SF3B5,SF3A3,SNRPE,SNRPB,LSM4
VPS33A	Q96AX1		0	1e-07	1.746									RBM4	Q9BWF3		0.0008741	0.0029793	2.14298		GO Component	GO:0005634	Nucleus	240	7672	0.13	0.6	8.16e-08	9606.ENSP00000012443,9606.ENSP00000209875,9606.ENSP00000215570,9606.ENSP00000215754,9606.ENSP00000215793,9606.ENSP00000216297,9606.ENSP00000216802,9606.ENSP00000217402,9606.ENSP00000217958,9606.ENSP00000219313,9606.ENSP00000219782,9606.ENSP00000220592,9606.ENSP00000221561,9606.ENSP00000222330,9606.ENSP00000222339,9606.ENSP00000223029,9606.ENSP00000223398,9606.ENSP00000225972,9606.ENSP00000227524,…	PPP5C,CBX5,TIMM13,MIF,SF3A1,SUPT16H,PSME2,CHMP4B,PSMD10,PSMD7,MAZ,AGO2,TLE5,GSK3A,ZNF574,AIMP2,CLIP2,LRRC59,PRPF19,KCTD10,ARPC3,CDKN1B,SKP1,DAZAP1,WDR77,THOC2,UBA2,SBDS,JPT2,LSM7,ZC3H4,SNRPA1,DNAJB1,FST,ARL3,DBR1,RTRAF,PSMD11,ATP5F1B,RAB2A,MAP2K2,PPM1F,ACTR3,POLR1A,TUBB4A,LOXL3,YWHAE,CUL3,PDCD6,ZFR,SRI,PRPF6,SNRPF,SRP14,COPS3,KRT10,RPS11,PGD,NONO,PAK1,USP15,OLA1,VBP1,DCK,AIFM1,STC1,PSME3,AGL,SYN1…
RGMA	Q96B86		0	4e-07	1.49144									SF3B5	Q9BWJ5		0.0004032	0.0014852	1.57037		GO Component	GO:0098978	Glutamatergic synapse	29	334	0.58	1.04	1.98e-07	9606.ENSP00000219150,9606.ENSP00000220809,9606.ENSP00000226091,9606.ENSP00000254322,9606.ENSP00000261205,9606.ENSP00000265634,9606.ENSP00000265717,9606.ENSP00000269886,9606.ENSP00000281821,9606.ENSP00000290378,9606.ENSP00000299138,9606.ENSP00000300935,9606.ENSP00000303507,9606.ENSP00000316779,9606.ENSP00000341779,9606.ENSP00000345361,9606.ENSP00000351614,9606.ENSP00000353864,9606.ENSP00000359085,…	CORO1A,PLAT,EFNB3,DNAJB1,SYT1,NPTX2,PRKAR2B,SH3GL1,EPHA4,ACTC1,VPS35,RAB8A,BCR,BIN1,PPP1CC,ARPC5L,SYN3,PAK3,NTNG1,DNM1,DBN1,YWHAZ,NRXN1,ELAVL1,TNIK,EIF4E,DYNLL2,AP2B1,AP3D1
SH3KBP1	Q96B97		2.78e-05	0.0001461	1.67729									CEP41	Q9BYV8		0.000642	0.0022599	1.64877		GO Component	GO:0070161	Anchoring junction	66	1325	0.34	0.78	2.93e-07	9606.ENSP00000219150,9606.ENSP00000222256,9606.ENSP00000228825,9606.ENSP00000253413,9606.ENSP00000261205,9606.ENSP00000262948,9606.ENSP00000263233,9606.ENSP00000263238,9606.ENSP00000264335,9606.ENSP00000269886,9606.ENSP00000270625,9606.ENSP00000278568,9606.ENSP00000281821,9606.ENSP00000290378,9606.ENSP00000295987,9606.ENSP00000296755,9606.ENSP00000299767,9606.ENSP00000300249,9606.ENSP00000303507,…	CORO1A,RAB3A,ARPC3,ATP6V1E1,SYT1,MAP2K2,SYP,ACTR3,YWHAE,SH3GL1,RPS11,PAK1,EPHA4,ACTC1,SYN1,MAP1B,HSP90B1,MAPRE2,BCR,CTNNA1,DSCAML1,HSPA5,FLNC,RAB11B,CORO1B,ADGRL1,PPP1CC,ARPC5L,VAPA,SORBS2,ADD3,SYN3,CNN3,RPL5,PDLIM1,AIF1L,YWHAB,NCDN,CLIC4,MAPRE1,HNRNPK,CTTN,RSU1,AHNAK,ITSN1,DBN1,YWHAZ,SH3KBP1,NRXN1,ATCAY,RPS18,CORO1C,PDCD6IP,DBNL,PPIA,RPLP2,VIM,LIN7A,OBSCN,RPS19,NRN1,SRCIN1,ATP6AP2,SEPTIN3,CTNNB1…
KLHL29	Q96CT2		0.0010331	0.0034633	1.34249									TRIM4	Q9C037		9e-07	7.2e-06	2.36309		GO Component	GO:0140513	Nuclear protein-containing complex	64	1290	0.33	0.76	5.81e-07	9606.ENSP00000209875,9606.ENSP00000215793,9606.ENSP00000216297,9606.ENSP00000217402,9606.ENSP00000227524,9606.ENSP00000245838,9606.ENSP00000246548,9606.ENSP00000252622,9606.ENSP00000254193,9606.ENSP00000263857,9606.ENSP00000266079,9606.ENSP00000266735,9606.ENSP00000268717,9606.ENSP00000276079,9606.ENSP00000296490,9606.ENSP00000296581,9606.ENSP00000304229,9606.ENSP00000305790,9606.ENSP00000306614,…	CBX5,SF3A1,SUPT16H,CHMP4B,PRPF19,THOC2,UBA2,LSM7,SNRPA1,POLR1A,PRPF6,SNRPF,COPS3,NONO,WDR82,LSM6,HINT1,SF3B3,PPIH,USP39,BIN1,MYEF2,SMARCE1,HNRNPM,WDR33,SF3B1,CBX3,UBE2I,HNRNPH1,SF3B5,SYNCRIP,PTBP2,CETN2,MAGOH,ADNP,SF3A3,RBBP4,RPA2,ATF6B,HNRNPK,RBM3,SF1,TAF2,RGPD2,PYM1,COPS7B,ACTL6A,HNRNPF,SNRPE,RANGAP1,RANBP1,CDC45,SNRPB,ALYREF,HNRNPAB,ENY2,HDAC2,BCLAF1,BAZ2A,SMARCC2,CIRBP,LSM4,EPOP,CTNNB1
RMDN1	Q96DB5		0.0073751	0.0180138	1.50897									SRCIN1	Q9C0H9		0	2e-07	1.45251		GO Component	GO:0098984	Neuron to neuron synapse	29	355	0.55	0.97	6.52e-07	9606.ENSP00000226091,9606.ENSP00000229922,9606.ENSP00000253083,9606.ENSP00000254322,9606.ENSP00000261205,9606.ENSP00000264436,9606.ENSP00000281821,9606.ENSP00000295987,9606.ENSP00000296755,9606.ENSP00000299138,9606.ENSP00000300935,9606.ENSP00000303507,9606.ENSP00000340688,9606.ENSP00000348381,9606.ENSP00000351614,9606.ENSP00000353846,9606.ENSP00000353864,9606.ENSP00000367050,9606.ENSP00000377195,…	EFNB3,CAP2,HIP1R,DNAJB1,SYT1,ADD2,EPHA4,SYN1,MAP1B,VPS35,RAB8A,BCR,ADGRL1,ADD3,SYN3,DCLK1,PAK3,RTN3,DBN1,YWHAZ,NRXN1,RPS18,TNIK,DBNL,RPS25,LIN7A,RPS19,SRCIN1,CTNNB1
DAZAP1	Q96EP5	Acetyl [N-Term]	1e-07	1.3e-06	1.32604									MTMR12	Q9C0I1		0.0067802	0.0168078	1.33421		GO Component	GO:0031981	Nuclear lumen	157	4526	0.18	0.61	7.66e-07	9606.ENSP00000012443,9606.ENSP00000209875,9606.ENSP00000215570,9606.ENSP00000215754,9606.ENSP00000215793,9606.ENSP00000216297,9606.ENSP00000216802,9606.ENSP00000217958,9606.ENSP00000219313,9606.ENSP00000220592,9606.ENSP00000227524,9606.ENSP00000228495,9606.ENSP00000228872,9606.ENSP00000231487,9606.ENSP00000233078,9606.ENSP00000235090,9606.ENSP00000245838,9606.ENSP00000246548,9606.ENSP00000246868,…	PPP5C,CBX5,TIMM13,MIF,SF3A1,SUPT16H,PSME2,PSMD10,PSMD7,AGO2,PRPF19,KCTD10,CDKN1B,SKP1,DAZAP1,WDR77,THOC2,UBA2,SBDS,LSM7,ZC3H4,SNRPA1,DNAJB1,ARL3,DBR1,RTRAF,PSMD11,POLR1A,CUL3,PDCD6,SRI,PRPF6,SNRPF,COPS3,RPS11,NONO,PAK1,USP15,OLA1,DCK,PSME3,SYN1,WDR82,LSM6,TCERG1,UBLCP1,DUSP16,ATMIN,HINT1,SF3B3,TBCA,PPIH,CASP3,RBM14,USP39,HNRNPA0,UBE2N,UGDH,SMARCE1,HNRNPM,WDR33,CNDP2,TBK1,SF3B1,CBX3,PPP1CC,PPM1G,A…
ZBED10P	Q96FA7		2.3e-06	1.65e-05	1.61197									WDR33	Q9C0J8		0.0001071	0.000466	1.79439		GO Component	GO:1902494	Catalytic complex	71	1539	0.3	0.71	1.32e-06	9606.ENSP00000196061,9606.ENSP00000209875,9606.ENSP00000215793,9606.ENSP00000216802,9606.ENSP00000217958,9606.ENSP00000219313,9606.ENSP00000220592,9606.ENSP00000227524,9606.ENSP00000228495,9606.ENSP00000228872,9606.ENSP00000231487,9606.ENSP00000235090,9606.ENSP00000246548,9606.ENSP00000252622,9606.ENSP00000254193,9606.ENSP00000258198,9606.ENSP00000258418,9606.ENSP00000261416,9606.ENSP00000261601,…	PLOD1,CBX5,SF3A1,PSME2,PSMD10,PSMD7,AGO2,PRPF19,KCTD10,CDKN1B,SKP1,WDR77,UBA2,LSM7,SNRPA1,DYNC1LI2,CAB39,HEXB,USP14,PSMD11,POLR1A,CUL3,PDCD6,PRPF6,SNRPF,PSME3,AGL,WDR82,HINT1,SF3B3,CASP3,UBE2N,DYNC1I1,SMARCE1,HNRNPM,TBK1,SF3B1,PPP1CC,UBE2I,HNRNPH1,DHX9,SF3B5,CACYBP,SYNCRIP,MAGOH,PRPS1,NDUFS5,SF3A3,AGO3,AGO1,RBBP4,NDUFA8,HNRNPK,TAF2,CUL4B,ACTL6A,HNRNPF,SNRPE,RANGAP1,SNRPB,ALYREF,ENY2,HDAC2,PAFAH1B…
DYNLL2	Q96FJ2		8.93e-05	0.0003988	1.88343									FAM107B	Q9H098		1.9e-06	1.4e-05	1.02088		GO Component	GO:0005654	Nucleoplasm	146	4169	0.18	0.6	1.77e-06	9606.ENSP00000012443,9606.ENSP00000209875,9606.ENSP00000215754,9606.ENSP00000215793,9606.ENSP00000216297,9606.ENSP00000216802,9606.ENSP00000217958,9606.ENSP00000219313,9606.ENSP00000220592,9606.ENSP00000227524,9606.ENSP00000228495,9606.ENSP00000228872,9606.ENSP00000231487,9606.ENSP00000233078,9606.ENSP00000235090,9606.ENSP00000245838,9606.ENSP00000246548,9606.ENSP00000246868,9606.ENSP00000252622,…	PPP5C,CBX5,MIF,SF3A1,SUPT16H,PSME2,PSMD10,PSMD7,AGO2,PRPF19,KCTD10,CDKN1B,SKP1,DAZAP1,WDR77,THOC2,UBA2,SBDS,LSM7,ZC3H4,SNRPA1,DNAJB1,ARL3,DBR1,RTRAF,PSMD11,POLR1A,CUL3,PDCD6,SRI,PRPF6,SNRPF,COPS3,RPS11,NONO,PAK1,USP15,DCK,PSME3,WDR82,LSM6,TCERG1,UBLCP1,DUSP16,ATMIN,HINT1,SF3B3,PPIH,CASP3,RBM14,USP39,HNRNPA0,UBE2N,UGDH,SMARCE1,HNRNPM,WDR33,CNDP2,TBK1,SF3B1,CBX3,PPP1CC,PPM1G,ANP32B,UBE2I,KHDRBS3,HN…
DTD2	Q96FN9		0.0001044	0.0004553	1.42846									GABARAPL1	Q9H0R8		0	3e-07	1.6029		GO Component	GO:0005686	U2 snRNP	9	25	1.19	1.36	1.8e-06	9606.ENSP00000215793,9606.ENSP00000254193,9606.ENSP00000266735,9606.ENSP00000305790,9606.ENSP00000335321,9606.ENSP00000356541,9606.ENSP00000362110,9606.ENSP00000400591,9606.ENSP00000412566	SF3A1,SNRPA1,SNRPF,SF3B3,SF3B1,SF3B5,SF3A3,SNRPE,SNRPB
MAP6	Q96JE9		3.93e-05	0.0001953	1.94836									RAB1B	Q9H0U4	Acetyl [N-Term]	0.0013123	0.0042511	1.60696		GO Component	GO:0098793	Presynapse	35	525	0.46	0.84	2.32e-06	9606.ENSP00000222256,9606.ENSP00000226091,9606.ENSP00000242285,9606.ENSP00000253413,9606.ENSP00000261205,9606.ENSP00000263233,9606.ENSP00000265062,9606.ENSP00000265459,9606.ENSP00000269886,9606.ENSP00000281821,9606.ENSP00000285208,9606.ENSP00000295987,9606.ENSP00000299138,9606.ENSP00000300935,9606.ENSP00000309415,9606.ENSP00000316779,9606.ENSP00000333547,9606.ENSP00000340688,9606.ENSP00000341779,…	RAB3A,EFNB3,CLTA,ATP6V1E1,SYT1,SYP,RAB7A,NRXN2,SH3GL1,EPHA4,RAB6B,SYN1,VPS35,RAB8A,CLTB,BIN1,RAB11B,ADGRL1,PPP1CC,SYN3,NTNG1,SNCG,DNM1,ITSN1,NRXN1,ATCAY,TNIK,LIN7A,NEFL,AP2B1,SRCIN1,ATP6AP2,SEPTIN3,AP3D1,CTNNB1
ST6GAL2	Q96JF0		0.0004194	0.0015387	1.11591									NUCKS1	Q9H1E3		3e-07	2.4e-06	1.34183		GO Component	GO:0036464	Cytoplasmic ribonucleoprotein granule	23	249	0.6	0.96	2.41e-06	9606.ENSP00000220592,9606.ENSP00000296581,9606.ENSP00000320130,9606.ENSP00000339001,9606.ENSP00000351159,9606.ENSP00000356520,9606.ENSP00000358865,9606.ENSP00000362287,9606.ENSP00000362300,9606.ENSP00000365458,9606.ENSP00000385269,9606.ENSP00000386894,9606.ENSP00000401371,9606.ENSP00000402515,9606.ENSP00000416255,9606.ENSP00000425031,9606.ENSP00000425561,9606.ENSP00000444660,9606.ENSP00000446271,…	AGO2,LSM6,DYNC1I1,TUBB,CNOT3,DHX9,INA,AGO3,AGO1,HNRNPK,ELAVL1,RBM4,TIA1,SMG1,EIF4G1,HNRNPAB,EIF4E,YTHDF2,LSM14A,CIRBP,LSM4,YTHDF3,DDX6
CNDP2	Q96KP4		2.7e-06	1.9e-05	1.37538									TSPYL2	Q9H2G4		0	0	1.47314		GO Component	GO:0014069	Postsynaptic density	26	324	0.54	0.88	4.43e-06	9606.ENSP00000226091,9606.ENSP00000229922,9606.ENSP00000253083,9606.ENSP00000254322,9606.ENSP00000264436,9606.ENSP00000281821,9606.ENSP00000295987,9606.ENSP00000296755,9606.ENSP00000299138,9606.ENSP00000300935,9606.ENSP00000303507,9606.ENSP00000340688,9606.ENSP00000348381,9606.ENSP00000351614,9606.ENSP00000353846,9606.ENSP00000353864,9606.ENSP00000367050,9606.ENSP00000377195,9606.ENSP00000393241,…	EFNB3,CAP2,HIP1R,DNAJB1,ADD2,EPHA4,SYN1,MAP1B,VPS35,RAB8A,BCR,ADGRL1,ADD3,SYN3,DCLK1,PAK3,RTN3,DBN1,RPS18,TNIK,DBNL,RPS25,LIN7A,RPS19,SRCIN1,CTNNB1
ZFR	Q96KR1		0	2e-07	1.17505									ADNP	Q9H2P0		0.0073979	0.0180453	1.70599		GO Component	GO:0005684	U2-type spliceosomal complex	14	93	0.82	1.08	4.81e-06	9606.ENSP00000215793,9606.ENSP00000227524,9606.ENSP00000252622,9606.ENSP00000254193,9606.ENSP00000266079,9606.ENSP00000266735,9606.ENSP00000296581,9606.ENSP00000305790,9606.ENSP00000335321,9606.ENSP00000356541,9606.ENSP00000362110,9606.ENSP00000400591,9606.ENSP00000412566,9606.ENSP00000469468	SF3A1,PRPF19,LSM7,SNRPA1,PRPF6,SNRPF,LSM6,SF3B3,SF3B1,SF3B5,SF3A3,SNRPE,SNRPB,LSM4
PRRC1	Q96M27		0.0069023	0.0170642	1.67801									KCTD10	Q9H3F6		0.0119508	0.0266595	1.54339		GO Component	GO:0015629	Actin cytoskeleton	32	482	0.46	0.79	8.51e-06	9606.ENSP00000219150,9606.ENSP00000228825,9606.ENSP00000249700,9606.ENSP00000263238,9606.ENSP00000264436,9606.ENSP00000269886,9606.ENSP00000278568,9606.ENSP00000290378,9606.ENSP00000304669,9606.ENSP00000316779,9606.ENSP00000340211,9606.ENSP00000345361,9606.ENSP00000347852,9606.ENSP00000348163,9606.ENSP00000355124,9606.ENSP00000356520,9606.ENSP00000359225,9606.ENSP00000360305,9606.ENSP00000361383,…	CORO1A,ARPC3,TMOD2,ACTR3,ADD2,SH3GL1,PAK1,ACTC1,CTNNA1,BIN1,CORO1B,ARPC5L,SORBS2,PLS3,KRT19,DHX9,CNN3,PDLIM1,AIF1L,CLIC4,HNRNPK,CTTN,AHNAK,DBN1,ARPC4,CORO1C,PDCD6IP,DBNL,MYL6B,MYL12B,DYNLL2,SRCIN1
RBM14	Q96PK6		0.0011726	0.0038461	1.23669									CHMP4B	Q9H444		0.0004242	0.0015499	1.07905		GO Component	GO:0031410	Cytoplasmic vesicle	96	2482	0.23	0.6	1.15e-05	9606.ENSP00000215754,9606.ENSP00000217402,9606.ENSP00000219150,9606.ENSP00000219313,9606.ENSP00000220809,9606.ENSP00000222256,9606.ENSP00000228872,9606.ENSP00000242285,9606.ENSP00000251143,9606.ENSP00000253083,9606.ENSP00000253413,9606.ENSP00000255006,9606.ENSP00000255194,9606.ENSP00000258198,9606.ENSP00000258418,9606.ENSP00000261205,9606.ENSP00000261416,9606.ENSP00000261601,9606.ENSP00000261712,…	MIF,CHMP4B,CORO1A,PSMD7,PLAT,RAB3A,CDKN1B,CLTA,VPS35L,HIP1R,ATP6V1E1,RIN2,AP3B1,DYNC1LI2,CAB39,SYT1,HEXB,USP14,PSMD11,RAB2A,MAP2K2,SYP,YWHAE,ADD2,PDCD6,RAB7A,VPS33A,SRP14,SH3GL1,EPHA4,OLA1,RAB6B,AGL,SYN1,DUSP16,VPS35,HSP90B1,RAB8A,CTNNA1,MAP6,CLTB,RAB1B,BIN1,TCP1,DYNC1I1,A2M,HSPA5,RAB11B,TUBB,GANAB,TUBB4B,PRDX6,UBQLN2,VAPA,HP,AP1B1,SYN3,PAK3,SGIP1,YWHAB,NCDN,CLIC4,RCC2,SNX15,ITSN1,NME2,CCT4,PSAP,…
SMG1	Q96Q15		4.2e-05	0.0002051	2.71512									EHD1	Q9H4M9	Acetyl [N-Term]	0.0045077	0.0120393	1.63913		GO Component	GO:0005819	Spindle	29	425	0.47	0.77	1.75e-05	9606.ENSP00000217402,9606.ENSP00000227524,9606.ENSP00000242285,9606.ENSP00000246868,9606.ENSP00000260746,9606.ENSP00000261700,9606.ENSP00000263710,9606.ENSP00000264071,9606.ENSP00000264414,9606.ENSP00000300249,9606.ENSP00000318697,9606.ENSP00000320130,9606.ENSP00000320663,9606.ENSP00000336687,9606.ENSP00000339001,9606.ENSP00000341289,9606.ENSP00000361087,9606.ENSP00000362244,9606.ENSP00000364585,…	CHMP4B,PRPF19,CLTA,SBDS,ARL3,RTRAF,CLASP1,TUBB4A,CUL3,MAPRE2,TUBB6,DYNC1I1,EML4,CBX3,TUBB,TUBB4B,SNCG,MAP7D1,RCC2,MAPRE1,CTTN,TUBB2A,CBX1,RMDN1,RANGAP1,LSM14A,TPT1,CTNNB1,ARHGEF7
VPS35	Q96QK1		0.0033489	0.0092702	1.94004									MOB1A	Q9H8S9		0.0092012	0.0213876	1.29095		GO Component	GO:0046540	U4/U6 x U5 tri-snRNP complex	9	36	1.04	1.08	1.96e-05	9606.ENSP00000252622,9606.ENSP00000266079,9606.ENSP00000266735,9606.ENSP00000296581,9606.ENSP00000306614,9606.ENSP00000312981,9606.ENSP00000400591,9606.ENSP00000412566,9606.ENSP00000469468	LSM7,PRPF6,SNRPF,LSM6,PPIH,USP39,SNRPE,SNRPB,LSM4
TBCB	Q99426		4.5e-06	2.96e-05	-1.21135									JPT2	Q9H910	Acetyl [N-Term]	0.0076906	0.0185798	1.35864		GO Component	GO:0043005	Neuron projection	61	1391	0.28	0.59	5.36e-05	9606.ENSP00000219150,9606.ENSP00000220592,9606.ENSP00000222256,9606.ENSP00000222330,9606.ENSP00000253083,9606.ENSP00000254322,9606.ENSP00000255194,9606.ENSP00000260746,9606.ENSP00000261205,9606.ENSP00000263233,9606.ENSP00000264071,9606.ENSP00000265717,9606.ENSP00000267484,9606.ENSP00000278568,9606.ENSP00000281821,9606.ENSP00000295987,9606.ENSP00000296755,9606.ENSP00000299138,9606.ENSP00000300935,…	CORO1A,AGO2,RAB3A,GSK3A,HIP1R,DNAJB1,AP3B1,ARL3,SYT1,SYP,TUBB4A,PRKAR2B,RTN1,PAK1,EPHA4,SYN1,MAP1B,VPS35,RAB8A,BCR,MAP6,DSCAML1,BIN1,ADGRL1,PPP1CC,SORBS2,MAP2,DCLK1,OPA1,PTBP2,CETN2,ADNP,SNCG,NCDN,CTTN,RBM3,RTN3,ITSN1,DBN1,SH3KBP1,TRPM2,NRXN1,ATCAY,RELN,RANGAP1,KIAA1549,ROBO2,DBNL,HNRNPAB,RACK1,STMN2,ENO2,LOXHD1,VIM,BLOC1S1,NEFL,SRCIN1,ATP6AP2,SEPTIN3,AP3D1,ARHGEF7
S100A13	Q99584		0.0026871	0.0077223	3.27394									AGO3	Q9H9G7		0.0033385	0.0092555	1.6248		GO Component	GO:0030027	Lamellipodium	18	203	0.59	0.76	9.04e-05	9606.ENSP00000219150,9606.ENSP00000228825,9606.ENSP00000263238,9606.ENSP00000278568,9606.ENSP00000290378,9606.ENSP00000304669,9606.ENSP00000340211,9606.ENSP00000347852,9606.ENSP00000365745,9606.ENSP00000370719,9606.ENSP00000376886,9606.ENSP00000377195,9606.ENSP00000394496,9606.ENSP00000417653,9606.ENSP00000429243,9606.ENSP00000484715,9606.ENSP00000495360,9606.ENSP00000495631	CORO1A,ARPC3,ACTR3,PAK1,ACTC1,CTNNA1,CORO1B,SORBS2,CTTN,ITSN1,NME2,DBN1,CORO1C,DBNL,STMN2,SRCIN1,CTNNB1,ARHGEF7
COL12A1	Q99715		0.0001817	0.0007427	-2.08707									COPS7B	Q9H9Q2		3.5e-06	2.36e-05	1.71846		GO Component	GO:0110165	Cellular anatomical entity	443	18293	0.02	0.42	9.37e-05	9606.ENSP00000012443,9606.ENSP00000084798,9606.ENSP00000194214,9606.ENSP00000196061,9606.ENSP00000200652,9606.ENSP00000209875,9606.ENSP00000215570,9606.ENSP00000215754,9606.ENSP00000215793,9606.ENSP00000216297,9606.ENSP00000216479,9606.ENSP00000216802,9606.ENSP00000217402,9606.ENSP00000217939,9606.ENSP00000217958,9606.ENSP00000219150,9606.ENSP00000219313,9606.ENSP00000219782,9606.ENSP00000220592,…	PPP5C,CA11,HSPB11,PLOD1,SLC22A4,CBX5,TIMM13,MIF,SF3A1,SUPT16H,AHSA1,PSME2,CHMP4B,MXRA5,PSMD10,CORO1A,PSMD7,MAZ,AGO2,PLAT,TLE5,TBCB,RAB3A,GSK3A,ZNF574,LFNG,AIMP2,PCOLCE,CEP41,CLIP2,AK1,LRRC59,EFNB3,PRPF19,KCTD10,ARPC3,CDKN1B,CAP2,SKP1,DAZAP1,WDR77,CAMSAP2,CLTA,THOC2,UBA2,SBDS,JPT2,TMOD2,VPS35L,LSM7,BMP15,ZC3H4,HIP1R,EIF3G,ATP6V1E1,SNRPA1,DNAJB1,RIN2,AP3B1,FST,DYNC1LI2,CAB39,ARL3,DBR1,SYT1,HEXB,USP…
HNRNPAB	Q99729		0	1e-07	1.68468									CACYBP	Q9HB71		0	3e-07	1.36157		GO Component	GO:0042995	Cell projection	89	2379	0.21	0.53	0.00011	9606.ENSP00000194214,9606.ENSP00000219150,9606.ENSP00000220592,9606.ENSP00000222256,9606.ENSP00000222330,9606.ENSP00000223208,9606.ENSP00000223836,9606.ENSP00000228825,9606.ENSP00000236925,9606.ENSP00000253083,9606.ENSP00000253413,9606.ENSP00000254322,9606.ENSP00000255194,9606.ENSP00000260746,9606.ENSP00000261205,9606.ENSP00000263233,9606.ENSP00000263238,9606.ENSP00000264071,9606.ENSP00000264414,…	HSPB11,CORO1A,AGO2,RAB3A,GSK3A,CEP41,AK1,ARPC3,CAMSAP2,HIP1R,ATP6V1E1,DNAJB1,AP3B1,ARL3,SYT1,SYP,ACTR3,TUBB4A,CUL3,PRKAR2B,RTN1,SH3GL1,PAK1,EPHA4,ACTC1,SYN1,MAP1B,VPS35,RAB8A,BCR,CTNNA1,MAP6,CLTB,DSCAML1,BIN1,TRIO,CORO1B,ADGRL1,PPP1CC,SORBS2,MAP2,DCLK1,OPA1,PTBP2,CETN2,ADNP,SNCG,AIF1L,NCDN,CLIC4,MAPRE1,HNRNPK,CTTN,RBM3,RTN3,ITSN1,NME2,DBN1,CCT4,SH3KBP1,TRPM2,NRXN1,ARPC4,ATCAY,RELN,CORO1C,RANGAP1,…
ATF6B	Q99941		0	1e-07	1.81818									EML4	Q9HC35		2.7e-06	1.88e-05	1.0792		GO Component	GO:0016442	RISC complex	6	15	1.24	0.95	0.00016	9606.ENSP00000220592,9606.ENSP00000356520,9606.ENSP00000362287,9606.ENSP00000362300,9606.ENSP00000425561,9606.ENSP00000478754	AGO2,DHX9,AGO3,AGO1,EIF4E,DDX6
SH3GL1	Q99961		0.0002447	0.0009741	-3.21318									VAT1L	Q9HCJ6		0	1e-07	2.09402		GO Component	GO:0000932	P-body	12	97	0.73	0.78	0.00019	9606.ENSP00000220592,9606.ENSP00000296581,9606.ENSP00000351159,9606.ENSP00000362287,9606.ENSP00000362300,9606.ENSP00000385269,9606.ENSP00000425561,9606.ENSP00000444660,9606.ENSP00000446271,9606.ENSP00000469468,9606.ENSP00000478490,9606.ENSP00000478754	AGO2,LSM6,CNOT3,AGO3,AGO1,ELAVL1,EIF4E,YTHDF2,LSM14A,LSM4,YTHDF3,DDX6
SEMA3C	Q99985		0	1e-07	-2.70895									ZDBF2	Q9HCK1		6.2e-05	0.0002854	1.46265		GO Component	GO:0044297	Cell body	32	570	0.39	0.61	0.0002	9606.ENSP00000222330,9606.ENSP00000253083,9606.ENSP00000254322,9606.ENSP00000264071,9606.ENSP00000265717,9606.ENSP00000267484,9606.ENSP00000281821,9606.ENSP00000290378,9606.ENSP00000295688,9606.ENSP00000295987,9606.ENSP00000296755,9606.ENSP00000299138,9606.ENSP00000300935,9606.ENSP00000311032,9606.ENSP00000317334,9606.ENSP00000339001,9606.ENSP00000347852,9606.ENSP00000353508,9606.ENSP00000359216,…	GSK3A,HIP1R,DNAJB1,TUBB4A,PRKAR2B,RTN1,EPHA4,ACTC1,CCT3,SYN1,MAP1B,VPS35,RAB8A,CASP3,TCP1,TUBB,SORBS2,MAP2,PTBP2,ADNP,SNCG,NCDN,CCT4,TRPM2,NRXN1,DBNL,RACK1,STMN2,ENO2,SRCIN1,ATP6AP2,ARHGEF7
ARPC5L	Q9BPX5		0.0005379	0.0019266	2.12795									ROBO2	Q9HCK4		0	0	1.68471		GO Component	GO:0010494	Cytoplasmic stress granule	11	84	0.76	0.77	0.00027	9606.ENSP00000365458,9606.ENSP00000385269,9606.ENSP00000386894,9606.ENSP00000401371,9606.ENSP00000416255,9606.ENSP00000425561,9606.ENSP00000444660,9606.ENSP00000446271,9606.ENSP00000466025,9606.ENSP00000478490,9606.ENSP00000478754	HNRNPK,ELAVL1,RBM4,TIA1,EIF4G1,EIF4E,YTHDF2,LSM14A,CIRBP,YTHDF3,DDX6
WDR77	Q9BQA1		0.0013863	0.0044064	1.53419									PLXNA4	Q9HCM2		7e-07	6e-06	1.30829		GO Component	GO:0072686	Mitotic spindle	16	180	0.59	0.7	0.00028	9606.ENSP00000261700,9606.ENSP00000263710,9606.ENSP00000264071,9606.ENSP00000264414,9606.ENSP00000318697,9606.ENSP00000320663,9606.ENSP00000339001,9606.ENSP00000341289,9606.ENSP00000364585,9606.ENSP00000364721,9606.ENSP00000365745,9606.ENSP00000369703,9606.ENSP00000385927,9606.ENSP00000401470,9606.ENSP00000446271,9606.ENSP00000495631	RTRAF,CLASP1,TUBB4A,CUL3,TUBB6,EML4,TUBB,TUBB4B,RCC2,MAPRE1,CTTN,TUBB2A,RMDN1,RANGAP1,LSM14A,ARHGEF7
AIF1L	Q9BQI0		2.1e-06	1.55e-05	1.08334									KIAA1549	Q9HCM3		1e-07	1e-06	1.97472		GO Component	GO:0005689	U12-type spliceosomal complex	7	28	1.04	0.85	0.0003	9606.ENSP00000252622,9606.ENSP00000266735,9606.ENSP00000305790,9606.ENSP00000335321,9606.ENSP00000356541,9606.ENSP00000400591,9606.ENSP00000412566	LSM7,SNRPF,SF3B3,SF3B1,SF3B5,SNRPE,SNRPB
SGIP1	Q9BQI5		0	1e-07	3.31693									CELSR2	Q9HCU4		0.000566	0.0020156	1.72689		GO Component	GO:0120025	Plasma membrane bounded cell projection	84	2268	0.21	0.5	0.0003	9606.ENSP00000194214,9606.ENSP00000219150,9606.ENSP00000220592,9606.ENSP00000222256,9606.ENSP00000222330,9606.ENSP00000223208,9606.ENSP00000223836,9606.ENSP00000228825,9606.ENSP00000236925,9606.ENSP00000253083,9606.ENSP00000253413,9606.ENSP00000254322,9606.ENSP00000255194,9606.ENSP00000260746,9606.ENSP00000261205,9606.ENSP00000263233,9606.ENSP00000263238,9606.ENSP00000264071,9606.ENSP00000264414,…	HSPB11,CORO1A,AGO2,RAB3A,GSK3A,CEP41,AK1,ARPC3,CAMSAP2,HIP1R,ATP6V1E1,DNAJB1,AP3B1,ARL3,SYT1,SYP,ACTR3,TUBB4A,CUL3,PRKAR2B,RTN1,PAK1,EPHA4,ACTC1,SYN1,MAP1B,VPS35,RAB8A,BCR,CTNNA1,MAP6,CLTB,DSCAML1,BIN1,CORO1B,ADGRL1,PPP1CC,SORBS2,MAP2,DCLK1,OPA1,PTBP2,CETN2,ADNP,SNCG,AIF1L,NCDN,CLIC4,MAPRE1,CTTN,RBM3,RTN3,ITSN1,NME2,DBN1,SH3KBP1,TRPM2,NRXN1,ATCAY,RELN,CORO1C,RANGAP1,CDC45,KIAA1549,ROBO2,DBNL,HNRN…
CORO1B	Q9BR76		0	1e-07	2.00404									ENY2	Q9NPA8		0.0191272	0.0388283	1.676		GO Component	GO:0036477	Somatodendritic compartment	41	855	0.32	0.55	0.00038	9606.ENSP00000220592,9606.ENSP00000222330,9606.ENSP00000253083,9606.ENSP00000254322,9606.ENSP00000264071,9606.ENSP00000265717,9606.ENSP00000267484,9606.ENSP00000278568,9606.ENSP00000281821,9606.ENSP00000295987,9606.ENSP00000296755,9606.ENSP00000299138,9606.ENSP00000300935,9606.ENSP00000303507,9606.ENSP00000307093,9606.ENSP00000311032,9606.ENSP00000316779,9606.ENSP00000341779,9606.ENSP00000347852,…	AGO2,GSK3A,HIP1R,DNAJB1,TUBB4A,PRKAR2B,RTN1,PAK1,EPHA4,SYN1,MAP1B,VPS35,RAB8A,BCR,MAP6,CASP3,BIN1,PPP1CC,SORBS2,MAP2,OPA1,PTBP2,ADNP,SNCG,NCDN,CTTN,RBM3,DBN1,TRPM2,NRXN1,ATCAY,RELN,RANGAP1,DBNL,HNRNPAB,RACK1,STMN2,ENO2,SRCIN1,ATP6AP2,ARHGEF7
PYM1	Q9BRP8		2.82e-05	0.0001474	1.21358									XPNPEP1	Q9NQW7		1e-07	1e-06	2.15233		GO Component	GO:0030424	Axon	34	651	0.36	0.56	0.0004	9606.ENSP00000219150,9606.ENSP00000222256,9606.ENSP00000222330,9606.ENSP00000255194,9606.ENSP00000261205,9606.ENSP00000263233,9606.ENSP00000264071,9606.ENSP00000278568,9606.ENSP00000281821,9606.ENSP00000295987,9606.ENSP00000296755,9606.ENSP00000303507,9606.ENSP00000307093,9606.ENSP00000315465,9606.ENSP00000316779,9606.ENSP00000340688,9606.ENSP00000353508,9606.ENSP00000354681,9606.ENSP00000359216,…	CORO1A,RAB3A,GSK3A,AP3B1,SYT1,SYP,TUBB4A,PAK1,EPHA4,SYN1,MAP1B,BCR,MAP6,DSCAML1,BIN1,ADGRL1,MAP2,OPA1,PTBP2,ADNP,SNCG,DBN1,NRXN1,ATCAY,RANGAP1,ROBO2,STMN2,ENO2,VIM,BLOC1S1,NEFL,SRCIN1,ATP6AP2,AP3D1
TUBB6	Q9BUF5		1e-07	8e-07	2.06754									ITM2C	Q9NQX7		0	5e-07	1.86319		GO Component	GO:0030117	Membrane coat	11	91	0.72	0.71	0.00049	9606.ENSP00000217402,9606.ENSP00000242285,9606.ENSP00000255194,9606.ENSP00000264933,9606.ENSP00000309415,9606.ENSP00000350199,9606.ENSP00000360076,9606.ENSP00000362014,9606.ENSP00000406209,9606.ENSP00000483185,9606.ENSP00000495274	CHMP4B,CLTA,AP3B1,PDCD6,CLTB,AP1B1,SGIP1,DNM1,EPN1,AP2B1,AP3D1
PAXX	Q9BUH6		5.6e-05	0.0002611	1.20665									SNX15	Q9NRS6		0.00627	0.0158004	1.58596		GO Component	GO:0042470	Melanosome	12	109	0.68	0.7	0.00049	9606.ENSP00000262646,9606.ENSP00000264335,9606.ENSP00000265062,9606.ENSP00000299767,9606.ENSP00000324173,9606.ENSP00000340466,9606.ENSP00000361930,9606.ENSP00000377958,9606.ENSP00000379287,9606.ENSP00000385385,9606.ENSP00000411825,9606.ENSP00000447053	RAB2A,YWHAE,RAB7A,HSP90B1,HSPA5,GANAB,YWHAB,CCT4,YWHAZ,PDIA6,PDCD6IP,RAB5C
TPPP3	Q9BW30	Acetyl [N-Term]	4e-07	3.6e-06	1.54931									RAB6B	Q9NRW1		0	2e-07	1.2245		GO Component	GO:0030665	Clathrin-coated vesicle membrane	13	130	0.64	0.67	0.00054	9606.ENSP00000222256,9606.ENSP00000242285,9606.ENSP00000253083,9606.ENSP00000253413,9606.ENSP00000255194,9606.ENSP00000261205,9606.ENSP00000309415,9606.ENSP00000350199,9606.ENSP00000360076,9606.ENSP00000406209,9606.ENSP00000417653,9606.ENSP00000483185,9606.ENSP00000490083	RAB3A,CLTA,HIP1R,ATP6V1E1,AP3B1,SYT1,CLTB,AP1B1,SGIP1,EPN1,DBNL,AP2B1,ATP6AP2
RBM4	Q9BWF3		0.0008741	0.0029793	2.14298									OLA1	Q9NTK5		7.01e-05	0.0003176	1.27857		GO Component	GO:0048471	Perinuclear region of cytoplasm	36	727	0.33	0.53	0.00062	9606.ENSP00000222256,9606.ENSP00000253083,9606.ENSP00000253108,9606.ENSP00000261700,9606.ENSP00000262948,9606.ENSP00000263212,9606.ENSP00000263233,9606.ENSP00000265717,9606.ENSP00000267199,9606.ENSP00000268717,9606.ENSP00000287295,9606.ENSP00000296755,9606.ENSP00000299138,9606.ENSP00000299767,9606.ENSP00000307093,9606.ENSP00000310226,9606.ENSP00000320130,9606.ENSP00000322730,9606.ENSP00000340211,…	RAB3A,HIP1R,EIF3G,RTRAF,MAP2K2,PPM1F,SYP,PRKAR2B,VPS33A,COPS3,AIFM1,MAP1B,VPS35,HSP90B1,MAP6,RAB1B,DYNC1I1,ITM2C,CORO1B,PRDX6,SORBS2,UBE2I,LMNA,SNCG,YWHAB,CLIC4,NME2,GAPDH,RBM4,S100A13,RANGAP1,EIF4E,RACK1,STMN2,EHD1,CTNNB1
SF3B5	Q9BWJ5		0.0004032	0.0014852	1.57037									DNAJB12	Q9NXW2		5.19e-05	0.0002477	1.21405		GO Component	GO:0098685	Schaffer collateral - CA1 synapse	10	77	0.75	0.7	0.00063	9606.ENSP00000220809,9606.ENSP00000263233,9606.ENSP00000281821,9606.ENSP00000295987,9606.ENSP00000303507,9606.ENSP00000358865,9606.ENSP00000359085,9606.ENSP00000385142,9606.ENSP00000482169,9606.ENSP00000495360	PLAT,SYP,EPHA4,SYN1,BCR,INA,NTNG1,NRXN1,NEFL,CTNNB1
CEP41	Q9BYV8		0.000642	0.0022599	1.64877									BCLAF1	Q9NYF8		1.3e-06	9.9e-06	1.2676		GO Component	GO:0012505	Endomembrane system	147	4721	0.13	0.43	0.0008	9606.ENSP00000196061,9606.ENSP00000209875,9606.ENSP00000215754,9606.ENSP00000216479,9606.ENSP00000217402,9606.ENSP00000219150,9606.ENSP00000219313,9606.ENSP00000220809,9606.ENSP00000222256,9606.ENSP00000222725,9606.ENSP00000225972,9606.ENSP00000228872,9606.ENSP00000235090,9606.ENSP00000236925,9606.ENSP00000242285,9606.ENSP00000251143,9606.ENSP00000252677,9606.ENSP00000253083,9606.ENSP00000253413,…	PLOD1,CBX5,MIF,AHSA1,CHMP4B,CORO1A,PSMD7,PLAT,RAB3A,LFNG,LRRC59,CDKN1B,WDR77,CAMSAP2,CLTA,VPS35L,BMP15,HIP1R,ATP6V1E1,AP3B1,DYNC1LI2,CAB39,ARL3,SYT1,HEXB,PSMD11,RAB2A,MAP2K2,SYP,CLASP1,CUL3,PDCD6,RAB7A,SRI,VPS33A,RTN1,SRP14,SH3GL1,PAK1,EPHA4,OLA1,RAB6B,PXYLP1,AGL,SYN1,CAMLG,COL14A1,VPS35,HSP90B1,RAB8A,COL22A1,CTNNA1,SRP9,MAP6,CLTB,ACO1,RAB1B,BIN1,TCP1,LYPLA1,DYNC1I1,ITM2C,A2M,HSPA5,COL12A1,RAB11B…
TRIM4	Q9C037		9e-07	7.2e-06	2.36309									TMOD2	Q9NZR1		3e-07	2.4e-06	1.61669		GO Component	GO:0030672	Synaptic vesicle membrane	12	119	0.64	0.63	0.00098	9606.ENSP00000222256,9606.ENSP00000242285,9606.ENSP00000253413,9606.ENSP00000261205,9606.ENSP00000263233,9606.ENSP00000265062,9606.ENSP00000295987,9606.ENSP00000309415,9606.ENSP00000316779,9606.ENSP00000333547,9606.ENSP00000351614,9606.ENSP00000490083	RAB3A,CLTA,ATP6V1E1,SYT1,SYP,RAB7A,SYN1,CLTB,BIN1,RAB11B,SYN3,ATP6AP2
LRRCC1	Q9C099		0	0	-1.17389									THYN1	Q9P016		3.36e-05	0.0001697	2.03284		GO Component	GO:0030425	Dendrite	31	624	0.33	0.48	0.002	9606.ENSP00000220592,9606.ENSP00000222330,9606.ENSP00000253083,9606.ENSP00000254322,9606.ENSP00000265717,9606.ENSP00000267484,9606.ENSP00000278568,9606.ENSP00000281821,9606.ENSP00000295987,9606.ENSP00000296755,9606.ENSP00000300935,9606.ENSP00000303507,9606.ENSP00000307093,9606.ENSP00000316779,9606.ENSP00000341779,9606.ENSP00000347852,9606.ENSP00000353508,9606.ENSP00000354681,9606.ENSP00000360662,…	AGO2,GSK3A,HIP1R,DNAJB1,PRKAR2B,RTN1,PAK1,EPHA4,SYN1,MAP1B,RAB8A,BCR,MAP6,BIN1,PPP1CC,SORBS2,MAP2,OPA1,ADNP,NCDN,CTTN,RBM3,DBN1,ATCAY,RELN,RANGAP1,DBNL,HNRNPAB,RACK1,SRCIN1,ATP6AP2
SRCIN1	Q9C0H9		0	2e-07	1.45251									VAPA	Q9P0L0		0	6e-07	1.13939		GO Component	GO:0000779	Condensed chromosome, centromeric region	14	175	0.54	0.54	0.0023	9606.ENSP00000209875,9606.ENSP00000217402,9606.ENSP00000258198,9606.ENSP00000263710,9606.ENSP00000320130,9606.ENSP00000323967,9606.ENSP00000336687,9606.ENSP00000341779,9606.ENSP00000362018,9606.ENSP00000362441,9606.ENSP00000384863,9606.ENSP00000397552,9606.ENSP00000401470,9606.ENSP00000449396	CBX5,CHMP4B,DYNC1LI2,CLASP1,DYNC1I1,SMARCE1,CBX3,PPP1CC,CENPI,ATRX,XPO1,ACTL6A,RANGAP1,SMARCC2
MTMR12	Q9C0I1		0.0067802	0.0168078	1.33421									RCC2	Q9P258		0	0	1.49626		GO Component	GO:0043292	Contractile fiber	17	246	0.48	0.52	0.0023	9606.ENSP00000249700,9606.ENSP00000258418,9606.ENSP00000265729,9606.ENSP00000278568,9606.ENSP00000290378,9606.ENSP00000316779,9606.ENSP00000327145,9606.ENSP00000347852,9606.ENSP00000355124,9606.ENSP00000360305,9606.ENSP00000367263,9606.ENSP00000371577,9606.ENSP00000394496,9606.ENSP00000450385,9606.ENSP00000455507,9606.ENSP00000463559,9606.ENSP00000495360	TMOD2,CAB39,SRI,PAK1,ACTC1,BIN1,FLNC,SORBS2,KRT19,PDLIM1,AHNAK,MTMR12,CORO1C,MYL6B,OBSCN,MYL12B,CTNNB1
THSD7B	Q9C0I4		3e-06	2.1e-05	-1.30285									RRBP1	Q9P2E9		0	3e-07	1.64803		GO Component	GO:0070578	RISC-loading complex	4	8	1.34	0.68	0.0024	9606.ENSP00000220592,9606.ENSP00000356520,9606.ENSP00000362287,9606.ENSP00000362300	AGO2,DHX9,AGO3,AGO1
WDR33	Q9C0J8		0.0001071	0.000466	1.79439									MYEF2	Q9P2K5		0	0	1.51928		GO Component	GO:0000793	Condensed chromosome	18	275	0.45	0.51	0.0027	9606.ENSP00000209875,9606.ENSP00000217402,9606.ENSP00000258198,9606.ENSP00000263710,9606.ENSP00000295987,9606.ENSP00000320130,9606.ENSP00000323967,9606.ENSP00000336687,9606.ENSP00000341779,9606.ENSP00000348056,9606.ENSP00000348381,9606.ENSP00000362018,9606.ENSP00000362287,9606.ENSP00000362441,9606.ENSP00000384863,9606.ENSP00000397552,9606.ENSP00000401470,9606.ENSP00000449396	CBX5,CHMP4B,DYNC1LI2,CLASP1,SYN1,DYNC1I1,SMARCE1,CBX3,PPP1CC,UBE2I,ADD3,CENPI,AGO3,ATRX,XPO1,ACTL6A,RANGAP1,SMARCC2
SLC22A4	Q9H015		5e-06	3.24e-05	-1.23368									NCDN	Q9UBB6		0.0126638	0.0278421	3.49053		GO Component	GO:0030118	Clathrin coat	7	44	0.84	0.6	0.003	9606.ENSP00000242285,9606.ENSP00000255194,9606.ENSP00000309415,9606.ENSP00000350199,9606.ENSP00000360076,9606.ENSP00000406209,9606.ENSP00000483185	CLTA,AP3B1,CLTB,AP1B1,SGIP1,EPN1,AP2B1
FAM107B	Q9H098		1.9e-06	1.4e-05	1.02088									UBA2	Q9UBT2		0.0005389	0.0019266	1.1621		GO Component	GO:0030125	Clathrin vesicle coat	6	30	0.94	0.61	0.003	9606.ENSP00000242285,9606.ENSP00000309415,9606.ENSP00000350199,9606.ENSP00000360076,9606.ENSP00000406209,9606.ENSP00000483185	CLTA,CLTB,AP1B1,SGIP1,EPN1,AP2B1
GABARAPL1	Q9H0R8		0	3e-07	1.6029									CLIP2	Q9UDT6		0.0013773	0.0043954	2.00599		GO Component	GO:0000502	Proteasome complex	8	61	0.76	0.57	0.0033	9606.ENSP00000216802,9606.ENSP00000217958,9606.ENSP00000219313,9606.ENSP00000261601,9606.ENSP00000261712,9606.ENSP00000293362,9606.ENSP00000440485,9606.ENSP00000483688	PSME2,PSMD10,PSMD7,USP14,PSMD11,PSME3,PSMD9,PSMB3
RAB1B	Q9H0U4	Acetyl [N-Term]	0.0013123	0.0042511	1.60696									ADD3	Q9UEY8		0.0042385	0.0113647	1.35244		GO Component	GO:1905368	Peptidase complex	12	138	0.58	0.53	0.0033	9606.ENSP00000216802,9606.ENSP00000217958,9606.ENSP00000219313,9606.ENSP00000261601,9606.ENSP00000261712,9606.ENSP00000293362,9606.ENSP00000305790,9606.ENSP00000311032,9606.ENSP00000356541,9606.ENSP00000429986,9606.ENSP00000440485,9606.ENSP00000483688	PSME2,PSMD10,PSMD7,USP14,PSMD11,PSME3,SF3B3,CASP3,SF3B5,ENY2,PSMD9,PSMB3
NUCKS1	Q9H1E3		3e-07	2.4e-06	1.34183									SEPTIN3	Q9UH03		9.44e-05	0.0004177	1.39211		GO Component	GO:0101002	ficolin-1-rich granule	14	185	0.52	0.51	0.0036	9606.ENSP00000215754,9606.ENSP00000219313,9606.ENSP00000251143,9606.ENSP00000258418,9606.ENSP00000261712,9606.ENSP00000267884,9606.ENSP00000294724,9606.ENSP00000376886,9606.ENSP00000378731,9606.ENSP00000381026,9606.ENSP00000417653,9606.ENSP00000419425,9606.ENSP00000435289,9606.ENSP00000490083	MIF,PSMD7,VPS35L,CAB39,PSMD11,SRP14,AGL,NME2,ALDOC,TRPM2,DBNL,PPIA,PAFAH1B2,ATP6AP2
TSPYL2	Q9H2G4		0	0	1.47314									CHORDC1	Q9UHD1		0.0003267	0.0012489	1.49037		GO Component	GO:0030136	Clathrin-coated vesicle	15	211	0.49	0.49	0.0041	9606.ENSP00000222256,9606.ENSP00000242285,9606.ENSP00000253083,9606.ENSP00000253413,9606.ENSP00000255194,9606.ENSP00000261205,9606.ENSP00000267199,9606.ENSP00000300935,9606.ENSP00000309415,9606.ENSP00000350199,9606.ENSP00000360076,9606.ENSP00000406209,9606.ENSP00000417653,9606.ENSP00000483185,9606.ENSP00000490083	RAB3A,CLTA,HIP1R,ATP6V1E1,AP3B1,SYT1,VPS33A,RAB8A,CLTB,AP1B1,SGIP1,EPN1,DBNL,AP2B1,ATP6AP2
ADNP	Q9H2P0		0.0073979	0.0180453	1.70599									TBK1	Q9UHD2		2e-06	1.47e-05	1.5385		GO Component	GO:0031252	Cell leading edge	23	422	0.37	0.45	0.0042	9606.ENSP00000219150,9606.ENSP00000228825,9606.ENSP00000253083,9606.ENSP00000263238,9606.ENSP00000278568,9606.ENSP00000290378,9606.ENSP00000304669,9606.ENSP00000340211,9606.ENSP00000347852,9606.ENSP00000361383,9606.ENSP00000365745,9606.ENSP00000370719,9606.ENSP00000376886,9606.ENSP00000377195,9606.ENSP00000394496,9606.ENSP00000417335,9606.ENSP00000417653,9606.ENSP00000429243,9606.ENSP00000446007,…	CORO1A,ARPC3,HIP1R,ACTR3,PAK1,ACTC1,CTNNA1,CORO1B,SORBS2,AIF1L,CTTN,ITSN1,NME2,DBN1,CORO1C,ROBO2,DBNL,STMN2,VIM,SRCIN1,ATP6AP2,CTNNB1,ARHGEF7
KCTD10	Q9H3F6		0.0119508	0.0266595	1.54339									UBQLN2	Q9UHD9		9.1e-05	0.0004054	1.48017		GO Component	GO:0030016	Myofibril	16	237	0.47	0.48	0.0043	9606.ENSP00000249700,9606.ENSP00000258418,9606.ENSP00000265729,9606.ENSP00000278568,9606.ENSP00000290378,9606.ENSP00000316779,9606.ENSP00000327145,9606.ENSP00000347852,9606.ENSP00000355124,9606.ENSP00000360305,9606.ENSP00000367263,9606.ENSP00000371577,9606.ENSP00000394496,9606.ENSP00000455507,9606.ENSP00000463559,9606.ENSP00000495360	TMOD2,CAB39,SRI,PAK1,ACTC1,BIN1,FLNC,SORBS2,KRT19,PDLIM1,AHNAK,MTMR12,CORO1C,OBSCN,MYL12B,CTNNB1
CHMP4B	Q9H444		0.0004242	0.0015499	1.07905									TAGLN3	Q9UI15		0	0	1.65263		GO Component	GO:0090734	Site of DNA damage	10	102	0.63	0.52	0.0044	9606.ENSP00000209875,9606.ENSP00000227524,9606.ENSP00000228825,9606.ENSP00000263238,9606.ENSP00000336687,9606.ENSP00000355518,9606.ENSP00000357283,9606.ENSP00000360682,9606.ENSP00000377060,9606.ENSP00000388169	CBX5,PRPF19,ARPC3,ACTR3,CBX3,FH,LMNA,PAXX,CBX1,ARPC4
EHD1	Q9H4M9	Acetyl [N-Term]	0.0045077	0.0120393	1.63913									ATP5IF1	Q9UII2		1.53e-05	8.82e-05	1.03759		GO Component	GO:0005844	Polysome	8	65	0.73	0.54	0.0046	9606.ENSP00000220592,9606.ENSP00000286428,9606.ENSP00000356520,9606.ENSP00000362300,9606.ENSP00000416255,9606.ENSP00000429931,9606.ENSP00000446007,9606.ENSP00000472469	AGO2,VBP1,DHX9,AGO1,EIF4G1,EIF3H,VIM,RPS28
MOB1A	Q9H8S9		0.0092012	0.0213876	1.29095									DBNL	Q9UJU6		0.0018686	0.0056337	2.9774		GO Component	GO:0031674	I band	12	146	0.55	0.5	0.0048	9606.ENSP00000258418,9606.ENSP00000265729,9606.ENSP00000278568,9606.ENSP00000290378,9606.ENSP00000316779,9606.ENSP00000327145,9606.ENSP00000347852,9606.ENSP00000355124,9606.ENSP00000360305,9606.ENSP00000455507,9606.ENSP00000463559,9606.ENSP00000495360	CAB39,SRI,PAK1,ACTC1,BIN1,FLNC,SORBS2,KRT19,PDLIM1,OBSCN,MYL12B,CTNNB1
JPT2	Q9H910	Acetyl [N-Term]	0.0076906	0.0185798	1.35864									LSM7	Q9UK45		0.0088547	0.0207671	2.01507		GO Component	GO:1904813	ficolin-1-rich granule lumen	11	124	0.59	0.5	0.0048	9606.ENSP00000215754,9606.ENSP00000219313,9606.ENSP00000258418,9606.ENSP00000261712,9606.ENSP00000267884,9606.ENSP00000294724,9606.ENSP00000376886,9606.ENSP00000378731,9606.ENSP00000417653,9606.ENSP00000419425,9606.ENSP00000435289	MIF,PSMD7,CAB39,PSMD11,SRP14,AGL,NME2,ALDOC,DBNL,PPIA,PAFAH1B2
AGO3	Q9H9G7		0.0033385	0.0092555	1.6248									DBR1	Q9UK59		0	1e-07	1.18312		GO Component	GO:0005635	Nuclear envelope	25	487	0.35	0.44	0.005	9606.ENSP00000209875,9606.ENSP00000217402,9606.ENSP00000225972,9606.ENSP00000278568,9606.ENSP00000316779,9606.ENSP00000320043,9606.ENSP00000336687,9606.ENSP00000339001,9606.ENSP00000345575,9606.ENSP00000345656,9606.ENSP00000348056,9606.ENSP00000356652,9606.ENSP00000357283,9606.ENSP00000359300,9606.ENSP00000360642,9606.ENSP00000370719,9606.ENSP00000380070,9606.ENSP00000381214,9606.ENSP00000384863,…	CBX5,CHMP4B,LRRC59,PAK1,BIN1,LYPLA1,CBX3,TUBB,DNAJB12,VAPA,UBE2I,CACYBP,LMNA,CETN2,CC2D1B,ITSN1,GAPDH,RGPD2,XPO1,NRXN1,RANGAP1,RANBP1,ENY2,NUCB2,IST1
COPS7B	Q9H9Q2		3.5e-06	2.36e-05	1.71846									PTBP2	Q9UKA9	Acetyl [N-Term]	1e-07	1.3e-06	1.43574		GO Component	GO:0030017	Sarcomere	15	217	0.48	0.47	0.005	9606.ENSP00000249700,9606.ENSP00000258418,9606.ENSP00000265729,9606.ENSP00000278568,9606.ENSP00000290378,9606.ENSP00000316779,9606.ENSP00000327145,9606.ENSP00000347852,9606.ENSP00000355124,9606.ENSP00000360305,9606.ENSP00000371577,9606.ENSP00000394496,9606.ENSP00000455507,9606.ENSP00000463559,9606.ENSP00000495360	TMOD2,CAB39,SRI,PAK1,ACTC1,BIN1,FLNC,SORBS2,KRT19,PDLIM1,MTMR12,CORO1C,OBSCN,MYL12B,CTNNB1
CACYBP	Q9HB71		0	3e-07	1.36157									TNIK	Q9UKE5		4.21e-05	0.0002052	2.27734		GO Component	GO:0030662	Coated vesicle membrane	14	193	0.5	0.48	0.005	9606.ENSP00000222256,9606.ENSP00000242285,9606.ENSP00000253083,9606.ENSP00000253413,9606.ENSP00000255194,9606.ENSP00000261205,9606.ENSP00000264933,9606.ENSP00000309415,9606.ENSP00000350199,9606.ENSP00000360076,9606.ENSP00000406209,9606.ENSP00000417653,9606.ENSP00000483185,9606.ENSP00000490083	RAB3A,CLTA,HIP1R,ATP6V1E1,AP3B1,SYT1,PDCD6,CLTB,AP1B1,SGIP1,EPN1,DBNL,AP2B1,ATP6AP2
EML4	Q9HC35		2.7e-06	1.88e-05	1.0792									CROT	Q9UKG9		1.68e-05	9.54e-05	1.34831		GO Component	GO:0034774	Secretory granule lumen	19	321	0.41	0.45	0.0052	9606.ENSP00000215754,9606.ENSP00000219313,9606.ENSP00000258418,9606.ENSP00000261416,9606.ENSP00000261712,9606.ENSP00000267884,9606.ENSP00000284719,9606.ENSP00000294724,9606.ENSP00000323929,9606.ENSP00000339001,9606.ENSP00000341289,9606.ENSP00000342026,9606.ENSP00000348170,9606.ENSP00000376886,9606.ENSP00000378731,9606.ENSP00000417653,9606.ENSP00000419425,9606.ENSP00000435289,9606.ENSP00000438399	MIF,PSMD7,CAB39,HEXB,PSMD11,SRP14,OLA1,AGL,A2M,TUBB,TUBB4B,PRDX6,HP,NME2,ALDOC,DBNL,PPIA,PAFAH1B2,IST1
VAT1L	Q9HCJ6		0	1e-07	2.09402									AGO2	Q9UKV8		0	2e-07	2.43875		GO Component	GO:0005885	Arp2/3 protein complex	4	11	1.2	0.59	0.0053	9606.ENSP00000228825,9606.ENSP00000263238,9606.ENSP00000345361,9606.ENSP00000388169	ARPC3,ACTR3,ARPC5L,ARPC4
ZDBF2	Q9HCK1		6.2e-05	0.0002854	1.46265									CDV3	Q9UKY7		0.001359	0.0043755	1.04739		GO Component	GO:0030658	Transport vesicle membrane	15	222	0.47	0.46	0.006	9606.ENSP00000222256,9606.ENSP00000242285,9606.ENSP00000253413,9606.ENSP00000261205,9606.ENSP00000263233,9606.ENSP00000264933,9606.ENSP00000265062,9606.ENSP00000295987,9606.ENSP00000307093,9606.ENSP00000309415,9606.ENSP00000316779,9606.ENSP00000333547,9606.ENSP00000350199,9606.ENSP00000351614,9606.ENSP00000490083	RAB3A,CLTA,ATP6V1E1,SYT1,SYP,PDCD6,RAB7A,SYN1,MAP6,CLTB,BIN1,RAB11B,AP1B1,SYN3,ATP6AP2
ROBO2	Q9HCK4		0	0	1.68471									AGO1	Q9UL18		0	1e-07	1.42904		GO Component	GO:0030018	Z disc	11	131	0.56	0.47	0.0066	9606.ENSP00000258418,9606.ENSP00000265729,9606.ENSP00000278568,9606.ENSP00000316779,9606.ENSP00000327145,9606.ENSP00000347852,9606.ENSP00000355124,9606.ENSP00000360305,9606.ENSP00000455507,9606.ENSP00000463559,9606.ENSP00000495360	CAB39,SRI,PAK1,BIN1,FLNC,SORBS2,KRT19,PDLIM1,OBSCN,MYL12B,CTNNB1
PLXNA4	Q9HCM2		7e-07	6e-06	1.30829									PSME2	Q9UL46		0	0	1.76839		GO Component	GO:0034709	Methylosome	4	12	1.16	0.56	0.0066	9606.ENSP00000235090,9606.ENSP00000266735,9606.ENSP00000400591,9606.ENSP00000412566	WDR77,SNRPF,SNRPE,SNRPB
KIAA1549	Q9HCM3		1e-07	1e-06	1.97472									MCTS1	Q9ULC4		0.0001309	0.0005512	2.02358		GO Component	GO:0120111	Neuron projection cytoplasm	9	89	0.64	0.49	0.0066	9606.ENSP00000253083,9606.ENSP00000255194,9606.ENSP00000353508,9606.ENSP00000354681,9606.ENSP00000401470,9606.ENSP00000425031,9606.ENSP00000447537,9606.ENSP00000482169,9606.ENSP00000495274	HIP1R,AP3B1,MAP2,OPA1,RANGAP1,HNRNPAB,BLOC1S1,NEFL,AP3D1
CELSR2	Q9HCU4		0.000566	0.0020156	1.72689									CORO1C	Q9ULV4		1e-07	1.3e-06	1.75821		GO Component	GO:0000775	Chromosome, centromeric region	16	252	0.44	0.44	0.007	9606.ENSP00000209875,9606.ENSP00000217402,9606.ENSP00000258198,9606.ENSP00000263710,9606.ENSP00000320130,9606.ENSP00000323967,9606.ENSP00000336687,9606.ENSP00000341779,9606.ENSP00000362018,9606.ENSP00000362441,9606.ENSP00000364585,9606.ENSP00000377060,9606.ENSP00000384863,9606.ENSP00000397552,9606.ENSP00000401470,9606.ENSP00000449396	CBX5,CHMP4B,DYNC1LI2,CLASP1,DYNC1I1,SMARCE1,CBX3,PPP1CC,CENPI,ATRX,RCC2,CBX1,XPO1,ACTL6A,RANGAP1,SMARCC2
ENY2	Q9NPA8		0.0191272	0.0388283	1.676									PRPF19	Q9UMS4	Acetyl [N-Term]	0	0	2.52871		GO Component	GO:0005905	Clathrin-coated pit	8	71	0.69	0.5	0.007	9606.ENSP00000242285,9606.ENSP00000253083,9606.ENSP00000309415,9606.ENSP00000360076,9606.ENSP00000365745,9606.ENSP00000370719,9606.ENSP00000406209,9606.ENSP00000483185	CLTA,HIP1R,CLTB,SGIP1,CTTN,ITSN1,EPN1,AP2B1
NRN1	Q9NPD7		1.1e-05	6.66e-05	-1.02595									SNX12	Q9UMY4		7.1e-06	4.53e-05	1.47658		GO Component	GO:0030427	Site of polarized growth	13	178	0.5	0.46	0.007	9606.ENSP00000281821,9606.ENSP00000296755,9606.ENSP00000340688,9606.ENSP00000353508,9606.ENSP00000359216,9606.ENSP00000365745,9606.ENSP00000377195,9606.ENSP00000385142,9606.ENSP00000390941,9606.ENSP00000417653,9606.ENSP00000429243,9606.ENSP00000437402,9606.ENSP00000482169	EPHA4,MAP1B,ADGRL1,MAP2,PTBP2,CTTN,DBN1,NRXN1,ATCAY,DBNL,STMN2,ENO2,NEFL
XPNPEP1	Q9NQW7		1e-07	1e-06	2.15233									DUSP12	Q9UNI6		5e-07	4.4e-06	1.27899		GO Component	GO:0043025	Neuronal cell body	25	502	0.34	0.41	0.007	9606.ENSP00000222330,9606.ENSP00000253083,9606.ENSP00000254322,9606.ENSP00000264071,9606.ENSP00000265717,9606.ENSP00000267484,9606.ENSP00000281821,9606.ENSP00000296755,9606.ENSP00000299138,9606.ENSP00000300935,9606.ENSP00000311032,9606.ENSP00000347852,9606.ENSP00000353508,9606.ENSP00000359216,9606.ENSP00000360662,9606.ENSP00000361087,9606.ENSP00000362340,9606.ENSP00000381026,9606.ENSP00000385142,…	GSK3A,HIP1R,DNAJB1,TUBB4A,PRKAR2B,RTN1,EPHA4,MAP1B,VPS35,RAB8A,CASP3,SORBS2,MAP2,PTBP2,ADNP,SNCG,NCDN,TRPM2,NRXN1,DBNL,RACK1,STMN2,ENO2,SRCIN1,ARHGEF7
ITM2C	Q9NQX7		0	5e-07	1.86319									COPS3	Q9UNS2		9.36e-05	0.0004152	2.4037		GO Component	GO:0022624	Proteasome accessory complex	5	24	0.96	0.53	0.0073	9606.ENSP00000216802,9606.ENSP00000219313,9606.ENSP00000261712,9606.ENSP00000293362,9606.ENSP00000440485	PSME2,PSMD7,PSMD11,PSME3,PSMD9
MXRA5	Q9NR99		0.0134464	0.0291764	-1.24231									MINPP1	Q9UNW1		2e-07	1.8e-06	1.56393		GO Component	GO:1990752	Microtubule end	5	24	0.96	0.53	0.0073	9606.ENSP00000223398,9606.ENSP00000236925,9606.ENSP00000263710,9606.ENSP00000300249,9606.ENSP00000364721	CLIP2,CAMSAP2,CLASP1,MAPRE2,MAPRE1
SNX15	Q9NRS6		0.00627	0.0158004	1.58596									ZC3H4	Q9UPT8		3.45e-05	0.0001736	1.08403		GO Component	GO:0099503	Secretory vesicle	42	1047	0.24	0.38	0.008	9606.ENSP00000215754,9606.ENSP00000219313,9606.ENSP00000220809,9606.ENSP00000222256,9606.ENSP00000242285,9606.ENSP00000251143,9606.ENSP00000253413,9606.ENSP00000258418,9606.ENSP00000261205,9606.ENSP00000261416,9606.ENSP00000261712,9606.ENSP00000262646,9606.ENSP00000263233,9606.ENSP00000265062,9606.ENSP00000267884,9606.ENSP00000284719,9606.ENSP00000294724,9606.ENSP00000295987,9606.ENSP00000300935,…	MIF,PSMD7,PLAT,RAB3A,CLTA,VPS35L,ATP6V1E1,CAB39,SYT1,HEXB,PSMD11,RAB2A,SYP,RAB7A,SRP14,OLA1,AGL,SYN1,RAB8A,CTNNA1,CLTB,BIN1,TCP1,A2M,RAB11B,TUBB,TUBB4B,PRDX6,VAPA,HP,SYN3,NME2,PSAP,ALDOC,TRPM2,DBNL,PPIA,PAFAH1B2,IST1,RAB5C,ATP6AP2,APLP2
RAB6B	Q9NRW1		0	2e-07	1.2245									RTRAF	Q9Y224		0	0	2.47417		GO Component	GO:0098687	Chromosomal region	20	365	0.38	0.41	0.0081	9606.ENSP00000209875,9606.ENSP00000217402,9606.ENSP00000258198,9606.ENSP00000263710,9606.ENSP00000320130,9606.ENSP00000323967,9606.ENSP00000336687,9606.ENSP00000341779,9606.ENSP00000362018,9606.ENSP00000362441,9606.ENSP00000362592,9606.ENSP00000363017,9606.ENSP00000364585,9606.ENSP00000377060,9606.ENSP00000384863,9606.ENSP00000386636,9606.ENSP00000397552,9606.ENSP00000401470,9606.ENSP00000430432,…	CBX5,CHMP4B,DYNC1LI2,CLASP1,DYNC1I1,SMARCE1,CBX3,PPP1CC,CENPI,ATRX,RBBP4,RPA2,RCC2,CBX1,XPO1,SSB,ACTL6A,RANGAP1,HDAC2,SMARCC2
OLA1	Q9NTK5		7.01e-05	0.0003176	1.27857									NTNG1	Q9Y2I2		7.4e-06	4.67e-05	1.38794		GO Component	GO:0030120	Vesicle coat	7	57	0.73	0.48	0.0094	9606.ENSP00000242285,9606.ENSP00000264933,9606.ENSP00000309415,9606.ENSP00000350199,9606.ENSP00000360076,9606.ENSP00000406209,9606.ENSP00000483185	CLTA,PDCD6,CLTB,AP1B1,SGIP1,EPN1,AP2B1
DNAJB12	Q9NXW2		5.19e-05	0.0002477	1.21405									CAB39	Q9Y376		0	1e-07	3.45891		GO Component	GO:0005774	Vacuolar membrane	23	459	0.34	0.39	0.0101	9606.ENSP00000217402,9606.ENSP00000242285,9606.ENSP00000253413,9606.ENSP00000255194,9606.ENSP00000262646,9606.ENSP00000265062,9606.ENSP00000267199,9606.ENSP00000299138,9606.ENSP00000322730,9606.ENSP00000345656,9606.ENSP00000350199,9606.ENSP00000361930,9606.ENSP00000363162,9606.ENSP00000367263,9606.ENSP00000378394,9606.ENSP00000381026,9606.ENSP00000411256,9606.ENSP00000447053,9606.ENSP00000447537,…	CHMP4B,CLTA,ATP6V1E1,AP3B1,RAB2A,RAB7A,VPS33A,VPS35,ITM2C,VAPA,AP1B1,YWHAB,ATP6V1G1,AHNAK,PSAP,TRPM2,GABARAPL1,RAB5C,BLOC1S1,MAP1LC3B2,AP2B1,ATP6AP2,AP3D1
BCLAF1	Q9NYF8		1.3e-06	9.9e-06	1.2676									SBDS	Q9Y3A5		0.0081421	0.0195219	1.26703		GO Component	GO:0101031	Chaperone complex	6	41	0.8	0.48	0.0101	9606.ENSP00000012443,9606.ENSP00000295688,9606.ENSP00000317334,9606.ENSP00000351646,9606.ENSP00000377958,9606.ENSP00000378563	PPP5C,CCT3,TCP1,STIP1,CCT4,PFDN6
TMOD2	Q9NZR1		3e-07	2.4e-06	1.61669									STRAP	Q9Y3F4		0.0006916	0.0024114	1.51901		GO Component	GO:0005768	Endosome	41	1030	0.24	0.36	0.0104	9606.ENSP00000217402,9606.ENSP00000219150,9606.ENSP00000222256,9606.ENSP00000228872,9606.ENSP00000242285,9606.ENSP00000251143,9606.ENSP00000253413,9606.ENSP00000255194,9606.ENSP00000258198,9606.ENSP00000262948,9606.ENSP00000264933,9606.ENSP00000265062,9606.ENSP00000267199,9606.ENSP00000269886,9606.ENSP00000281821,9606.ENSP00000299138,9606.ENSP00000300935,9606.ENSP00000316779,9606.ENSP00000320130,…	CHMP4B,CORO1A,RAB3A,CDKN1B,CLTA,VPS35L,ATP6V1E1,AP3B1,DYNC1LI2,MAP2K2,PDCD6,RAB7A,VPS33A,SH3GL1,EPHA4,VPS35,RAB8A,BIN1,DYNC1I1,RAB11B,AP1B1,PAK3,NCDN,RCC2,SNX15,ITSN1,PSAP,CORO1C,TNIK,EPN1,PDCD6IP,DBNL,STMN2,RAB5C,BLOC1S1,TPT1,EHD1,SNX12,AP2B1,ATP6AP2,AP3D1
THYN1	Q9P016		3.36e-05	0.0001697	2.03284									USP15	Q9Y4E8		0.0003406	0.0012883	1.37485		GO Component	GO:0000776	Kinetochore	12	165	0.5	0.42	0.011	9606.ENSP00000209875,9606.ENSP00000217402,9606.ENSP00000258198,9606.ENSP00000263710,9606.ENSP00000320130,9606.ENSP00000323967,9606.ENSP00000341779,9606.ENSP00000362018,9606.ENSP00000384863,9606.ENSP00000397552,9606.ENSP00000401470,9606.ENSP00000449396	CBX5,CHMP4B,DYNC1LI2,CLASP1,DYNC1I1,SMARCE1,PPP1CC,CENPI,XPO1,ACTL6A,RANGAP1,SMARCC2
VAPA	Q9P0L0		0	6e-07	1.13939									LOXL2	Q9Y4K0		0	1e-07	1.66399		GO Component	GO:0005852	Eukaryotic translation initiation factor 3 complex	4	15	1.06	0.49	0.0119	9606.ENSP00000253108,9606.ENSP00000362688,9606.ENSP00000429931,9606.ENSP00000436049	EIF3G,EIF3I,EIF3H,EIF3M
RCC2	Q9P258		0	0	1.49626									LSM4	Q9Y4Z0		1.3e-06	9.9e-06	1.70446		GO Component	GO:0030132	Clathrin coat of coated pit	4	15	1.06	0.49	0.0119	9606.ENSP00000242285,9606.ENSP00000309415,9606.ENSP00000360076,9606.ENSP00000483185	CLTA,CLTB,SGIP1,AP2B1
RRBP1	Q9P2E9		0	3e-07	1.64803									YTHDF2	Q9Y5A9		3.58e-05	0.0001787	1.53979		GO Component	GO:0033290	Eukaryotic 48S preinitiation complex	4	15	1.06	0.49	0.0119	9606.ENSP00000253108,9606.ENSP00000362688,9606.ENSP00000429931,9606.ENSP00000436049	EIF3G,EIF3I,EIF3H,EIF3M
MYEF2	Q9P2K5		0	0	1.51928									SUPT16H	Q9Y5B9		0.0030902	0.0086487	1.75969		GO Component	GO:0034708	Methyltransferase complex	9	100	0.59	0.43	0.0123	9606.ENSP00000209875,9606.ENSP00000235090,9606.ENSP00000266735,9606.ENSP00000296490,9606.ENSP00000362592,9606.ENSP00000400591,9606.ENSP00000412566,9606.ENSP00000430432,9606.ENSP00000484710	CBX5,WDR77,SNRPF,WDR82,RBBP4,SNRPE,SNRPB,HDAC2,EPOP
NRXN2	Q9P2S2		8.73e-05	0.0003917	-1.515									PCDHA9	Q9Y5H5		0	0	1.45093		GO Component	GO:0005593	FACIT collagen trimer	3	6	1.34	0.5	0.0132	9606.ENSP00000297848,9606.ENSP00000325146,9606.ENSP00000362776	COL14A1,COL12A1,COL16A1
NCDN	Q9UBB6		0.0126638	0.0278421	3.49053									TIMM13	Q9Y5L4	Acetyl [N-Term]	5.86e-05	0.0002719	2.9077		GO Component	GO:0022627	Cytosolic small ribosomal subunit	6	44	0.77	0.45	0.0132	9606.ENSP00000270625,9606.ENSP00000393241,9606.ENSP00000426909,9606.ENSP00000435096,9606.ENSP00000470972,9606.ENSP00000472469	RPS11,RPS18,RACK1,RPS25,RPS19,RPS28
UBA2	Q9UBT2		0.0005389	0.0019266	1.1621									LRRFIP2	Q9Y608		1.23e-05	7.39e-05	1.69004		GO Component	GO:0042734	Presynaptic membrane	11	146	0.52	0.41	0.0132	9606.ENSP00000226091,9606.ENSP00000242285,9606.ENSP00000261205,9606.ENSP00000263233,9606.ENSP00000281821,9606.ENSP00000309415,9606.ENSP00000340688,9606.ENSP00000359085,9606.ENSP00000362014,9606.ENSP00000385142,9606.ENSP00000495360	EFNB3,CLTA,SYT1,SYP,EPHA4,CLTB,ADGRL1,NTNG1,DNM1,NRXN1,CTNNB1
CLIP2	Q9UDT6		0.0013773	0.0043954	2.00599									CLIC4	Q9Y696		0	1e-07	1.77972		GO Component	GO:0098835	Presynaptic endocytic zone membrane	3	6	1.34	0.5	0.0132	9606.ENSP00000242285,9606.ENSP00000309415,9606.ENSP00000362014	CLTA,CLTB,DNM1
ADD3	Q9UEY8		0.0042385	0.0113647	1.35244									EPN1	Q9Y6I3		0.0042423	0.0113647	1.59607		GO Component	GO:0098850	Extrinsic component of synaptic vesicle membrane	3	6	1.34	0.5	0.0132	9606.ENSP00000295987,9606.ENSP00000316779,9606.ENSP00000351614	SYN1,BIN1,SYN3
SEPTIN3	Q9UH03		9.44e-05	0.0004177	1.39211																GO Component	GO:0071004	U2-type prespliceosome	4	16	1.04	0.48	0.0136	9606.ENSP00000215793,9606.ENSP00000252622,9606.ENSP00000335321,9606.ENSP00000412566	SF3A1,LSM7,SF3B1,SNRPB
CHORDC1	Q9UHD1		0.0003267	0.0012489	1.49037																GO Component	GO:0005938	Cell cortex	17	304	0.39	0.38	0.015	9606.ENSP00000219150,9606.ENSP00000242285,9606.ENSP00000253083,9606.ENSP00000263710,9606.ENSP00000309415,9606.ENSP00000348381,9606.ENSP00000355124,9606.ENSP00000364721,9606.ENSP00000365745,9606.ENSP00000377195,9606.ENSP00000394496,9606.ENSP00000417653,9606.ENSP00000437402,9606.ENSP00000463559,9606.ENSP00000494051,9606.ENSP00000495360,9606.ENSP00000495631	CORO1A,CLTA,HIP1R,CLASP1,CLTB,ADD3,KRT19,MAPRE1,CTTN,DBN1,CORO1C,DBNL,ENO2,MYL12B,SEPTIN3,CTNNB1,ARHGEF7
TBK1	Q9UHD2		2e-06	1.47e-05	1.5385																GO Component	GO:1905369	Endopeptidase complex	9	104	0.58	0.41	0.015	9606.ENSP00000216802,9606.ENSP00000217958,9606.ENSP00000219313,9606.ENSP00000261601,9606.ENSP00000261712,9606.ENSP00000293362,9606.ENSP00000311032,9606.ENSP00000440485,9606.ENSP00000483688	PSME2,PSMD10,PSMD7,USP14,PSMD11,PSME3,CASP3,PSMD9,PSMB3
UBQLN2	Q9UHD9		9.1e-05	0.0004054	1.48017																GO Component	GO:0071007	U2-type catalytic step 2 spliceosome	5	30	0.86	0.45	0.0151	9606.ENSP00000227524,9606.ENSP00000254193,9606.ENSP00000266735,9606.ENSP00000400591,9606.ENSP00000412566	PRPF19,SNRPA1,SNRPF,SNRPE,SNRPB
TAGLN3	Q9UI15		0	0	1.65263																GO Component	GO:0005815	Microtubule organizing center	34	825	0.25	0.35	0.0152	9606.ENSP00000194214,9606.ENSP00000223208,9606.ENSP00000231487,9606.ENSP00000236925,9606.ENSP00000258198,9606.ENSP00000260746,9606.ENSP00000261700,9606.ENSP00000263710,9606.ENSP00000264414,9606.ENSP00000265717,9606.ENSP00000278568,9606.ENSP00000284719,9606.ENSP00000300249,9606.ENSP00000300935,9606.ENSP00000317334,9606.ENSP00000320663,9606.ENSP00000353538,9606.ENSP00000356520,9606.ENSP00000359300,…	HSPB11,CEP41,SKP1,CAMSAP2,DYNC1LI2,ARL3,RTRAF,CLASP1,CUL3,PRKAR2B,PAK1,OLA1,MAPRE2,RAB8A,TCP1,EML4,LRRCC1,DHX9,CETN2,SNCG,CLIC4,MAPRE1,CCT4,MECP2,RANBP1,CDC45,PDCD6IP,AGBL2,IST1,YTHDF2,VIM,DYNLL2,CTNNB1,ARHGEF7
BAZ2A	Q9UIF9		0.013867	0.0299467	-1.46955																GO Component	GO:0016282	Eukaryotic 43S preinitiation complex	4	17	1.01	0.46	0.0158	9606.ENSP00000253108,9606.ENSP00000362688,9606.ENSP00000429931,9606.ENSP00000436049	EIF3G,EIF3I,EIF3H,EIF3M
ATP5IF1	Q9UII2		1.53e-05	8.82e-05	1.03759																GO Component	GO:0034719	SMN-Sm protein complex	4	17	1.01	0.46	0.0158	9606.ENSP00000266735,9606.ENSP00000392270,9606.ENSP00000400591,9606.ENSP00000412566	SNRPF,STRAP,SNRPE,SNRPB
DBNL	Q9UJU6		0.0018686	0.0056337	2.9774																GO Component	GO:0005730	Nucleolus	39	996	0.23	0.34	0.0163	9606.ENSP00000209875,9606.ENSP00000215570,9606.ENSP00000246868,9606.ENSP00000254322,9606.ENSP00000263857,9606.ENSP00000270625,9606.ENSP00000276079,9606.ENSP00000284719,9606.ENSP00000296490,9606.ENSP00000296581,9606.ENSP00000296786,9606.ENSP00000305790,9606.ENSP00000306362,9606.ENSP00000311747,9606.ENSP00000316176,9606.ENSP00000325376,9606.ENSP00000325377,9606.ENSP00000335321,9606.ENSP00000341779,…	CBX5,TIMM13,SBDS,DNAJB1,POLR1A,RPS11,NONO,OLA1,WDR82,LSM6,UBLCP1,SF3B3,TBCA,RBM14,UBE2N,HNRNPM,WDR33,SF3B1,PPP1CC,NUCKS1,DHX9,RPL5,CMPK1,RCC2,TSPYL2,SNX15,MOB1A,DDX17,XPO1,NRXN1,PYM1,RBM4,S100A13,EWSR1,TXNRD1,RPS25,PAFAH1B2,BAZ2A,RPS19
LSM7	Q9UK45		0.0088547	0.0207671	2.01507																GO Component	GO:0005683	U7 snRNP	3	7	1.27	0.47	0.0166	9606.ENSP00000266735,9606.ENSP00000400591,9606.ENSP00000412566	SNRPF,SNRPE,SNRPB
DBR1	Q9UK59		0	1e-07	1.18312																GO Component	GO:0071541	Eukaryotic translation initiation factor 3 complex, eIF3m	3	7	1.27	0.47	0.0166	9606.ENSP00000362688,9606.ENSP00000429931,9606.ENSP00000436049	EIF3I,EIF3H,EIF3M
PTBP2	Q9UKA9	Acetyl [N-Term]	1e-07	1.3e-06	1.43574																GO Component	GO:0120115	Lsm2-8 complex	3	7	1.27	0.47	0.0166	9606.ENSP00000252622,9606.ENSP00000296581,9606.ENSP00000469468	LSM7,LSM6,LSM4
TNIK	Q9UKE5		4.21e-05	0.0002052	2.27734																GO Component	GO:0150034	Distal axon	16	281	0.39	0.37	0.0166	9606.ENSP00000222256,9606.ENSP00000263233,9606.ENSP00000281821,9606.ENSP00000296755,9606.ENSP00000316779,9606.ENSP00000340688,9606.ENSP00000353508,9606.ENSP00000359216,9606.ENSP00000361087,9606.ENSP00000377195,9606.ENSP00000385142,9606.ENSP00000390941,9606.ENSP00000429243,9606.ENSP00000437402,9606.ENSP00000482169,9606.ENSP00000495274	RAB3A,SYP,EPHA4,MAP1B,BIN1,ADGRL1,MAP2,PTBP2,SNCG,DBN1,NRXN1,ATCAY,STMN2,ENO2,NEFL,AP3D1
CROT	Q9UKG9		1.68e-05	9.54e-05	1.34831																GO Component	GO:0035371	Microtubule plus-end	4	18	0.99	0.44	0.018	9606.ENSP00000223398,9606.ENSP00000263710,9606.ENSP00000300249,9606.ENSP00000364721	CLIP2,CLASP1,MAPRE2,MAPRE1
AGO2	Q9UKV8		0	2e-07	2.43875																GO Component	GO:0005682	U5 snRNP	4	19	0.96	0.42	0.0211	9606.ENSP00000266079,9606.ENSP00000266735,9606.ENSP00000400591,9606.ENSP00000412566	PRPF6,SNRPF,SNRPE,SNRPB
CDV3	Q9UKY7		0.001359	0.0043755	1.04739																GO Component	GO:0002199	Zona pellucida receptor complex	3	8	1.21	0.44	0.0215	9606.ENSP00000295688,9606.ENSP00000317334,9606.ENSP00000377958	CCT3,TCP1,CCT4
AGO1	Q9UL18		0	1e-07	1.42904																GO Component	GO:0005688	U6 snRNP	3	8	1.21	0.44	0.0215	9606.ENSP00000252622,9606.ENSP00000296581,9606.ENSP00000469468	LSM7,LSM6,LSM4
PSME2	Q9UL46		0	0	1.76839																GO Component	GO:0030659	Cytoplasmic vesicle membrane	44	1190	0.21	0.31	0.0222	9606.ENSP00000217402,9606.ENSP00000219150,9606.ENSP00000222256,9606.ENSP00000242285,9606.ENSP00000251143,9606.ENSP00000253083,9606.ENSP00000253413,9606.ENSP00000255194,9606.ENSP00000261205,9606.ENSP00000263233,9606.ENSP00000264933,9606.ENSP00000265062,9606.ENSP00000267199,9606.ENSP00000269886,9606.ENSP00000281821,9606.ENSP00000295987,9606.ENSP00000299138,9606.ENSP00000300935,9606.ENSP00000307093,…	CHMP4B,CORO1A,RAB3A,CLTA,VPS35L,HIP1R,ATP6V1E1,AP3B1,SYT1,SYP,PDCD6,RAB7A,VPS33A,SH3GL1,EPHA4,SYN1,VPS35,RAB8A,MAP6,CLTB,BIN1,RAB11B,VAPA,AP1B1,SYN3,SGIP1,NCDN,CLIC4,RCC2,SNX15,PSAP,SH3KBP1,TRPM2,CORO1C,EPN1,GABARAPL1,DBNL,RAB5C,EHD1,SNX12,AP2B1,ATP6AP2,AP3D1,APLP2
NRXN1	Q9ULB1		0.0001135	0.0004902	-1.14983																GO Component	GO:0008021	Synaptic vesicle	13	212	0.43	0.35	0.0236	9606.ENSP00000222256,9606.ENSP00000242285,9606.ENSP00000253413,9606.ENSP00000261205,9606.ENSP00000263233,9606.ENSP00000265062,9606.ENSP00000295987,9606.ENSP00000300935,9606.ENSP00000309415,9606.ENSP00000316779,9606.ENSP00000333547,9606.ENSP00000351614,9606.ENSP00000490083	RAB3A,CLTA,ATP6V1E1,SYT1,SYP,RAB7A,SYN1,RAB8A,CLTB,BIN1,RAB11B,SYN3,ATP6AP2
MCTS1	Q9ULC4		0.0001309	0.0005512	2.02358																GO Component	GO:0016600	Flotillin complex	3	9	1.16	0.41	0.0275	9606.ENSP00000304669,9606.ENSP00000394496,9606.ENSP00000495360	CTNNA1,CORO1C,CTNNB1
CORO1C	Q9ULV4		1e-07	1.3e-06	1.75821																GO Component	GO:0005765	Lysosomal membrane	20	417	0.32	0.32	0.0288	9606.ENSP00000217402,9606.ENSP00000242285,9606.ENSP00000253413,9606.ENSP00000255194,9606.ENSP00000262646,9606.ENSP00000265062,9606.ENSP00000267199,9606.ENSP00000299138,9606.ENSP00000322730,9606.ENSP00000345656,9606.ENSP00000350199,9606.ENSP00000363162,9606.ENSP00000367263,9606.ENSP00000378394,9606.ENSP00000381026,9606.ENSP00000447053,9606.ENSP00000447537,9606.ENSP00000483185,9606.ENSP00000490083,…	CHMP4B,CLTA,ATP6V1E1,AP3B1,RAB2A,RAB7A,VPS33A,VPS35,ITM2C,VAPA,AP1B1,ATP6V1G1,AHNAK,PSAP,TRPM2,RAB5C,BLOC1S1,AP2B1,ATP6AP2,AP3D1
PRPF19	Q9UMS4	Acetyl [N-Term]	0	0	2.52871																GO Component	GO:0030119	AP-type membrane coat adaptor complex	5	37	0.77	0.37	0.0302	9606.ENSP00000255194,9606.ENSP00000350199,9606.ENSP00000360076,9606.ENSP00000483185,9606.ENSP00000495274	AP3B1,AP1B1,SGIP1,AP2B1,AP3D1
SNX12	Q9UMY4		7.1e-06	4.53e-05	1.47658																GO Component	GO:0031970	Organelle envelope lumen	8	96	0.56	0.35	0.0302	9606.ENSP00000215570,9606.ENSP00000287295,9606.ENSP00000339001,9606.ENSP00000354681,9606.ENSP00000356652,9606.ENSP00000362058,9606.ENSP00000362873,9606.ENSP00000447537	TIMM13,AIFM1,TUBB,OPA1,CACYBP,NDUFS5,NDUFA8,BLOC1S1
DUSP12	Q9UNI6		5e-07	4.4e-06	1.27899																GO Component	GO:0035861	Site of double-strand break	7	75	0.61	0.36	0.0306	9606.ENSP00000227524,9606.ENSP00000228825,9606.ENSP00000263238,9606.ENSP00000355518,9606.ENSP00000357283,9606.ENSP00000360682,9606.ENSP00000388169	PRPF19,ARPC3,ACTR3,FH,LMNA,PAXX,ARPC4
COPS3	Q9UNS2		9.36e-05	0.0004152	2.4037																GO Component	GO:0005813	Centrosome	26	609	0.27	0.3	0.0315	9606.ENSP00000194214,9606.ENSP00000223208,9606.ENSP00000231487,9606.ENSP00000258198,9606.ENSP00000260746,9606.ENSP00000261700,9606.ENSP00000263710,9606.ENSP00000264414,9606.ENSP00000265717,9606.ENSP00000284719,9606.ENSP00000300935,9606.ENSP00000317334,9606.ENSP00000353538,9606.ENSP00000356520,9606.ENSP00000359300,9606.ENSP00000363500,9606.ENSP00000364721,9606.ENSP00000377958,9606.ENSP00000395535,…	HSPB11,CEP41,SKP1,DYNC1LI2,ARL3,RTRAF,CLASP1,CUL3,PRKAR2B,OLA1,RAB8A,TCP1,LRRCC1,DHX9,CETN2,CLIC4,MAPRE1,CCT4,MECP2,RANBP1,CDC45,IST1,YTHDF2,DYNLL2,CTNNB1,ARHGEF7
MINPP1	Q9UNW1		2e-07	1.8e-06	1.56393																GO Component	GO:0005687	U4 snRNP	3	10	1.12	0.38	0.0334	9606.ENSP00000266735,9606.ENSP00000400591,9606.ENSP00000412566	SNRPF,SNRPE,SNRPB
ZC3H4	Q9UPT8		3.45e-05	0.0001736	1.08403																GO Component	GO:0005832	Chaperonin-containing T-complex	3	10	1.12	0.38	0.0334	9606.ENSP00000295688,9606.ENSP00000317334,9606.ENSP00000377958	CCT3,TCP1,CCT4
RTRAF	Q9Y224		0	0	2.47417																GO Component	GO:0030135	Coated vesicle	16	307	0.36	0.31	0.0338	9606.ENSP00000222256,9606.ENSP00000242285,9606.ENSP00000253083,9606.ENSP00000253413,9606.ENSP00000255194,9606.ENSP00000261205,9606.ENSP00000264933,9606.ENSP00000267199,9606.ENSP00000300935,9606.ENSP00000309415,9606.ENSP00000350199,9606.ENSP00000360076,9606.ENSP00000406209,9606.ENSP00000417653,9606.ENSP00000483185,9606.ENSP00000490083	RAB3A,CLTA,HIP1R,ATP6V1E1,AP3B1,SYT1,PDCD6,VPS33A,RAB8A,CLTB,AP1B1,SGIP1,EPN1,DBNL,AP2B1,ATP6AP2
NTNG1	Q9Y2I2		7.4e-06	4.67e-05	1.38794																GO Component	GO:0000792	Heterochromatin	7	77	0.6	0.35	0.034	9606.ENSP00000209875,9606.ENSP00000317334,9606.ENSP00000336687,9606.ENSP00000362441,9606.ENSP00000377060,9606.ENSP00000395535,9606.ENSP00000446880	CBX5,TCP1,CBX3,ATRX,CBX1,MECP2,BAZ2A
CAB39	Q9Y376		0	1e-07	3.45891																GO Component	GO:0030426	Growth cone	11	171	0.45	0.33	0.034	9606.ENSP00000281821,9606.ENSP00000296755,9606.ENSP00000340688,9606.ENSP00000353508,9606.ENSP00000359216,9606.ENSP00000377195,9606.ENSP00000385142,9606.ENSP00000390941,9606.ENSP00000429243,9606.ENSP00000437402,9606.ENSP00000482169	EPHA4,MAP1B,ADGRL1,MAP2,PTBP2,DBN1,NRXN1,ATCAY,STMN2,ENO2,NEFL
SBDS	Q9Y3A5		0.0081421	0.0195219	1.26703																GO Component	GO:0030131	Clathrin adaptor complex	4	23	0.88	0.37	0.0349	9606.ENSP00000255194,9606.ENSP00000350199,9606.ENSP00000360076,9606.ENSP00000483185	AP3B1,AP1B1,SGIP1,AP2B1
STRAP	Q9Y3F4		0.0006916	0.0024114	1.51901																GO Component	GO:0030139	Endocytic vesicle	17	338	0.34	0.31	0.0349	9606.ENSP00000219150,9606.ENSP00000242285,9606.ENSP00000255006,9606.ENSP00000261205,9606.ENSP00000265062,9606.ENSP00000299767,9606.ENSP00000300935,9606.ENSP00000309415,9606.ENSP00000333547,9606.ENSP00000348170,9606.ENSP00000360076,9606.ENSP00000380921,9606.ENSP00000385142,9606.ENSP00000446007,9606.ENSP00000447053,9606.ENSP00000479153,9606.ENSP00000483185	CORO1A,CLTA,RIN2,SYT1,RAB7A,HSP90B1,RAB8A,CLTB,RAB11B,HP,SGIP1,SH3KBP1,NRXN1,VIM,RAB5C,EHD1,AP2B1
USP15	Q9Y4E8		0.0003406	0.0012883	1.37485																GO Component	GO:0099631	Postsynaptic endocytic zone cytoplasmic component	2	2	1.64	0.39	0.0349	9606.ENSP00000242285,9606.ENSP00000309415	CLTA,CLTB
LOXL2	Q9Y4K0		0	1e-07	1.66399																GO Component	GO:0022626	Cytosolic ribosome	8	101	0.54	0.33	0.0377	9606.ENSP00000270625,9606.ENSP00000359345,9606.ENSP00000393241,9606.ENSP00000426909,9606.ENSP00000431240,9606.ENSP00000435096,9606.ENSP00000470972,9606.ENSP00000472469	RPS11,RPL5,RPS18,RACK1,RPLP2,RPS25,RPS19,RPS28
LSM4	Q9Y4Z0		1.3e-06	9.9e-06	1.70446																GO Component	GO:0005840	Ribosome	13	228	0.39	0.31	0.0384	9606.ENSP00000270625,9606.ENSP00000356520,9606.ENSP00000359345,9606.ENSP00000366604,9606.ENSP00000367038,9606.ENSP00000393241,9606.ENSP00000426909,9606.ENSP00000429931,9606.ENSP00000431240,9606.ENSP00000435096,9606.ENSP00000439170,9606.ENSP00000470972,9606.ENSP00000472469	RPS11,DHX9,RPL5,SF1,RRBP1,RPS18,RACK1,EIF3H,RPLP2,RPS25,TBCE,RPS19,RPS28
IFT25	Q9Y547		0.0031546	0.0088126	-1.19597																GO Component	GO:0030496	Midbody	12	201	0.41	0.31	0.0384	9606.ENSP00000217402,9606.ENSP00000260746,9606.ENSP00000299767,9606.ENSP00000300935,9606.ENSP00000320663,9606.ENSP00000324173,9606.ENSP00000341779,9606.ENSP00000363500,9606.ENSP00000364585,9606.ENSP00000411825,9606.ENSP00000426909,9606.ENSP00000438399	CHMP4B,ARL3,HSP90B1,RAB8A,EML4,HSPA5,PPP1CC,CLIC4,RCC2,PDCD6IP,RACK1,IST1
YTHDF2	Q9Y5A9		3.58e-05	0.0001787	1.53979																GO Component	GO:0030877	Beta-catenin destruction complex	3	11	1.07	0.37	0.0393	9606.ENSP00000222330,9606.ENSP00000356652,9606.ENSP00000495360	GSK3A,CACYBP,CTNNB1
SUPT16H	Q9Y5B9		0.0030902	0.0086487	1.75969																GO Component	GO:0098563	Intrinsic component of synaptic vesicle membrane	5	42	0.71	0.33	0.045	9606.ENSP00000222256,9606.ENSP00000261205,9606.ENSP00000263233,9606.ENSP00000265062,9606.ENSP00000295987	RAB3A,SYT1,SYP,RAB7A,SYN1
PCDHA9	Q9Y5H5		0	0	1.45093																GO Component	GO:0016281	Eukaryotic translation initiation factor 4F complex	3	12	1.04	0.34	0.0475	9606.ENSP00000293831,9606.ENSP00000416255,9606.ENSP00000425561	EIF4A1,EIF4G1,EIF4E
TIMM13	Q9Y5L4	Acetyl [N-Term]	5.86e-05	0.0002719	2.9077																GO Component	GO:0034663	Endoplasmic reticulum chaperone complex	3	12	1.04	0.34	0.0475	9606.ENSP00000299767,9606.ENSP00000324173,9606.ENSP00000385385	HSP90B1,HSPA5,PDIA6
LRRFIP2	Q9Y608		1.23e-05	7.39e-05	1.69004																GO Component	GO:0035145	Exon-exon junction complex	3	12	1.04	0.34	0.0475	9606.ENSP00000360525,9606.ENSP00000386156,9606.ENSP00000435210	MAGOH,PYM1,BCLAF1
CLIC4	Q9Y696		0	1e-07	1.77972																GO Component	GO:0098993	Anchored component of synaptic vesicle membrane	3	12	1.04	0.34	0.0475	9606.ENSP00000222256,9606.ENSP00000265062,9606.ENSP00000295987	RAB3A,RAB7A,SYN1
BZW2	Q9Y6E2		1.7e-06	1.32e-05	-1.30741																GO Component	GO:1904115	Axon cytoplasm	6	62	0.62	0.32	0.0475	9606.ENSP00000255194,9606.ENSP00000354681,9606.ENSP00000401470,9606.ENSP00000447537,9606.ENSP00000482169,9606.ENSP00000495274	AP3B1,OPA1,RANGAP1,BLOC1S1,NEFL,AP3D1
EPN1	Q9Y6I3		0.0042423	0.0113647	1.59607																STRING clusters	CL:26373	Mixed, incl. Post-chaperonin tubulin folding pathway, and Microtubule end	17	75	0.99	1.47	9.73e-08	9606.ENSP00000221855,9606.ENSP00000223398,9606.ENSP00000236925,9606.ENSP00000263710,9606.ENSP00000264071,9606.ENSP00000300249,9606.ENSP00000306362,9606.ENSP00000318697,9606.ENSP00000336799,9606.ENSP00000339001,9606.ENSP00000341289,9606.ENSP00000353846,9606.ENSP00000357076,9606.ENSP00000359225,9606.ENSP00000364721,9606.ENSP00000369703,9606.ENSP00000377494	TBCB,CLIP2,CAMSAP2,CLASP1,TUBB4A,MAPRE2,TBCA,TUBB6,TUBA1B,TUBB,TUBB4B,DCLK1,TAGLN2,CNN3,MAPRE1,TUBB2A,TAGLN3
																					STRING clusters	CL:26209	Mixed, incl. Golgi-to-ER retrograde transport, and Cytoplasmic dynein complex	20	157	0.74	1	7.81e-06	9606.ENSP00000221855,9606.ENSP00000223398,9606.ENSP00000236925,9606.ENSP00000258198,9606.ENSP00000263710,9606.ENSP00000264071,9606.ENSP00000300249,9606.ENSP00000306362,9606.ENSP00000318697,9606.ENSP00000320130,9606.ENSP00000336799,9606.ENSP00000339001,9606.ENSP00000341289,9606.ENSP00000353846,9606.ENSP00000357076,9606.ENSP00000359225,9606.ENSP00000364721,9606.ENSP00000369703,9606.ENSP00000377494,…	TBCB,CLIP2,CAMSAP2,DYNC1LI2,CLASP1,TUBB4A,MAPRE2,TBCA,TUBB6,DYNC1I1,TUBA1B,TUBB,TUBB4B,DCLK1,TAGLN2,CNN3,MAPRE1,TUBB2A,TAGLN3,DYNLL2
																					STRING clusters	CL:26377	Mixed, incl. Post-chaperonin tubulin folding pathway, and Calponin repeat	12	46	1.05	1.17	7.81e-06	9606.ENSP00000221855,9606.ENSP00000264071,9606.ENSP00000306362,9606.ENSP00000318697,9606.ENSP00000336799,9606.ENSP00000339001,9606.ENSP00000341289,9606.ENSP00000353846,9606.ENSP00000357076,9606.ENSP00000359225,9606.ENSP00000369703,9606.ENSP00000377494	TBCB,TUBB4A,TBCA,TUBB6,TUBA1B,TUBB,TUBB4B,DCLK1,TAGLN2,CNN3,TUBB2A,TAGLN3
																					STRING clusters	CL:26380	Post-chaperonin tubulin folding pathway, and Calponin repeat	11	39	1.09	1.16	1.02e-05	9606.ENSP00000221855,9606.ENSP00000264071,9606.ENSP00000306362,9606.ENSP00000318697,9606.ENSP00000336799,9606.ENSP00000339001,9606.ENSP00000341289,9606.ENSP00000357076,9606.ENSP00000359225,9606.ENSP00000369703,9606.ENSP00000377494	TBCB,TUBB4A,TBCA,TUBB6,TUBA1B,TUBB,TUBB4B,TAGLN2,CNN3,TUBB2A,TAGLN3
																					STRING clusters	CL:2030	U2-type spliceosomal complex, and Sm-like protein family complex	18	150	0.72	0.89	3.65e-05	9606.ENSP00000215793,9606.ENSP00000227524,9606.ENSP00000235090,9606.ENSP00000254193,9606.ENSP00000266079,9606.ENSP00000266735,9606.ENSP00000296581,9606.ENSP00000296702,9606.ENSP00000305790,9606.ENSP00000306614,9606.ENSP00000312981,9606.ENSP00000335321,9606.ENSP00000356541,9606.ENSP00000362110,9606.ENSP00000366604,9606.ENSP00000392270,9606.ENSP00000400591,9606.ENSP00000412566	SF3A1,PRPF19,WDR77,SNRPA1,PRPF6,SNRPF,LSM6,TCERG1,SF3B3,PPIH,USP39,SF3B1,SF3B5,SF3A3,SF1,STRAP,SNRPE,SNRPB
																					STRING clusters	CL:2036	Spliceosomal snRNP complex, and mRNA cis splicing, via spliceosome	12	65	0.9	0.91	9.22e-05	9606.ENSP00000215793,9606.ENSP00000266079,9606.ENSP00000296581,9606.ENSP00000296702,9606.ENSP00000305790,9606.ENSP00000306614,9606.ENSP00000312981,9606.ENSP00000335321,9606.ENSP00000356541,9606.ENSP00000362110,9606.ENSP00000366604,9606.ENSP00000412566	SF3A1,PRPF6,LSM6,TCERG1,SF3B3,PPIH,USP39,SF3B1,SF3B5,SF3A3,SF1,SNRPB
																					STRING clusters	CL:2330	mRNA processing, and K Homology domain, type 1	12	65	0.9	0.91	9.22e-05	9606.ENSP00000276079,9606.ENSP00000311747,9606.ENSP00000316042,9606.ENSP00000325376,9606.ENSP00000349168,9606.ENSP00000356520,9606.ENSP00000358635,9606.ENSP00000365458,9606.ENSP00000383168,9606.ENSP00000385269,9606.ENSP00000400433,9606.ENSP00000425031	NONO,RBM14,HNRNPA0,HNRNPM,HNRNPH1,DHX9,SYNCRIP,HNRNPK,PCBP3,ELAVL1,HNRNPF,HNRNPAB
																					STRING clusters	CL:2329	mRNA processing, and RNA recognition motif domain	13	82	0.84	0.87	0.0001	9606.ENSP00000276079,9606.ENSP00000311747,9606.ENSP00000316042,9606.ENSP00000325376,9606.ENSP00000349168,9606.ENSP00000356520,9606.ENSP00000358635,9606.ENSP00000365458,9606.ENSP00000383168,9606.ENSP00000385269,9606.ENSP00000400433,9606.ENSP00000425031,9606.ENSP00000435210	NONO,RBM14,HNRNPA0,HNRNPM,HNRNPH1,DHX9,SYNCRIP,HNRNPK,PCBP3,ELAVL1,HNRNPF,HNRNPAB,BCLAF1
																					STRING clusters	CL:2333	mRNA processing, and CRD-mediated mRNA stability complex	11	55	0.94	0.9	0.00011	9606.ENSP00000276079,9606.ENSP00000311747,9606.ENSP00000316042,9606.ENSP00000325376,9606.ENSP00000349168,9606.ENSP00000356520,9606.ENSP00000358635,9606.ENSP00000365458,9606.ENSP00000385269,9606.ENSP00000400433,9606.ENSP00000425031	NONO,RBM14,HNRNPA0,HNRNPM,HNRNPH1,DHX9,SYNCRIP,HNRNPK,ELAVL1,HNRNPF,HNRNPAB
																					STRING clusters	CL:2336	Mixed, incl. CRD-mediated mRNA stabilization, and Zinc finger, CHHC-type	9	32	1.09	0.95	0.00011	9606.ENSP00000316042,9606.ENSP00000325376,9606.ENSP00000349168,9606.ENSP00000356520,9606.ENSP00000358635,9606.ENSP00000365458,9606.ENSP00000385269,9606.ENSP00000400433,9606.ENSP00000425031	HNRNPA0,HNRNPM,HNRNPH1,DHX9,SYNCRIP,HNRNPK,ELAVL1,HNRNPF,HNRNPAB
																					STRING clusters	CL:13769	Clathrin coat, and Presynaptic endocytosis	12	73	0.85	0.85	0.00015	9606.ENSP00000242285,9606.ENSP00000253083,9606.ENSP00000255194,9606.ENSP00000269886,9606.ENSP00000309415,9606.ENSP00000350199,9606.ENSP00000360076,9606.ENSP00000362014,9606.ENSP00000370719,9606.ENSP00000406209,9606.ENSP00000483185,9606.ENSP00000495274	CLTA,HIP1R,AP3B1,SH3GL1,CLTB,AP1B1,SGIP1,DNM1,ITSN1,EPN1,AP2B1,AP3D1
																					STRING clusters	CL:26384	Post-chaperonin tubulin folding pathway	8	24	1.16	0.94	0.00015	9606.ENSP00000221855,9606.ENSP00000264071,9606.ENSP00000306362,9606.ENSP00000318697,9606.ENSP00000336799,9606.ENSP00000339001,9606.ENSP00000341289,9606.ENSP00000369703	TBCB,TUBB4A,TBCA,TUBB6,TUBA1B,TUBB,TUBB4B,TUBB2A
																					STRING clusters	CL:2035	U2-type spliceosomal complex, and mRNA Splicing - Major Pathway	14	106	0.76	0.81	0.00016	9606.ENSP00000215793,9606.ENSP00000227524,9606.ENSP00000254193,9606.ENSP00000266079,9606.ENSP00000296581,9606.ENSP00000296702,9606.ENSP00000305790,9606.ENSP00000306614,9606.ENSP00000312981,9606.ENSP00000335321,9606.ENSP00000356541,9606.ENSP00000362110,9606.ENSP00000366604,9606.ENSP00000412566	SF3A1,PRPF19,SNRPA1,PRPF6,LSM6,TCERG1,SF3B3,PPIH,USP39,SF3B1,SF3B5,SF3A3,SF1,SNRPB
																					STRING clusters	CL:2037	Precatalytic spliceosome, and Renpenning syndrome	10	52	0.92	0.81	0.00032	9606.ENSP00000215793,9606.ENSP00000266079,9606.ENSP00000296581,9606.ENSP00000296702,9606.ENSP00000305790,9606.ENSP00000306614,9606.ENSP00000312981,9606.ENSP00000335321,9606.ENSP00000356541,9606.ENSP00000362110	SF3A1,PRPF6,LSM6,TCERG1,SF3B3,PPIH,USP39,SF3B1,SF3B5,SF3A3
																					STRING clusters	CL:2038	Precatalytic spliceosome, and U4/U6 x U5 tri-snRNP complex	9	46	0.93	0.73	0.00079	9606.ENSP00000215793,9606.ENSP00000266079,9606.ENSP00000296581,9606.ENSP00000305790,9606.ENSP00000306614,9606.ENSP00000312981,9606.ENSP00000335321,9606.ENSP00000356541,9606.ENSP00000362110	SF3A1,PRPF6,LSM6,SF3B3,PPIH,USP39,SF3B1,SF3B5,SF3A3
																					STRING clusters	CL:13770	Clathrin coat, and Presynaptic endocytosis	9	48	0.91	0.71	0.00093	9606.ENSP00000242285,9606.ENSP00000253083,9606.ENSP00000269886,9606.ENSP00000309415,9606.ENSP00000360076,9606.ENSP00000362014,9606.ENSP00000370719,9606.ENSP00000406209,9606.ENSP00000483185	CLTA,HIP1R,SH3GL1,CLTB,SGIP1,DNM1,ITSN1,EPN1,AP2B1
																					STRING clusters	CL:454	Initiation factor	8	36	0.99	0.72	0.001	9606.ENSP00000253108,9606.ENSP00000293831,9606.ENSP00000362688,9606.ENSP00000364119,9606.ENSP00000416255,9606.ENSP00000425561,9606.ENSP00000429931,9606.ENSP00000436049	EIF3G,EIF4A1,EIF3I,EIF2S2,EIF4G1,EIF4E,EIF3H,EIF3M
																					STRING clusters	CL:2337	Mixed, incl. Zinc finger, CHHC-type, and Multisystem proteinopathy	7	26	1.07	0.71	0.0013	9606.ENSP00000316042,9606.ENSP00000325376,9606.ENSP00000349168,9606.ENSP00000365458,9606.ENSP00000385269,9606.ENSP00000400433,9606.ENSP00000425031	HNRNPA0,HNRNPM,HNRNPH1,HNRNPK,ELAVL1,HNRNPF,HNRNPAB
																					STRING clusters	CL:2039	Precatalytic spliceosome	8	39	0.95	0.68	0.0015	9606.ENSP00000215793,9606.ENSP00000266079,9606.ENSP00000296581,9606.ENSP00000305790,9606.ENSP00000306614,9606.ENSP00000335321,9606.ENSP00000356541,9606.ENSP00000362110	SF3A1,PRPF6,LSM6,SF3B3,PPIH,SF3B1,SF3B5,SF3A3
																					STRING clusters	CL:455	Eukaryotic 43S preinitiation complex, and Eukaryotic translation initiation factor 4F complex	7	27	1.05	0.7	0.0015	9606.ENSP00000253108,9606.ENSP00000293831,9606.ENSP00000362688,9606.ENSP00000416255,9606.ENSP00000425561,9606.ENSP00000429931,9606.ENSP00000436049	EIF3G,EIF4A1,EIF3I,EIF4G1,EIF4E,EIF3H,EIF3M
																					STRING clusters	CL:26385	Tubulin/FtsZ-like, C-terminal domain	6	18	1.16	0.69	0.0019	9606.ENSP00000264071,9606.ENSP00000318697,9606.ENSP00000336799,9606.ENSP00000339001,9606.ENSP00000341289,9606.ENSP00000369703	TUBB4A,TUBB6,TUBA1B,TUBB,TUBB4B,TUBB2A
																					STRING clusters	CL:13773	Clathrin vesicle coat, and Eps15 homology domain	7	30	1.01	0.64	0.0025	9606.ENSP00000242285,9606.ENSP00000253083,9606.ENSP00000309415,9606.ENSP00000360076,9606.ENSP00000370719,9606.ENSP00000406209,9606.ENSP00000483185	CLTA,HIP1R,CLTB,SGIP1,ITSN1,EPN1,AP2B1
																					STRING clusters	CL:26388	Tubulin/FtsZ-like, C-terminal domain	5	12	1.26	0.62	0.0041	9606.ENSP00000264071,9606.ENSP00000336799,9606.ENSP00000339001,9606.ENSP00000341289,9606.ENSP00000369703	TUBB4A,TUBA1B,TUBB,TUBB4B,TUBB2A
																					STRING clusters	CL:13775	Clathrin coat of coated pit, and Epsin N-terminal homology (ENTH) domain	6	24	1.04	0.55	0.0065	9606.ENSP00000242285,9606.ENSP00000253083,9606.ENSP00000309415,9606.ENSP00000360076,9606.ENSP00000370719,9606.ENSP00000483185	CLTA,HIP1R,CLTB,SGIP1,ITSN1,AP2B1
																					STRING clusters	CL:1759	Chaperone, and RPAP3/R2TP/prefoldin-like complex	11	103	0.67	0.49	0.007	9606.ENSP00000012443,9606.ENSP00000216479,9606.ENSP00000254322,9606.ENSP00000286428,9606.ENSP00000295688,9606.ENSP00000317334,9606.ENSP00000319255,9606.ENSP00000345575,9606.ENSP00000351646,9606.ENSP00000377958,9606.ENSP00000378563	PPP5C,AHSA1,DNAJB1,VBP1,CCT3,TCP1,CHORDC1,DNAJB12,STIP1,CCT4,PFDN6
																					STRING clusters	CL:17810	Mixed, incl. Actin filament organization, and CDC42 GTPase cycle	15	193	0.53	0.44	0.0098	9606.ENSP00000228825,9606.ENSP00000229922,9606.ENSP00000263238,9606.ENSP00000278568,9606.ENSP00000327145,9606.ENSP00000340211,9606.ENSP00000345361,9606.ENSP00000348163,9606.ENSP00000353864,9606.ENSP00000365745,9606.ENSP00000367154,9606.ENSP00000377195,9606.ENSP00000388169,9606.ENSP00000394496,9606.ENSP00000495631	ARPC3,CAP2,ACTR3,PAK1,FLNC,CORO1B,ARPC5L,PLS3,PAK3,CTTN,RSU1,DBN1,ARPC4,CORO1C,ARHGEF7
																					STRING clusters	CL:1761	Unfolded protein binding, and Chaperone complex	10	91	0.68	0.45	0.0111	9606.ENSP00000012443,9606.ENSP00000216479,9606.ENSP00000254322,9606.ENSP00000286428,9606.ENSP00000295688,9606.ENSP00000317334,9606.ENSP00000345575,9606.ENSP00000351646,9606.ENSP00000377958,9606.ENSP00000378563	PPP5C,AHSA1,DNAJB1,VBP1,CCT3,TCP1,DNAJB12,STIP1,CCT4,PFDN6
																					STRING clusters	CL:17811	Mixed, incl. Regulation of actin dynamics for phagocytic cup formation, and CDC42 GTPase cycle	13	155	0.56	0.42	0.0133	9606.ENSP00000228825,9606.ENSP00000229922,9606.ENSP00000263238,9606.ENSP00000278568,9606.ENSP00000340211,9606.ENSP00000345361,9606.ENSP00000348163,9606.ENSP00000353864,9606.ENSP00000365745,9606.ENSP00000377195,9606.ENSP00000388169,9606.ENSP00000394496,9606.ENSP00000495631	ARPC3,CAP2,ACTR3,PAK1,CORO1B,ARPC5L,PLS3,PAK3,CTTN,DBN1,ARPC4,CORO1C,ARHGEF7
																					STRING clusters	CL:17814	Mixed, incl. RHO GTPases Activate WASPs and WAVEs, and ADF-H/Gelsolin-like domain superfamily	8	59	0.77	0.44	0.0143	9606.ENSP00000228825,9606.ENSP00000229922,9606.ENSP00000263238,9606.ENSP00000345361,9606.ENSP00000348163,9606.ENSP00000365745,9606.ENSP00000377195,9606.ENSP00000388169	ARPC3,CAP2,ACTR3,ARPC5L,PLS3,CTTN,DBN1,ARPC4
																					STRING clusters	CL:3698	Proteasome, and Proteasome assembly	8	59	0.77	0.44	0.0143	9606.ENSP00000216802,9606.ENSP00000217958,9606.ENSP00000219313,9606.ENSP00000261601,9606.ENSP00000261712,9606.ENSP00000293362,9606.ENSP00000440485,9606.ENSP00000483688	PSME2,PSMD10,PSMD7,USP14,PSMD11,PSME3,PSMD9,PSMB3
																					STRING clusters	CL:2921	Mixed, incl. Endoribonuclease complex, and Deadenylation-dependent mRNA decay	11	118	0.61	0.4	0.0176	9606.ENSP00000220592,9606.ENSP00000225972,9606.ENSP00000252622,9606.ENSP00000351159,9606.ENSP00000362287,9606.ENSP00000362300,9606.ENSP00000380033,9606.ENSP00000401371,9606.ENSP00000446271,9606.ENSP00000469468,9606.ENSP00000478754	AGO2,LRRC59,LSM7,CNOT3,AGO3,AGO1,DDX17,TIA1,LSM14A,LSM4,DDX6
																					STRING clusters	CL:1879	Chaperone complex, and Prefoldin	6	32	0.91	0.43	0.0199	9606.ENSP00000012443,9606.ENSP00000286428,9606.ENSP00000295688,9606.ENSP00000317334,9606.ENSP00000377958,9606.ENSP00000378563	PPP5C,VBP1,CCT3,TCP1,CCT4,PFDN6
																					STRING clusters	CL:3703	Proteasome	7	47	0.81	0.41	0.0205	9606.ENSP00000216802,9606.ENSP00000217958,9606.ENSP00000219313,9606.ENSP00000261601,9606.ENSP00000261712,9606.ENSP00000440485,9606.ENSP00000483688	PSME2,PSMD10,PSMD7,USP14,PSMD11,PSMD9,PSMB3
																					STRING clusters	CL:795	tRNA Aminoacylation, and glutamyl-tRNA(Gln) amidotransferase complex	7	48	0.8	0.41	0.0225	9606.ENSP00000223029,9606.ENSP00000284719,9606.ENSP00000307567,9606.ENSP00000347495,9606.ENSP00000364815,9606.ENSP00000367498,9606.ENSP00000425634	AIMP2,OLA1,QARS1,WARS1,VARS1,LRRC47,HARS1
																					STRING clusters	CL:2339	Mixed, incl. Zinc finger, CHHC-type, and Multisystem proteinopathy	5	21	1.02	0.41	0.0249	9606.ENSP00000316042,9606.ENSP00000325376,9606.ENSP00000349168,9606.ENSP00000365458,9606.ENSP00000400433	HNRNPA0,HNRNPM,HNRNPH1,HNRNPK,HNRNPF
																					STRING clusters	CL:17855	Arp2/3 protein complex	4	11	1.2	0.41	0.0275	9606.ENSP00000228825,9606.ENSP00000263238,9606.ENSP00000345361,9606.ENSP00000388169	ARPC3,ACTR3,ARPC5L,ARPC4
																					STRING clusters	CL:2344	Mixed, incl. Zinc finger, CHHC-type, and Multisystem proteinopathy	4	11	1.2	0.41	0.0275	9606.ENSP00000325376,9606.ENSP00000349168,9606.ENSP00000365458,9606.ENSP00000400433	HNRNPM,HNRNPH1,HNRNPK,HNRNPF
																					STRING clusters	CL:26475	Mixed, incl. EB1, C-terminal, and Negative regulation of wound healing, spreading of epidermal cells	4	11	1.2	0.41	0.0275	9606.ENSP00000223398,9606.ENSP00000263710,9606.ENSP00000300249,9606.ENSP00000364721	CLIP2,CLASP1,MAPRE2,MAPRE1
																					STRING clusters	CL:1880	Chaperonin-containing T-complex, and Cellular proteostasis	5	22	0.99	0.4	0.0276	9606.ENSP00000012443,9606.ENSP00000286428,9606.ENSP00000295688,9606.ENSP00000317334,9606.ENSP00000377958	PPP5C,VBP1,CCT3,TCP1,CCT4
																					STRING clusters	CL:3695	Oxygen-dependent proline hydroxylation of Hypoxia-inducible Factor Alpha, and Proteasome assembly	9	88	0.65	0.36	0.0302	9606.ENSP00000216802,9606.ENSP00000217958,9606.ENSP00000219313,9606.ENSP00000261601,9606.ENSP00000261712,9606.ENSP00000293362,9606.ENSP00000345195,9606.ENSP00000440485,9606.ENSP00000483688	PSME2,PSMD10,PSMD7,USP14,PSMD11,PSME3,UBQLN2,PSMD9,PSMB3
																					STRING clusters	CL:26472	Mixed, incl. Microtubule end, and TACC family	5	23	0.98	0.38	0.0317	9606.ENSP00000223398,9606.ENSP00000236925,9606.ENSP00000263710,9606.ENSP00000300249,9606.ENSP00000364721	CLIP2,CAMSAP2,CLASP1,MAPRE2,MAPRE1
																					STRING clusters	CL:2093	U2-type prespliceosome assembly	4	12	1.16	0.39	0.0319	9606.ENSP00000305790,9606.ENSP00000335321,9606.ENSP00000356541,9606.ENSP00000362110	SF3B3,SF3B1,SF3B5,SF3A3
																					STRING clusters	CL:23286	Mixed, incl. Synaptic vesicle pathway, and Cytoskeleton of presynaptic active zone	6	37	0.85	0.37	0.0319	9606.ENSP00000222256,9606.ENSP00000261205,9606.ENSP00000263233,9606.ENSP00000295987,9606.ENSP00000351614,9606.ENSP00000392767	RAB3A,SYT1,SYP,SYN1,SYN3,S100A13
																					STRING clusters	CL:13776	Clathrin coat of coated pit, and Sla2 family	4	13	1.13	0.37	0.0388	9606.ENSP00000242285,9606.ENSP00000309415,9606.ENSP00000360076,9606.ENSP00000483185	CLTA,CLTB,SGIP1,AP2B1
																					STRING clusters	CL:1883	Chaperonin TCP-1, conserved site, and Cellular proteostasis	4	13	1.13	0.37	0.0388	9606.ENSP00000286428,9606.ENSP00000295688,9606.ENSP00000317334,9606.ENSP00000377958	VBP1,CCT3,TCP1,CCT4
																					STRING clusters	CL:18196	Axon guidance	8	75	0.67	0.33	0.0437	9606.ENSP00000226091,9606.ENSP00000265361,9606.ENSP00000281821,9606.ENSP00000352882,9606.ENSP00000417335,9606.ENSP00000422591,9606.ENSP00000452126,9606.ENSP00000496491	EFNB3,SEMA3C,EPHA4,PLXNA4,ROBO2,SLIT2,RGMA,SEMA3E
																					STRING clusters	CL:18048	p21 activated kinase binding domain, and betaPIX coiled coil	3	5	1.42	0.36	0.0443	9606.ENSP00000278568,9606.ENSP00000353864,9606.ENSP00000495631	PAK1,PAK3,ARHGEF7
																					STRING clusters	CL:3089	Post-transcriptional silencing by small RNAs	3	5	1.42	0.36	0.0443	9606.ENSP00000220592,9606.ENSP00000362287,9606.ENSP00000362300	AGO2,AGO3,AGO1
																					KEGG	hsa03040	Spliceosome	22	132	0.86	1.57	1.78e-09	9606.ENSP00000215793,9606.ENSP00000227524,9606.ENSP00000245838,9606.ENSP00000252622,9606.ENSP00000254193,9606.ENSP00000266079,9606.ENSP00000266735,9606.ENSP00000296581,9606.ENSP00000296702,9606.ENSP00000305790,9606.ENSP00000306614,9606.ENSP00000312981,9606.ENSP00000325376,9606.ENSP00000335321,9606.ENSP00000356541,9606.ENSP00000360525,9606.ENSP00000362110,9606.ENSP00000365458,9606.ENSP00000400591,…	SF3A1,PRPF19,THOC2,LSM7,SNRPA1,PRPF6,SNRPF,LSM6,TCERG1,SF3B3,PPIH,USP39,HNRNPM,SF3B1,SF3B5,MAGOH,SF3A3,HNRNPK,SNRPE,SNRPB,ALYREF,LSM4
																					KEGG	hsa05132	Salmonella infection	20	209	0.62	0.82	4.39e-05	9606.ENSP00000228825,9606.ENSP00000231487,9606.ENSP00000258198,9606.ENSP00000262948,9606.ENSP00000265062,9606.ENSP00000267199,9606.ENSP00000278568,9606.ENSP00000299767,9606.ENSP00000311032,9606.ENSP00000320130,9606.ENSP00000327145,9606.ENSP00000345361,9606.ENSP00000353864,9606.ENSP00000367263,9606.ENSP00000380070,9606.ENSP00000388169,9606.ENSP00000447053,9606.ENSP00000463559,9606.ENSP00000477310,…	ARPC3,SKP1,DYNC1LI2,MAP2K2,RAB7A,VPS33A,PAK1,HSP90B1,CASP3,DYNC1I1,FLNC,ARPC5L,PAK3,AHNAK,GAPDH,ARPC4,RAB5C,MYL12B,DYNLL2,CTNNB1
																					KEGG	hsa04144	Endocytosis	20	241	0.56	0.69	0.00023	9606.ENSP00000217402,9606.ENSP00000228825,9606.ENSP00000242285,9606.ENSP00000265062,9606.ENSP00000269886,9606.ENSP00000299138,9606.ENSP00000300935,9606.ENSP00000309415,9606.ENSP00000316779,9606.ENSP00000333547,9606.ENSP00000345361,9606.ENSP00000362014,9606.ENSP00000380921,9606.ENSP00000388169,9606.ENSP00000411825,9606.ENSP00000438399,9606.ENSP00000447053,9606.ENSP00000479153,9606.ENSP00000481314,…	CHMP4B,ARPC3,CLTA,RAB7A,SH3GL1,VPS35,RAB8A,CLTB,BIN1,RAB11B,ARPC5L,DNM1,SH3KBP1,ARPC4,PDCD6IP,IST1,RAB5C,EHD1,SNX12,AP2B1
																					KEGG	hsa03013	RNA transport	15	161	0.61	0.63	0.00092	9606.ENSP00000245838,9606.ENSP00000253108,9606.ENSP00000289371,9606.ENSP00000293831,9606.ENSP00000348056,9606.ENSP00000360525,9606.ENSP00000362688,9606.ENSP00000364119,9606.ENSP00000384863,9606.ENSP00000386156,9606.ENSP00000392270,9606.ENSP00000401470,9606.ENSP00000416255,9606.ENSP00000421592,9606.ENSP00000429931	THOC2,EIF3G,EIF5B,EIF4A1,UBE2I,MAGOH,EIF3I,EIF2S2,XPO1,PYM1,STRAP,RANGAP1,EIF4G1,ALYREF,EIF3H
																					KEGG	hsa05014	Amyotrophic lateral sclerosis	23	350	0.46	0.57	0.00093	9606.ENSP00000219313,9606.ENSP00000261712,9606.ENSP00000262030,9606.ENSP00000264071,9606.ENSP00000300935,9606.ENSP00000311032,9606.ENSP00000318697,9606.ENSP00000324173,9606.ENSP00000329967,9606.ENSP00000336799,9606.ENSP00000339001,9606.ENSP00000341289,9606.ENSP00000345195,9606.ENSP00000355265,9606.ENSP00000362058,9606.ENSP00000362873,9606.ENSP00000369703,9606.ENSP00000411256,9606.ENSP00000417175,…	PSMD7,PSMD11,ATP5F1B,TUBB4A,RAB8A,CASP3,TUBB6,HSPA5,TBK1,TUBA1B,TUBB,TUBB4B,UBQLN2,MT-ATP8,NDUFS5,NDUFA8,TUBB2A,GABARAPL1,VAPB,ALYREF,PSMD9,NEFL,PSMB3
																					KEGG	hsa01200	Carbon metabolism	12	116	0.65	0.59	0.0018	9606.ENSP00000265838,9606.ENSP00000270776,9606.ENSP00000309477,9606.ENSP00000321259,9606.ENSP00000327070,9606.ENSP00000355518,9606.ENSP00000357535,9606.ENSP00000361512,9606.ENSP00000378731,9606.ENSP00000380070,9606.ENSP00000437402,9606.ENSP00000496597	ACAT1,PGD,ACO1,TALDO1,MDH2,FH,ECHS1,PRPS1,ALDOC,GAPDH,ENO2,PFKM
																					KEGG	hsa04145	Phagosome	13	141	0.6	0.56	0.0022	9606.ENSP00000219150,9606.ENSP00000253413,9606.ENSP00000258198,9606.ENSP00000264071,9606.ENSP00000265062,9606.ENSP00000318697,9606.ENSP00000320130,9606.ENSP00000336799,9606.ENSP00000339001,9606.ENSP00000341289,9606.ENSP00000363162,9606.ENSP00000369703,9606.ENSP00000447053	CORO1A,ATP6V1E1,DYNC1LI2,TUBB4A,RAB7A,TUBB6,DYNC1I1,TUBA1B,TUBB,TUBB4B,ATP6V1G1,TUBB2A,RAB5C
																					KEGG	hsa05020	Prion disease	18	263	0.47	0.51	0.0029	9606.ENSP00000219313,9606.ENSP00000261712,9606.ENSP00000262030,9606.ENSP00000264071,9606.ENSP00000311032,9606.ENSP00000318697,9606.ENSP00000324173,9606.ENSP00000336799,9606.ENSP00000339001,9606.ENSP00000341289,9606.ENSP00000351646,9606.ENSP00000355265,9606.ENSP00000362058,9606.ENSP00000362873,9606.ENSP00000364349,9606.ENSP00000369703,9606.ENSP00000440485,9606.ENSP00000483688	PSMD7,PSMD11,ATP5F1B,TUBB4A,CASP3,TUBB6,HSPA5,TUBA1B,TUBB,TUBB4B,STIP1,MT-ATP8,NDUFS5,NDUFA8,ATF6B,TUBB2A,PSMD9,PSMB3
																					KEGG	hsa05100	Bacterial invasion of epithelial cells	9	70	0.75	0.58	0.0029	9606.ENSP00000228825,9606.ENSP00000242285,9606.ENSP00000304669,9606.ENSP00000309415,9606.ENSP00000345361,9606.ENSP00000362014,9606.ENSP00000388169,9606.ENSP00000494051,9606.ENSP00000495360	ARPC3,CLTA,CTNNA1,CLTB,ARPC5L,DNM1,ARPC4,SEPTIN3,CTNNB1
																					KEGG	hsa05016	Huntington disease	19	295	0.45	0.49	0.0033	9606.ENSP00000219313,9606.ENSP00000242285,9606.ENSP00000261712,9606.ENSP00000262030,9606.ENSP00000264071,9606.ENSP00000309415,9606.ENSP00000311032,9606.ENSP00000318697,9606.ENSP00000336799,9606.ENSP00000339001,9606.ENSP00000341289,9606.ENSP00000355265,9606.ENSP00000362058,9606.ENSP00000362873,9606.ENSP00000369703,9606.ENSP00000430432,9606.ENSP00000440485,9606.ENSP00000483185,9606.ENSP00000483688	PSMD7,CLTA,PSMD11,ATP5F1B,TUBB4A,CLTB,CASP3,TUBB6,TUBA1B,TUBB,TUBB4B,MT-ATP8,NDUFS5,NDUFA8,TUBB2A,HDAC2,PSMD9,AP2B1,PSMB3
																					KEGG	hsa05012	Parkinson disease	16	236	0.47	0.46	0.0061	9606.ENSP00000219313,9606.ENSP00000261712,9606.ENSP00000262030,9606.ENSP00000264071,9606.ENSP00000311032,9606.ENSP00000318697,9606.ENSP00000324173,9606.ENSP00000336799,9606.ENSP00000339001,9606.ENSP00000341289,9606.ENSP00000355265,9606.ENSP00000362058,9606.ENSP00000362873,9606.ENSP00000369703,9606.ENSP00000440485,9606.ENSP00000483688	PSMD7,PSMD11,ATP5F1B,TUBB4A,CASP3,TUBB6,HSPA5,TUBA1B,TUBB,TUBB4B,MT-ATP8,NDUFS5,NDUFA8,TUBB2A,PSMD9,PSMB3
																					KEGG	hsa04721	Synaptic vesicle cycle	8	72	0.68	0.45	0.0121	9606.ENSP00000222256,9606.ENSP00000242285,9606.ENSP00000253413,9606.ENSP00000261205,9606.ENSP00000309415,9606.ENSP00000362014,9606.ENSP00000363162,9606.ENSP00000483185	RAB3A,CLTA,ATP6V1E1,SYT1,CLTB,DNM1,ATP6V1G1,AP2B1
																					KEGG	hsa03015	mRNA surveillance pathway	9	93	0.62	0.43	0.0126	9606.ENSP00000233078,9606.ENSP00000296490,9606.ENSP00000325377,9606.ENSP00000341779,9606.ENSP00000353741,9606.ENSP00000360525,9606.ENSP00000386156,9606.ENSP00000402515,9606.ENSP00000421592	DAZAP1,WDR82,WDR33,PPP1CC,ETF1,MAGOH,PYM1,SMG1,ALYREF
																					KEGG	hsa05130	Pathogenic Escherichia coli infection	13	187	0.48	0.4	0.0149	9606.ENSP00000228825,9606.ENSP00000264071,9606.ENSP00000278568,9606.ENSP00000311032,9606.ENSP00000318697,9606.ENSP00000336799,9606.ENSP00000339001,9606.ENSP00000341289,9606.ENSP00000345361,9606.ENSP00000353864,9606.ENSP00000369703,9606.ENSP00000380070,9606.ENSP00000388169	ARPC3,TUBB4A,PAK1,CASP3,TUBB6,TUBA1B,TUBB,TUBB4B,ARPC5L,PAK3,TUBB2A,GAPDH,ARPC4
																					KEGG	hsa03050	Proteasome	6	43	0.78	0.43	0.0172	9606.ENSP00000216802,9606.ENSP00000219313,9606.ENSP00000261712,9606.ENSP00000293362,9606.ENSP00000440485,9606.ENSP00000483688	PSME2,PSMD7,PSMD11,PSME3,PSMD9,PSMB3
																					KEGG	hsa05010	Alzheimer disease	19	354	0.37	0.36	0.0178	9606.ENSP00000219313,9606.ENSP00000261712,9606.ENSP00000262030,9606.ENSP00000262948,9606.ENSP00000264071,9606.ENSP00000311032,9606.ENSP00000318697,9606.ENSP00000336799,9606.ENSP00000339001,9606.ENSP00000341289,9606.ENSP00000355265,9606.ENSP00000362058,9606.ENSP00000362873,9606.ENSP00000367050,9606.ENSP00000369703,9606.ENSP00000380070,9606.ENSP00000440485,9606.ENSP00000483688,9606.ENSP00000495360	PSMD7,PSMD11,ATP5F1B,MAP2K2,TUBB4A,CASP3,TUBB6,TUBA1B,TUBB,TUBB4B,MT-ATP8,NDUFS5,NDUFA8,RTN3,TUBB2A,GAPDH,PSMD9,PSMB3,CTNNB1
																					KEGG	hsa00030	Pentose phosphate pathway	5	29	0.87	0.43	0.018	9606.ENSP00000270776,9606.ENSP00000321259,9606.ENSP00000361512,9606.ENSP00000378731,9606.ENSP00000496597	PGD,TALDO1,PRPS1,ALDOC,PFKM
																					KEGG	hsa04360	Axon guidance	12	176	0.47	0.37	0.0217	9606.ENSP00000226091,9606.ENSP00000265361,9606.ENSP00000278568,9606.ENSP00000281821,9606.ENSP00000352882,9606.ENSP00000353864,9606.ENSP00000359085,9606.ENSP00000417335,9606.ENSP00000422591,9606.ENSP00000452126,9606.ENSP00000463559,9606.ENSP00000496491	EFNB3,SEMA3C,PAK1,EPHA4,PLXNA4,PAK3,NTNG1,ROBO2,SLIT2,RGMA,MYL12B,SEMA3E
																					KEGG	hsa01230	Biosynthesis of amino acids	7	73	0.62	0.34	0.0379	9606.ENSP00000309477,9606.ENSP00000321259,9606.ENSP00000361512,9606.ENSP00000378731,9606.ENSP00000380070,9606.ENSP00000437402,9606.ENSP00000496597	ACO1,TALDO1,PRPS1,ALDOC,GAPDH,ENO2,PFKM
																					KEGG	hsa03018	RNA degradation	7	75	0.61	0.33	0.0415	9606.ENSP00000252622,9606.ENSP00000296581,9606.ENSP00000351159,9606.ENSP00000437402,9606.ENSP00000469468,9606.ENSP00000478754,9606.ENSP00000496597	LSM7,LSM6,CNOT3,ENO2,LSM4,DDX6,PFKM
																					Reactome	HSA-5663205	Infectious disease	70	917	0.52	1.35	2.03e-14	9606.ENSP00000216297,9606.ENSP00000216802,9606.ENSP00000217402,9606.ENSP00000217958,9606.ENSP00000219150,9606.ENSP00000219313,9606.ENSP00000222330,9606.ENSP00000228825,9606.ENSP00000231487,9606.ENSP00000242285,9606.ENSP00000258198,9606.ENSP00000261205,9606.ENSP00000261712,9606.ENSP00000262948,9606.ENSP00000263238,9606.ENSP00000264071,9606.ENSP00000264335,9606.ENSP00000264414,9606.ENSP00000265062,…	SUPT16H,PSME2,CHMP4B,PSMD10,CORO1A,PSMD7,GSK3A,ARPC3,SKP1,CLTA,DYNC1LI2,SYT1,PSMD11,MAP2K2,ACTR3,TUBB4A,YWHAE,CUL3,RAB7A,PRKAR2B,SNRPF,VPS33A,SH3GL1,RPS11,PSME3,DUSP16,PPIH,UBE2N,TUBB6,DYNC1I1,TBK1,TUBA1B,TUBB,GANAB,TUBB4B,UBE2I,TRIM4,AP1B1,RPL5,YWHAB,RBBP4,HNRNPK,TAF2,TUBB2A,CBX1,YWHAZ,SH3KBP1,XPO1,ARPC4,RPS18,SNRPE,RANGAP1,RANBP1,CNBP,PDCD6IP,SNRPB,PPIA,ST3GAL1,HDAC2,RPLP2,TXNRD1,RPS25,PSMD9,RP…
																					Reactome	HSA-422475	Axon guidance	49	551	0.59	1.36	6.42e-12	9606.ENSP00000216802,9606.ENSP00000217958,9606.ENSP00000219313,9606.ENSP00000226091,9606.ENSP00000228825,9606.ENSP00000229922,9606.ENSP00000242285,9606.ENSP00000261712,9606.ENSP00000262948,9606.ENSP00000263238,9606.ENSP00000263710,9606.ENSP00000264071,9606.ENSP00000270625,9606.ENSP00000278568,9606.ENSP00000281821,9606.ENSP00000293362,9606.ENSP00000309415,9606.ENSP00000315465,9606.ENSP00000316809,…	PSME2,PSMD10,PSMD7,EFNB3,ARPC3,CAP2,CLTA,PSMD11,MAP2K2,ACTR3,CLASP1,TUBB4A,RPS11,PAK1,EPHA4,PSME3,CLTB,DSCAML1,PITPNA,TUBB6,TUBA1B,TRIO,TUBB4B,PLXNA4,ETF1,PAK3,RPL5,MAGOH,DNM1,TUBB2A,ITSN1,SH3KBP1,ARPC4,RELN,RPS18,EIF4G1,ROBO2,SLIT2,RPLP2,RPS25,PSMD9,RGMA,MYL12B,RPS19,RPS28,AP2B1,PSMB3,ARHGEF7,SEMA3E
																					Reactome	HSA-9675108	Nervous system development	50	575	0.58	1.34	6.42e-12	9606.ENSP00000216802,9606.ENSP00000217958,9606.ENSP00000219313,9606.ENSP00000226091,9606.ENSP00000228825,9606.ENSP00000229922,9606.ENSP00000242285,9606.ENSP00000261712,9606.ENSP00000262948,9606.ENSP00000263238,9606.ENSP00000263710,9606.ENSP00000264071,9606.ENSP00000270625,9606.ENSP00000278568,9606.ENSP00000281821,9606.ENSP00000293362,9606.ENSP00000309415,9606.ENSP00000315465,9606.ENSP00000316809,…	PSME2,PSMD10,PSMD7,EFNB3,ARPC3,CAP2,CLTA,PSMD11,MAP2K2,ACTR3,CLASP1,TUBB4A,RPS11,PAK1,EPHA4,PSME3,CLTB,DSCAML1,PITPNA,TUBB6,TUBA1B,TRIO,TUBB4B,PLXNA4,ETF1,PAK3,RPL5,MAGOH,DNM1,TUBB2A,ITSN1,SH3KBP1,ARPC4,RELN,RPS18,EIF4G1,ROBO2,SLIT2,HDAC2,RPLP2,RPS25,PSMD9,RGMA,MYL12B,RPS19,RPS28,AP2B1,PSMB3,ARHGEF7,SEMA3E
																					Reactome	HSA-8953854	Metabolism of RNA	55	705	0.53	1.25	1.05e-11	9606.ENSP00000215793,9606.ENSP00000216802,9606.ENSP00000217958,9606.ENSP00000219313,9606.ENSP00000227524,9606.ENSP00000235090,9606.ENSP00000245838,9606.ENSP00000252622,9606.ENSP00000254193,9606.ENSP00000261700,9606.ENSP00000261712,9606.ENSP00000266079,9606.ENSP00000266735,9606.ENSP00000270625,9606.ENSP00000293362,9606.ENSP00000293831,9606.ENSP00000296581,9606.ENSP00000296702,9606.ENSP00000305790,…	SF3A1,PSME2,PSMD10,PSMD7,PRPF19,WDR77,THOC2,LSM7,SNRPA1,RTRAF,PSMD11,PRPF6,SNRPF,RPS11,PSME3,EIF4A1,LSM6,TCERG1,SF3B3,PPIH,USP39,HNRNPM,WDR33,SF3B1,HNRNPH1,CNOT3,ETF1,DHX9,SF3B5,RPL5,MAGOH,YWHAB,SF3A3,HNRNPK,SF1,YWHAZ,FAM98B,XPO1,ELAVL1,RPS18,HNRNPF,SNRPE,SMG1,SNRPB,EIF4G1,ALYREF,EIF4E,RPLP2,RPS25,PSMD9,LSM4,RPS19,RPS28,DDX6,PSMB3
																					Reactome	HSA-68886	M Phase	36	382	0.61	1.23	2.72e-09	9606.ENSP00000216802,9606.ENSP00000217402,9606.ENSP00000217958,9606.ENSP00000219313,9606.ENSP00000223208,9606.ENSP00000258198,9606.ENSP00000261712,9606.ENSP00000262646,9606.ENSP00000263710,9606.ENSP00000264071,9606.ENSP00000264335,9606.ENSP00000265717,9606.ENSP00000293362,9606.ENSP00000310226,9606.ENSP00000318697,9606.ENSP00000320130,9606.ENSP00000320663,9606.ENSP00000336799,9606.ENSP00000339001,…	PSME2,CHMP4B,PSMD10,PSMD7,CEP41,DYNC1LI2,PSMD11,RAB2A,CLASP1,TUBB4A,YWHAE,PRKAR2B,PSME3,RAB1B,TUBB6,DYNC1I1,EML4,TUBA1B,TUBB,TUBB4B,PPP1CC,UBE2I,LMNA,CETN2,CC2D1B,CENPI,RCC2,MAPRE1,TUBB2A,XPO1,RANGAP1,IST1,PSMD9,ARPP19,DYNLL2,PSMB3
																					Reactome	HSA-1643685	Disease	86	1702	0.34	0.87	3.44e-09	9606.ENSP00000216297,9606.ENSP00000216802,9606.ENSP00000217402,9606.ENSP00000217958,9606.ENSP00000219150,9606.ENSP00000219313,9606.ENSP00000222330,9606.ENSP00000222725,9606.ENSP00000228825,9606.ENSP00000228872,9606.ENSP00000231487,9606.ENSP00000242285,9606.ENSP00000255194,9606.ENSP00000258198,9606.ENSP00000261205,9606.ENSP00000261416,9606.ENSP00000261712,9606.ENSP00000262948,9606.ENSP00000263238,…	SUPT16H,PSME2,CHMP4B,PSMD10,CORO1A,PSMD7,GSK3A,LFNG,ARPC3,CDKN1B,SKP1,CLTA,AP3B1,DYNC1LI2,SYT1,HEXB,PSMD11,MAP2K2,ACTR3,TUBB4A,YWHAE,CUL3,RAB7A,PRKAR2B,SNRPF,VPS33A,SH3GL1,RPS11,PSME3,DUSP16,BCR,PPIH,UBE2N,TUBB6,DYNC1I1,EML4,TALDO1,TBK1,TUBA1B,TUBB,GANAB,TUBB4B,PPP1CC,ADAMTSL2,UBE2I,TRIM4,AP1B1,LMNA,RPL5,YWHAB,CHST3,ATRX,RBBP4,RPA2,HNRNPK,TAF2,TUBB2A,CBX1,YWHAZ,SH3KBP1,XPO1,THSD7B,ARPC4,RPS18,MEC…
																					Reactome	HSA-69278	Cell Cycle, Mitotic	42	526	0.54	1.12	4.62e-09	9606.ENSP00000216802,9606.ENSP00000217402,9606.ENSP00000217958,9606.ENSP00000219313,9606.ENSP00000223208,9606.ENSP00000228872,9606.ENSP00000231487,9606.ENSP00000258198,9606.ENSP00000261712,9606.ENSP00000262646,9606.ENSP00000263710,9606.ENSP00000264071,9606.ENSP00000264335,9606.ENSP00000265717,9606.ENSP00000293362,9606.ENSP00000300935,9606.ENSP00000310226,9606.ENSP00000318697,9606.ENSP00000320130,…	PSME2,CHMP4B,PSMD10,PSMD7,CEP41,CDKN1B,SKP1,DYNC1LI2,PSMD11,RAB2A,CLASP1,TUBB4A,YWHAE,PRKAR2B,PSME3,RAB8A,RAB1B,TUBB6,DYNC1I1,EML4,TUBA1B,TUBB,TUBB4B,PPP1CC,UBE2I,LMNA,CETN2,CC2D1B,CENPI,RBBP4,RPA2,RCC2,MAPRE1,TUBB2A,XPO1,RANGAP1,CDC45,IST1,PSMD9,ARPP19,DYNLL2,PSMB3
																					Reactome	HSA-1640170	Cell Cycle	47	658	0.49	1.04	8.51e-09	9606.ENSP00000216802,9606.ENSP00000217402,9606.ENSP00000217958,9606.ENSP00000219313,9606.ENSP00000223208,9606.ENSP00000228872,9606.ENSP00000231487,9606.ENSP00000258198,9606.ENSP00000261712,9606.ENSP00000262646,9606.ENSP00000263710,9606.ENSP00000264071,9606.ENSP00000264335,9606.ENSP00000265717,9606.ENSP00000293362,9606.ENSP00000300935,9606.ENSP00000310226,9606.ENSP00000316176,9606.ENSP00000318697,…	PSME2,CHMP4B,PSMD10,PSMD7,CEP41,CDKN1B,SKP1,DYNC1LI2,PSMD11,RAB2A,CLASP1,TUBB4A,YWHAE,PRKAR2B,PSME3,RAB8A,RAB1B,UBE2N,TUBB6,DYNC1I1,EML4,TUBA1B,TUBB,TUBB4B,PPP1CC,UBE2I,LMNA,CETN2,CC2D1B,YWHAB,CENPI,ATRX,RBBP4,RPA2,RCC2,MAPRE1,TUBB2A,YWHAZ,XPO1,PPP6C,RANGAP1,CDC45,IST1,PSMD9,ARPP19,DYNLL2,PSMB3
																					Reactome	HSA-68882	Mitotic Anaphase	27	232	0.7	1.3	9.93e-09	9606.ENSP00000216802,9606.ENSP00000217402,9606.ENSP00000217958,9606.ENSP00000219313,9606.ENSP00000258198,9606.ENSP00000261712,9606.ENSP00000263710,9606.ENSP00000264071,9606.ENSP00000293362,9606.ENSP00000318697,9606.ENSP00000320130,9606.ENSP00000336799,9606.ENSP00000341289,9606.ENSP00000341779,9606.ENSP00000348056,9606.ENSP00000357283,9606.ENSP00000360642,9606.ENSP00000362018,9606.ENSP00000364585,…	PSME2,CHMP4B,PSMD10,PSMD7,DYNC1LI2,PSMD11,CLASP1,TUBB4A,PSME3,TUBB6,DYNC1I1,TUBA1B,TUBB4B,PPP1CC,UBE2I,LMNA,CC2D1B,CENPI,RCC2,MAPRE1,TUBB2A,XPO1,RANGAP1,IST1,PSMD9,DYNLL2,PSMB3
																					Reactome	HSA-72163	mRNA Splicing - Major Pathway	25	203	0.73	1.31	1.47e-08	9606.ENSP00000215793,9606.ENSP00000227524,9606.ENSP00000252622,9606.ENSP00000254193,9606.ENSP00000266079,9606.ENSP00000266735,9606.ENSP00000296581,9606.ENSP00000296702,9606.ENSP00000305790,9606.ENSP00000306614,9606.ENSP00000312981,9606.ENSP00000325376,9606.ENSP00000335321,9606.ENSP00000349168,9606.ENSP00000356520,9606.ENSP00000356541,9606.ENSP00000360525,9606.ENSP00000362110,9606.ENSP00000365458,…	SF3A1,PRPF19,LSM7,SNRPA1,PRPF6,SNRPF,LSM6,TCERG1,SF3B3,PPIH,USP39,HNRNPM,SF3B1,HNRNPH1,DHX9,SF3B5,MAGOH,SF3A3,HNRNPK,SF1,HNRNPF,SNRPE,SNRPB,ALYREF,LSM4
																					Reactome	HSA-5653656	Vesicle-mediated transport	46	666	0.48	0.99	2.65e-08	9606.ENSP00000217402,9606.ENSP00000222256,9606.ENSP00000228825,9606.ENSP00000242285,9606.ENSP00000253083,9606.ENSP00000255006,9606.ENSP00000255194,9606.ENSP00000258198,9606.ENSP00000261205,9606.ENSP00000263238,9606.ENSP00000264071,9606.ENSP00000264335,9606.ENSP00000265062,9606.ENSP00000268717,9606.ENSP00000269886,9606.ENSP00000285208,9606.ENSP00000299767,9606.ENSP00000300935,9606.ENSP00000309415,…	CHMP4B,RAB3A,ARPC3,CLTA,HIP1R,RIN2,AP3B1,DYNC1LI2,SYT1,ACTR3,TUBB4A,YWHAE,RAB7A,COPS3,SH3GL1,RAB6B,HSP90B1,RAB8A,CLTB,RAB1B,BIN1,TUBB6,DYNC1I1,RAB11B,TUBA1B,TUBB4B,UBQLN2,HP,AP1B1,SGIP1,YWHAB,DNM1,CTTN,TUBB2A,ITSN1,YWHAZ,SH3KBP1,COPS7B,ARPC4,PPP6C,EPN1,PAFAH1B2,RAB5C,BLOC1S1,DYNLL2,AP2B1
																					Reactome	HSA-199991	Membrane Trafficking	44	626	0.49	0.99	3.51e-08	9606.ENSP00000217402,9606.ENSP00000222256,9606.ENSP00000228825,9606.ENSP00000242285,9606.ENSP00000253083,9606.ENSP00000255006,9606.ENSP00000255194,9606.ENSP00000258198,9606.ENSP00000261205,9606.ENSP00000263238,9606.ENSP00000264071,9606.ENSP00000264335,9606.ENSP00000265062,9606.ENSP00000268717,9606.ENSP00000269886,9606.ENSP00000285208,9606.ENSP00000300935,9606.ENSP00000309415,9606.ENSP00000310226,…	CHMP4B,RAB3A,ARPC3,CLTA,HIP1R,RIN2,AP3B1,DYNC1LI2,SYT1,ACTR3,TUBB4A,YWHAE,RAB7A,COPS3,SH3GL1,RAB6B,RAB8A,CLTB,RAB1B,BIN1,TUBB6,DYNC1I1,RAB11B,TUBA1B,TUBB4B,UBQLN2,AP1B1,SGIP1,YWHAB,DNM1,CTTN,TUBB2A,ITSN1,YWHAZ,SH3KBP1,COPS7B,ARPC4,PPP6C,EPN1,PAFAH1B2,RAB5C,BLOC1S1,DYNLL2,AP2B1
																					Reactome	HSA-392499	Metabolism of proteins	89	1917	0.31	0.78	3.94e-08	9606.ENSP00000209875,9606.ENSP00000216802,9606.ENSP00000217958,9606.ENSP00000219313,9606.ENSP00000221855,9606.ENSP00000222256,9606.ENSP00000223029,9606.ENSP00000231487,9606.ENSP00000246548,9606.ENSP00000252677,9606.ENSP00000253108,9606.ENSP00000258198,9606.ENSP00000261601,9606.ENSP00000261712,9606.ENSP00000262646,9606.ENSP00000264071,9606.ENSP00000264414,9606.ENSP00000265062,9606.ENSP00000267884,…	CBX5,PSME2,PSMD10,PSMD7,TBCB,RAB3A,AIMP2,SKP1,UBA2,BMP15,EIF3G,DYNC1LI2,USP14,PSMD11,RAB2A,TUBB4A,CUL3,RAB7A,SRP14,COPS3,RPS11,USP15,RAB6B,VBP1,EIF5B,PSME3,EIF4A1,CCT3,HSP90B1,RAB8A,SRP9,TBCA,QARS1,RAB1B,UBE2N,TCP1,TUBB6,DYNC1I1,RAB11B,TUBA1B,GANAB,TUBB4B,ADAMTSL2,WARS1,UBE2I,TRIM4,ETF1,NTNG1,CETN2,RPL5,PPA1,EIF3I,EIF2S2,VARS1,HNRNPK,TUBB2A,CCT4,PFDN6,DDX17,CUL4B,PDIA6,PPARA,COPS7B,ST6GAL2,THSD7B…
																					Reactome	HSA-72203	Processing of Capped Intron-Containing Pre-mRNA	28	281	0.64	1.15	6.43e-08	9606.ENSP00000215793,9606.ENSP00000227524,9606.ENSP00000245838,9606.ENSP00000252622,9606.ENSP00000254193,9606.ENSP00000266079,9606.ENSP00000266735,9606.ENSP00000296581,9606.ENSP00000296702,9606.ENSP00000305790,9606.ENSP00000306614,9606.ENSP00000312981,9606.ENSP00000325376,9606.ENSP00000325377,9606.ENSP00000335321,9606.ENSP00000349168,9606.ENSP00000356520,9606.ENSP00000356541,9606.ENSP00000360525,…	SF3A1,PRPF19,THOC2,LSM7,SNRPA1,PRPF6,SNRPF,LSM6,TCERG1,SF3B3,PPIH,USP39,HNRNPM,WDR33,SF3B1,HNRNPH1,DHX9,SF3B5,MAGOH,SF3A3,HNRNPK,SF1,HNRNPF,SNRPE,SNRPB,ALYREF,EIF4E,LSM4
																					Reactome	HSA-2262752	Cellular responses to stress	48	747	0.45	0.93	7.1e-08	9606.ENSP00000216802,9606.ENSP00000217958,9606.ENSP00000219313,9606.ENSP00000222330,9606.ENSP00000228872,9606.ENSP00000231487,9606.ENSP00000253413,9606.ENSP00000254322,9606.ENSP00000258198,9606.ENSP00000261712,9606.ENSP00000264071,9606.ENSP00000264335,9606.ENSP00000264414,9606.ENSP00000270625,9606.ENSP00000270776,9606.ENSP00000293362,9606.ENSP00000299767,9606.ENSP00000318697,9606.ENSP00000320130,…	PSME2,PSMD10,PSMD7,GSK3A,CDKN1B,SKP1,ATP6V1E1,DNAJB1,DYNC1LI2,PSMD11,TUBB4A,YWHAE,CUL3,RPS11,PGD,PSME3,HSP90B1,TUBB6,DYNC1I1,TALDO1,HSPA5,TUBA1B,TUBB4B,PRDX6,STIP1,LMNA,RPL5,AGO3,AGO1,RBBP4,RPA2,ATP6V1G1,EIF2S2,TSPYL2,TUBB2A,XPO1,PDIA6,PPARA,RPS18,TNIK,RPLP2,TXNRD1,RPS25,PSMD9,RPS19,RPS28,DYNLL2,PSMB3
																					Reactome	HSA-69275	G2/M Transition	23	195	0.71	1.2	1.12e-07	9606.ENSP00000216802,9606.ENSP00000217958,9606.ENSP00000219313,9606.ENSP00000223208,9606.ENSP00000231487,9606.ENSP00000261712,9606.ENSP00000263710,9606.ENSP00000264071,9606.ENSP00000264335,9606.ENSP00000265717,9606.ENSP00000293362,9606.ENSP00000300935,9606.ENSP00000318697,9606.ENSP00000336799,9606.ENSP00000339001,9606.ENSP00000341289,9606.ENSP00000359300,9606.ENSP00000362592,9606.ENSP00000364721,…	PSME2,PSMD10,PSMD7,CEP41,SKP1,PSMD11,CLASP1,TUBB4A,YWHAE,PRKAR2B,PSME3,RAB8A,TUBB6,TUBA1B,TUBB,TUBB4B,CETN2,RBBP4,MAPRE1,TUBB2A,XPO1,PSMD9,PSMB3
																					Reactome	HSA-195258	RHO GTPase Effectors	28	292	0.62	1.1	1.13e-07	9606.ENSP00000228825,9606.ENSP00000228872,9606.ENSP00000258198,9606.ENSP00000263238,9606.ENSP00000263710,9606.ENSP00000264071,9606.ENSP00000264335,9606.ENSP00000278568,9606.ENSP00000304669,9606.ENSP00000318697,9606.ENSP00000320130,9606.ENSP00000336799,9606.ENSP00000341289,9606.ENSP00000341779,9606.ENSP00000353864,9606.ENSP00000361930,9606.ENSP00000362018,9606.ENSP00000364585,9606.ENSP00000364721,…	ARPC3,CDKN1B,DYNC1LI2,ACTR3,CLASP1,TUBB4A,YWHAE,PAK1,CTNNA1,TUBB6,DYNC1I1,TUBA1B,TUBB4B,PPP1CC,PAK3,YWHAB,CENPI,RCC2,MAPRE1,CTTN,TUBB2A,YWHAZ,XPO1,ARPC4,RANGAP1,MYL12B,DYNLL2,CTNNB1
																					Reactome	HSA-8856828	Clathrin-mediated endocytosis	20	145	0.78	1.27	1.13e-07	9606.ENSP00000228825,9606.ENSP00000242285,9606.ENSP00000253083,9606.ENSP00000261205,9606.ENSP00000263238,9606.ENSP00000268717,9606.ENSP00000269886,9606.ENSP00000309415,9606.ENSP00000316779,9606.ENSP00000345195,9606.ENSP00000360076,9606.ENSP00000362014,9606.ENSP00000365745,9606.ENSP00000370719,9606.ENSP00000380921,9606.ENSP00000386880,9606.ENSP00000388169,9606.ENSP00000406209,9606.ENSP00000447053,…	ARPC3,CLTA,HIP1R,SYT1,ACTR3,COPS3,SH3GL1,CLTB,BIN1,UBQLN2,SGIP1,DNM1,CTTN,ITSN1,SH3KBP1,COPS7B,ARPC4,EPN1,RAB5C,AP2B1
																					Reactome	HSA-2467813	Separation of Sister Chromatids	22	189	0.7	1.15	2.56e-07	9606.ENSP00000216802,9606.ENSP00000217958,9606.ENSP00000219313,9606.ENSP00000258198,9606.ENSP00000261712,9606.ENSP00000263710,9606.ENSP00000264071,9606.ENSP00000293362,9606.ENSP00000318697,9606.ENSP00000320130,9606.ENSP00000336799,9606.ENSP00000341289,9606.ENSP00000341779,9606.ENSP00000362018,9606.ENSP00000364585,9606.ENSP00000364721,9606.ENSP00000369703,9606.ENSP00000384863,9606.ENSP00000401470,…	PSME2,PSMD10,PSMD7,DYNC1LI2,PSMD11,CLASP1,TUBB4A,PSME3,TUBB6,DYNC1I1,TUBA1B,TUBB4B,PPP1CC,CENPI,RCC2,MAPRE1,TUBB2A,XPO1,RANGAP1,PSMD9,DYNLL2,PSMB3
																					Reactome	HSA-376176	Signaling by ROBO receptors	23	215	0.67	1.09	4.65e-07	9606.ENSP00000216802,9606.ENSP00000217958,9606.ENSP00000219313,9606.ENSP00000229922,9606.ENSP00000261712,9606.ENSP00000263710,9606.ENSP00000270625,9606.ENSP00000278568,9606.ENSP00000293362,9606.ENSP00000353741,9606.ENSP00000353864,9606.ENSP00000359345,9606.ENSP00000360525,9606.ENSP00000393241,9606.ENSP00000416255,9606.ENSP00000417335,9606.ENSP00000422591,9606.ENSP00000431240,9606.ENSP00000435096,…	PSME2,PSMD10,PSMD7,CAP2,PSMD11,CLASP1,RPS11,PAK1,PSME3,ETF1,PAK3,RPL5,MAGOH,RPS18,EIF4G1,ROBO2,SLIT2,RPLP2,RPS25,PSMD9,RPS19,RPS28,PSMB3
																					Reactome	HSA-72649	Translation initiation complex formation	13	58	0.99	1.35	5.11e-07	9606.ENSP00000253108,9606.ENSP00000270625,9606.ENSP00000293831,9606.ENSP00000362688,9606.ENSP00000364119,9606.ENSP00000393241,9606.ENSP00000416255,9606.ENSP00000425561,9606.ENSP00000429931,9606.ENSP00000435096,9606.ENSP00000436049,9606.ENSP00000470972,9606.ENSP00000472469	EIF3G,RPS11,EIF4A1,EIF3I,EIF2S2,RPS18,EIF4G1,EIF4E,EIF3H,RPS25,EIF3M,RPS19,RPS28
																					Reactome	HSA-72702	Ribosomal scanning and start codon recognition	13	58	0.99	1.35	5.11e-07	9606.ENSP00000253108,9606.ENSP00000270625,9606.ENSP00000293831,9606.ENSP00000362688,9606.ENSP00000364119,9606.ENSP00000393241,9606.ENSP00000416255,9606.ENSP00000425561,9606.ENSP00000429931,9606.ENSP00000435096,9606.ENSP00000436049,9606.ENSP00000470972,9606.ENSP00000472469	EIF3G,RPS11,EIF4A1,EIF3I,EIF2S2,RPS18,EIF4G1,EIF4E,EIF3H,RPS25,EIF3M,RPS19,RPS28
																					Reactome	HSA-194315	Signaling by Rho GTPases	42	672	0.43	0.83	1.18e-06	9606.ENSP00000228825,9606.ENSP00000228872,9606.ENSP00000258198,9606.ENSP00000263238,9606.ENSP00000263710,9606.ENSP00000264071,9606.ENSP00000264335,9606.ENSP00000264414,9606.ENSP00000265062,9606.ENSP00000278568,9606.ENSP00000290378,9606.ENSP00000303507,9606.ENSP00000304669,9606.ENSP00000318697,9606.ENSP00000320130,9606.ENSP00000336799,9606.ENSP00000339299,9606.ENSP00000341289,9606.ENSP00000341779,…	ARPC3,CDKN1B,DYNC1LI2,ACTR3,CLASP1,TUBB4A,YWHAE,CUL3,RAB7A,PAK1,ACTC1,BCR,CTNNA1,TUBB6,DYNC1I1,TUBA1B,TRIO,TUBB4B,PPP1CC,ADD3,STIP1,PAK3,YWHAB,CENPI,RCC2,MAPRE1,CTTN,TUBB2A,ITSN1,DBN1,YWHAZ,XPO1,ARPC4,RANGAP1,VAPB,STMN2,VIM,OBSCN,MYL12B,DYNLL2,CTNNB1,ARHGEF7
																					Reactome	HSA-389958	Cooperation of Prefoldin and TriC/CCT in actin and tubulin folding	10	32	1.13	1.33	1.82e-06	9606.ENSP00000264071,9606.ENSP00000286428,9606.ENSP00000295688,9606.ENSP00000317334,9606.ENSP00000318697,9606.ENSP00000336799,9606.ENSP00000341289,9606.ENSP00000369703,9606.ENSP00000377958,9606.ENSP00000378563	TUBB4A,VBP1,CCT3,TCP1,TUBB6,TUBA1B,TUBB4B,TUBB2A,CCT4,PFDN6
																					Reactome	HSA-1266738	Developmental Biology	57	1108	0.35	0.74	2.02e-06	9606.ENSP00000216802,9606.ENSP00000217958,9606.ENSP00000219313,9606.ENSP00000226091,9606.ENSP00000228825,9606.ENSP00000229922,9606.ENSP00000242285,9606.ENSP00000261712,9606.ENSP00000262948,9606.ENSP00000263238,9606.ENSP00000263710,9606.ENSP00000264071,9606.ENSP00000269576,9606.ENSP00000270625,9606.ENSP00000278568,9606.ENSP00000281821,9606.ENSP00000293362,9606.ENSP00000304669,9606.ENSP00000309415,…	PSME2,PSMD10,PSMD7,EFNB3,ARPC3,CAP2,CLTA,PSMD11,MAP2K2,ACTR3,CLASP1,TUBB4A,KRT10,RPS11,PAK1,EPHA4,PSME3,CTNNA1,CLTB,DSCAML1,PITPNA,TUBB6,TUBA1B,TRIO,TUBB4B,PLXNA4,ETF1,PAK3,KRT19,RPL5,MAGOH,DNM1,RBBP4,TUBB2A,ITSN1,CDON,SH3KBP1,PPARA,ARPC4,RELN,RPS18,EIF4G1,ROBO2,SLIT2,HDAC2,RPLP2,RPS25,PSMD9,RGMA,MYL12B,RPS19,RPS28,AP2B1,PSMB3,CTNNB1,ARHGEF7,SEMA3E
																					Reactome	HSA-72706	GTP hydrolysis and joining of the 60S ribosomal subunit	16	111	0.8	1.12	2.02e-06	9606.ENSP00000253108,9606.ENSP00000270625,9606.ENSP00000289371,9606.ENSP00000293831,9606.ENSP00000359345,9606.ENSP00000362688,9606.ENSP00000364119,9606.ENSP00000393241,9606.ENSP00000416255,9606.ENSP00000425561,9606.ENSP00000429931,9606.ENSP00000431240,9606.ENSP00000435096,9606.ENSP00000436049,9606.ENSP00000470972,9606.ENSP00000472469	EIF3G,RPS11,EIF5B,EIF4A1,RPL5,EIF3I,EIF2S2,RPS18,EIF4G1,EIF4E,EIF3H,RPLP2,RPS25,EIF3M,RPS19,RPS28
																					Reactome	HSA-68877	Mitotic Prometaphase	21	201	0.66	1	2.3e-06	9606.ENSP00000223208,9606.ENSP00000258198,9606.ENSP00000263710,9606.ENSP00000264071,9606.ENSP00000264335,9606.ENSP00000265717,9606.ENSP00000318697,9606.ENSP00000320130,9606.ENSP00000320663,9606.ENSP00000336799,9606.ENSP00000339001,9606.ENSP00000341289,9606.ENSP00000341779,9606.ENSP00000359300,9606.ENSP00000362018,9606.ENSP00000364585,9606.ENSP00000364721,9606.ENSP00000369703,9606.ENSP00000384863,…	CEP41,DYNC1LI2,CLASP1,TUBB4A,YWHAE,PRKAR2B,TUBB6,DYNC1I1,EML4,TUBA1B,TUBB,TUBB4B,PPP1CC,CETN2,CENPI,RCC2,MAPRE1,TUBB2A,XPO1,RANGAP1,DYNLL2
																					Reactome	HSA-9648025	EML4 and NUDC in mitotic spindle formation	16	116	0.78	1.08	3.17e-06	9606.ENSP00000258198,9606.ENSP00000263710,9606.ENSP00000264071,9606.ENSP00000318697,9606.ENSP00000320130,9606.ENSP00000320663,9606.ENSP00000336799,9606.ENSP00000341289,9606.ENSP00000341779,9606.ENSP00000362018,9606.ENSP00000364585,9606.ENSP00000364721,9606.ENSP00000369703,9606.ENSP00000384863,9606.ENSP00000401470,9606.ENSP00000477310	DYNC1LI2,CLASP1,TUBB4A,TUBB6,DYNC1I1,EML4,TUBA1B,TUBB4B,PPP1CC,CENPI,RCC2,MAPRE1,TUBB2A,XPO1,RANGAP1,DYNLL2
																					Reactome	HSA-9010553	Regulation of expression of SLITs and ROBOs	19	169	0.69	1.01	3.42e-06	9606.ENSP00000216802,9606.ENSP00000217958,9606.ENSP00000219313,9606.ENSP00000261712,9606.ENSP00000270625,9606.ENSP00000293362,9606.ENSP00000353741,9606.ENSP00000359345,9606.ENSP00000360525,9606.ENSP00000393241,9606.ENSP00000416255,9606.ENSP00000417335,9606.ENSP00000422591,9606.ENSP00000431240,9606.ENSP00000435096,9606.ENSP00000440485,9606.ENSP00000470972,9606.ENSP00000472469,9606.ENSP00000483688	PSME2,PSMD10,PSMD7,PSMD11,RPS11,PSME3,ETF1,RPL5,MAGOH,RPS18,EIF4G1,ROBO2,SLIT2,RPLP2,RPS25,PSMD9,RPS19,RPS28,PSMB3
																					Reactome	HSA-72766	Translation	25	290	0.57	0.92	3.52e-06	9606.ENSP00000223029,9606.ENSP00000253108,9606.ENSP00000267884,9606.ENSP00000270625,9606.ENSP00000289371,9606.ENSP00000293831,9606.ENSP00000305230,9606.ENSP00000307567,9606.ENSP00000347495,9606.ENSP00000353741,9606.ENSP00000359345,9606.ENSP00000362329,9606.ENSP00000362688,9606.ENSP00000364119,9606.ENSP00000364815,9606.ENSP00000393241,9606.ENSP00000416255,9606.ENSP00000425561,9606.ENSP00000425634,…	AIMP2,EIF3G,SRP14,RPS11,EIF5B,EIF4A1,SRP9,QARS1,WARS1,ETF1,RPL5,PPA1,EIF3I,EIF2S2,VARS1,RPS18,EIF4G1,EIF4E,HARS1,EIF3H,RPLP2,RPS25,EIF3M,RPS19,RPS28
																					Reactome	HSA-5687128	MAPK6/MAPK4 signaling	14	88	0.84	1.1	3.95e-06	9606.ENSP00000216802,9606.ENSP00000217958,9606.ENSP00000219313,9606.ENSP00000220592,9606.ENSP00000254322,9606.ENSP00000261712,9606.ENSP00000278568,9606.ENSP00000293362,9606.ENSP00000353864,9606.ENSP00000362287,9606.ENSP00000362300,9606.ENSP00000384863,9606.ENSP00000440485,9606.ENSP00000483688	PSME2,PSMD10,PSMD7,AGO2,DNAJB1,PSMD11,PAK1,PSME3,PAK3,AGO3,AGO1,XPO1,PSMD9,PSMB3
																					Reactome	HSA-69620	Cell Cycle Checkpoints	24	272	0.58	0.92	3.95e-06	9606.ENSP00000216802,9606.ENSP00000217958,9606.ENSP00000219313,9606.ENSP00000228872,9606.ENSP00000258198,9606.ENSP00000261712,9606.ENSP00000263710,9606.ENSP00000264335,9606.ENSP00000293362,9606.ENSP00000316176,9606.ENSP00000320130,9606.ENSP00000341779,9606.ENSP00000361930,9606.ENSP00000362018,9606.ENSP00000363017,9606.ENSP00000364585,9606.ENSP00000364721,9606.ENSP00000379287,9606.ENSP00000384863,…	PSME2,PSMD10,PSMD7,CDKN1B,DYNC1LI2,PSMD11,CLASP1,YWHAE,PSME3,UBE2N,DYNC1I1,PPP1CC,YWHAB,CENPI,RPA2,RCC2,MAPRE1,YWHAZ,XPO1,RANGAP1,CDC45,PSMD9,DYNLL2,PSMB3
																					Reactome	HSA-389957	Prefoldin mediated transfer of substrate to CCT/TriC	9	27	1.16	1.27	4.14e-06	9606.ENSP00000264071,9606.ENSP00000286428,9606.ENSP00000295688,9606.ENSP00000317334,9606.ENSP00000318697,9606.ENSP00000341289,9606.ENSP00000369703,9606.ENSP00000377958,9606.ENSP00000378563	TUBB4A,VBP1,CCT3,TCP1,TUBB6,TUBB4B,TUBB2A,CCT4,PFDN6
																					Reactome	HSA-8852276	The role of GTSE1 in G2/M progression after G2 checkpoint	13	77	0.87	1.09	5.84e-06	9606.ENSP00000216802,9606.ENSP00000217958,9606.ENSP00000219313,9606.ENSP00000261712,9606.ENSP00000264071,9606.ENSP00000293362,9606.ENSP00000318697,9606.ENSP00000336799,9606.ENSP00000341289,9606.ENSP00000364721,9606.ENSP00000369703,9606.ENSP00000440485,9606.ENSP00000483688	PSME2,PSMD10,PSMD7,PSMD11,TUBB4A,PSME3,TUBB6,TUBA1B,TUBB4B,MAPRE1,TUBB2A,PSMD9,PSMB3
																					Reactome	HSA-2682334	EPH-Ephrin signaling	14	92	0.82	1.07	5.87e-06	9606.ENSP00000226091,9606.ENSP00000228825,9606.ENSP00000242285,9606.ENSP00000263238,9606.ENSP00000278568,9606.ENSP00000281821,9606.ENSP00000309415,9606.ENSP00000353864,9606.ENSP00000362014,9606.ENSP00000370719,9606.ENSP00000388169,9606.ENSP00000463559,9606.ENSP00000483185,9606.ENSP00000495631	EFNB3,ARPC3,CLTA,ACTR3,PAK1,EPHA4,CLTB,PAK3,DNM1,ITSN1,ARPC4,MYL12B,AP2B1,ARHGEF7
																					Reactome	HSA-156827	L13a-mediated translational silencing of Ceruloplasmin expression	15	110	0.77	1.02	7.37e-06	9606.ENSP00000253108,9606.ENSP00000270625,9606.ENSP00000293831,9606.ENSP00000359345,9606.ENSP00000362688,9606.ENSP00000364119,9606.ENSP00000393241,9606.ENSP00000416255,9606.ENSP00000425561,9606.ENSP00000429931,9606.ENSP00000431240,9606.ENSP00000435096,9606.ENSP00000436049,9606.ENSP00000470972,9606.ENSP00000472469	EIF3G,RPS11,EIF4A1,RPL5,EIF3I,EIF2S2,RPS18,EIF4G1,EIF4E,EIF3H,RPLP2,RPS25,EIF3M,RPS19,RPS28
																					Reactome	HSA-9646399	Aggrephagy	10	42	1.02	1.13	1.03e-05	9606.ENSP00000258198,9606.ENSP00000264071,9606.ENSP00000316176,9606.ENSP00000318697,9606.ENSP00000320130,9606.ENSP00000336799,9606.ENSP00000341289,9606.ENSP00000369703,9606.ENSP00000446007,9606.ENSP00000477310	DYNC1LI2,TUBB4A,UBE2N,TUBB6,DYNC1I1,TUBA1B,TUBB4B,TUBB2A,VIM,DYNLL2
																					Reactome	HSA-9679506	SARS-CoV Infections	29	411	0.49	0.79	1.33e-05	9606.ENSP00000217402,9606.ENSP00000222330,9606.ENSP00000264335,9606.ENSP00000264414,9606.ENSP00000266735,9606.ENSP00000267199,9606.ENSP00000270625,9606.ENSP00000306614,9606.ENSP00000316176,9606.ENSP00000329967,9606.ENSP00000339001,9606.ENSP00000340466,9606.ENSP00000348056,9606.ENSP00000348216,9606.ENSP00000361930,9606.ENSP00000362592,9606.ENSP00000379287,9606.ENSP00000380921,9606.ENSP00000393241,…	CHMP4B,GSK3A,YWHAE,CUL3,SNRPF,VPS33A,RPS11,PPIH,UBE2N,TBK1,TUBB,GANAB,UBE2I,TRIM4,YWHAB,RBBP4,YWHAZ,SH3KBP1,RPS18,SNRPE,CNBP,SNRPB,PPIA,ST3GAL1,HDAC2,RPS25,RPS19,RPS28,AP2B1
																					Reactome	HSA-9678108	SARS-CoV-1 Infection	16	140	0.7	0.9	2.36e-05	9606.ENSP00000217402,9606.ENSP00000222330,9606.ENSP00000264335,9606.ENSP00000270625,9606.ENSP00000306614,9606.ENSP00000329967,9606.ENSP00000340466,9606.ENSP00000348056,9606.ENSP00000361930,9606.ENSP00000379287,9606.ENSP00000393241,9606.ENSP00000419425,9606.ENSP00000428540,9606.ENSP00000435096,9606.ENSP00000470972,9606.ENSP00000472469	CHMP4B,GSK3A,YWHAE,RPS11,PPIH,TBK1,GANAB,UBE2I,YWHAB,YWHAZ,RPS18,PPIA,ST3GAL1,RPS25,RPS19,RPS28
																					Reactome	HSA-389960	Formation of tubulin folding intermediates by CCT/TriC	8	25	1.14	1.1	2.47e-05	9606.ENSP00000264071,9606.ENSP00000295688,9606.ENSP00000317334,9606.ENSP00000318697,9606.ENSP00000336799,9606.ENSP00000341289,9606.ENSP00000369703,9606.ENSP00000377958	TUBB4A,CCT3,TCP1,TUBB6,TUBA1B,TUBB4B,TUBB2A,CCT4
																					Reactome	HSA-5617833	Cilium Assembly	19	200	0.62	0.85	2.69e-05	9606.ENSP00000194214,9606.ENSP00000223208,9606.ENSP00000260746,9606.ENSP00000263710,9606.ENSP00000264071,9606.ENSP00000264335,9606.ENSP00000265717,9606.ENSP00000295688,9606.ENSP00000300935,9606.ENSP00000317334,9606.ENSP00000318697,9606.ENSP00000336799,9606.ENSP00000339001,9606.ENSP00000341289,9606.ENSP00000359300,9606.ENSP00000364721,9606.ENSP00000369703,9606.ENSP00000377958,9606.ENSP00000477310	HSPB11,CEP41,ARL3,CLASP1,TUBB4A,YWHAE,PRKAR2B,CCT3,RAB8A,TCP1,TUBB6,TUBA1B,TUBB,TUBB4B,CETN2,MAPRE1,TUBB2A,CCT4,DYNLL2
																					Reactome	HSA-2500257	Resolution of Sister Chromatid Cohesion	15	125	0.72	0.9	2.88e-05	9606.ENSP00000258198,9606.ENSP00000263710,9606.ENSP00000264071,9606.ENSP00000318697,9606.ENSP00000320130,9606.ENSP00000336799,9606.ENSP00000341289,9606.ENSP00000341779,9606.ENSP00000362018,9606.ENSP00000364585,9606.ENSP00000364721,9606.ENSP00000369703,9606.ENSP00000384863,9606.ENSP00000401470,9606.ENSP00000477310	DYNC1LI2,CLASP1,TUBB4A,TUBB6,DYNC1I1,TUBA1B,TUBB4B,PPP1CC,CENPI,RCC2,MAPRE1,TUBB2A,XPO1,RANGAP1,DYNLL2
																					Reactome	HSA-5357801	Programmed Cell Death	19	206	0.6	0.82	3.89e-05	9606.ENSP00000216802,9606.ENSP00000217402,9606.ENSP00000217958,9606.ENSP00000219313,9606.ENSP00000261712,9606.ENSP00000264335,9606.ENSP00000293362,9606.ENSP00000311032,9606.ENSP00000354681,9606.ENSP00000357283,9606.ENSP00000361930,9606.ENSP00000379287,9606.ENSP00000411825,9606.ENSP00000417653,9606.ENSP00000440485,9606.ENSP00000446007,9606.ENSP00000477310,9606.ENSP00000483688,9606.ENSP00000495360	PSME2,CHMP4B,PSMD10,PSMD7,PSMD11,YWHAE,PSME3,CASP3,OPA1,LMNA,YWHAB,YWHAZ,PDCD6IP,DBNL,PSMD9,VIM,DYNLL2,PSMB3,CTNNB1
																					Reactome	HSA-5358351	Signaling by Hedgehog	16	147	0.68	0.86	3.89e-05	9606.ENSP00000216802,9606.ENSP00000217958,9606.ENSP00000219313,9606.ENSP00000231487,9606.ENSP00000261712,9606.ENSP00000264071,9606.ENSP00000264414,9606.ENSP00000265717,9606.ENSP00000293362,9606.ENSP00000318697,9606.ENSP00000336799,9606.ENSP00000341289,9606.ENSP00000369703,9606.ENSP00000376458,9606.ENSP00000440485,9606.ENSP00000483688	PSME2,PSMD10,PSMD7,SKP1,PSMD11,TUBB4A,CUL3,PRKAR2B,PSME3,TUBB6,TUBA1B,TUBB4B,TUBB2A,CDON,PSMD9,PSMB3
																					Reactome	HSA-5610787	Hedgehog off state	14	111	0.74	0.9	3.89e-05	9606.ENSP00000216802,9606.ENSP00000217958,9606.ENSP00000219313,9606.ENSP00000231487,9606.ENSP00000261712,9606.ENSP00000264071,9606.ENSP00000265717,9606.ENSP00000293362,9606.ENSP00000318697,9606.ENSP00000336799,9606.ENSP00000341289,9606.ENSP00000369703,9606.ENSP00000440485,9606.ENSP00000483688	PSME2,PSMD10,PSMD7,SKP1,PSMD11,TUBB4A,PRKAR2B,PSME3,TUBB6,TUBA1B,TUBB4B,TUBB2A,PSMD9,PSMB3
[truncated: 605 more rows]
